# Supplementary material for: SoyOD: An Integrated Soybean Multi-omics Database for Mining Genes and Biological Research
Source: Genomics Proteomics Bioinformatics. 2024 Nov 13;22(6):qzae080. doi: 10.1093/gpbjnl/qzae080 (PMC11757165; doi:10.1093/gpbjnl/qzae080)
Supplement: qzae080_Supplementary_Data [file qzae080_supplementary_data.zip]

Archive with 7 entries (7 files):
- Table S2.xlsx
- Table S3.xlsx
- Table S4.xlsx
- Table S5.xlsx
- Table S6.xlsx
- Supplementary Materials captions.docx
- Table S1.xlsx
