# Supplementary material for: SoyOD: An Integrated Soybean Multi-omics Database for Mining Genes and Biological Research
Source: Genomics Proteomics Bioinformatics. 2024 Nov 13;22(6):qzae080. doi: 10.1093/gpbjnl/qzae080 (PMC11757165; doi:10.1093/gpbjnl/qzae080)
Supplement: qzae080_Supplementary_Data [file qzae080_supplementary_data.zip › Table S2.xlsx]

## Sheet: Table S2
Table S2 Summary of phenotypic datasets
Number+2:46A12:452:48A12:452:502:52A12:452:167	Trait ID	Trait name	Unit	Class	Subclass	Record Number	Planting location	Planting date	Cite
1	100SW7	100-seed weight	g	Yield related	Seed weight	1175	Chang Xin	2022	ZJU, 2023
2	BN3	Branch number	-	Plant morphology	Whole plant morphology	1070	Chang Xin	2022	ZJU, 2023
3	COC	Cotyledon color	1 yellow; 2 Green	Plant morphology	Seed morphology	1177	Chang Xin	2022	ZJU, 2023
4	FC3	Flower color	0 white; 1 Purple	Plant morphology	Flower morphology	1154	Chang Xin	2022	ZJU, 2023
5	LS2	Leaf shape	1 round; 2 ellipses; 3 Needle	Plant morphology	Leaf morphology	1178	Chang Xin	2022	ZJU, 2023
6	MC	Moisture content	%, Near infrared index	Biochemistry	Moisture content	1077	Chang Xin	2022	ZJU, 2023
7	NC1	Node number	-	Plant morphology	Whole plant morphology	1070	Chang Xin	2022	ZJU, 2023
8	OC3	Oil content	%, Near infrared index	Biochemistry	Oil content	1077	Chang Xin	2022	ZJU, 2023
9	PH6	Plant height	cm	Plant morphology	Whole plant morphology	1070	Chang Xin	2022	ZJU, 2023
10	PRC4	Protein content	%, Near infrared index	Biochemistry	Protein content	1077	Chang Xin	2022	ZJU, 2023
11	RC2	Reproductive stage	days	Plant growth	Growth stage	1084	Chang Xin	2022	ZJU, 2023
12	SA	Seed area	mm2	Plant morphology	Seed morphology	1175	Chang Xin	2022	ZJU, 2023
13	SC	Seed circumference	mm	Plant morphology	Seed morphology	1199	Chang Xin	2022	ZJU, 2023
14	SCC3	Seed coat color	1 yellow; 2 Green; 3 Black; 4 brown; 5 flowers	Plant morphology	Seed morphology	1177	Chang Xin	2022	ZJU, 2023
15	SEC	Seed crack	0 none; 1 yes	Plant morphology	Seed morphology	1177	Chang Xin	2022	ZJU, 2023
16	SL2	Seed length	mm	Plant morphology	Seed morphology	1175	Chang Xin	2022	ZJU, 2023
17	SLW	Seed length/width	cm	Plant morphology	Seed morphology	1199	Chang Xin	2022	ZJU, 2023
18	SR	Seed roundness	-	Plant morphology	Seed morphology	1175	Chang Xin	2022	ZJU, 2023
19	SW1	Seed Wide	mm	Plant morphology	Seed morphology	1175	Chang Xin	2022	ZJU, 2023
20	SPAD	SPAD	-	Plant morphology	Leaf morphology	1178	Chang Xin	2022	ZJU, 2023
21	SUC2	Sugar content	%, Near infrared index	Biochemistry	Sugar content	884	Chang Xin	2022	ZJU, 2023
22	UC	Umbilical color	1 yellow; 2 brown; 3 Black	Plant morphology	Seed morphology	1177	Chang Xin	2022	ZJU, 2023
23	VS2	Vegetative stage	days	Plant growth	Growth stage	1088	Chang Xin	2022	ZJU, 2023
24	WGS2	Whole growth stage	days	Plant growth	Growth stage	1084	Chang Xin	2022	ZJU, 2023
25	100SW5	100-seed weight	g	Yield related	Seed weight	1425	Funan	2011	ZJU, 2023
26	100SW6	100-seed weight	g	Yield related	Seed weight	1731	Hefei	2020	ZJU, 2023
27	BPH	Bottom pod height	cm	Plant morphology	Whole plant morphology	1728	Hefei	2020	ZJU, 2023
28	BN1	Branch number	-	Plant morphology	Whole plant morphology	1346	Funan	2011	ZJU, 2023
29	BN4	Branch number	-	Plant morphology	Whole plant morphology	1363	Hefei	2020	ZJU, 2023
30	BN5	Branch number	-	Plant morphology	Whole plant morphology	1422	Funan	2011	ZJU, 2023
31	FC4	Flower color	0 white; 1 Purple	Plant morphology	Flower morphology	1721	Hefei	2020	ZJU, 2023
32	GWP1	Grain weight per plant	g	Yield related	Whole yield	1425	Funan	2011	ZJU, 2023
33	GWP2	Grain weight per plant	g	Yield related	Whole yield	1731	Hefei	2020	ZJU, 2023
34	LS3	leaf shape	1 round; 2 ellipses; 3 Needle	Plant morphology	Leaf morphology	1734	Hefei	2020	ZJU, 2023
35	LODG2	Lodging	-	Plant growth	Lodging incidence	1425	Funan	2011	ZJU, 2023
36	NC2	Node number	-	Plant morphology	Whole plant morphology	1728	Hefei	2020	ZJU, 2023
37	PPN1	Number of pods per plant	-	Yield related	Pod number	1728	Hefei	2020	ZJU, 2023
38	PPN2	Number of pods per plant	-	Yield related	Pod number	1425	Funan	2011	ZJU, 2023
39	OC1	Oil content	%	Biochemistry	Oil content	1425	Funan	2011	ZJU, 2023
40	OC2	Oil content	%	Biochemistry	Oil content	1728	Hefei	2020	ZJU, 2023
41	PH4	Plant height	cm	Plant morphology	Whole plant morphology	1425	Funan	2011	ZJU, 2023
42	PH5	Plant height	cm	Plant morphology	Whole plant morphology	1728	Hefei	2020	ZJU, 2023
43	PT	Plant type	-	Plant morphology	Whole plant morphology	1425	Funan	2011	ZJU, 2023
44	POH2	Podding habit	1 finitude; 3 Unlimited	Plant morphology	Whole plant morphology	475	Funan	2011	ZJU, 2023
45	POH3	Podding habit	1 finitude; 2 subfinite; 3 Unlimited	Plant morphology	Whole plant morphology	1208	Hefei	2020	ZJU, 2023
46	PRC1	Protein content	%	Biochemistry	Protein content	1196	Funan	2011	ZJU, 2023
47	PRC2	Protein content	%	Biochemistry	Protein content	1714	Hefei	2020	ZJU, 2023
48	PUC2	Pubescence color	1 gray; 2 brown	Plant morphology	Trichome morphology	1717	Hefei	2020	ZJU, 2023
49	RC1	Reproductive stage	days	Plant growth	Growth stage	1425	Funan	2011	ZJU, 2023
50	UY	Unit yield	kg/666.7m2	Yield related	Whole yield	1423	Funan	2011	ZJU, 2023
51	VS1	Vegetative stage	days	Plant growth	Growth stage	1412	Funan	2011	ZJU, 2023
52	WGS1	Whole growth stage	days	Plant growth	Growth stage	1423	Funan	2011	ZJU, 2023
53	YIE2	Yield	kg	Yield related	Whole yield	1423	Funan	2011	ZJU, 2023
54	IDC_R1	Iron deficiency chlorosis (IDC) scores at the R1 developmental stage	-	Abiotic stress	Iron-deficiency	918	2014, Bruner farm, Iowa State University	2014	Assefa, T., et al.
55	IDC_V2V3	Iron deficiency chlorosis (IDC) scores at the V2-V3 developmental stages	-	Abiotic stress	Iron-deficiency	918	2014, Bruner farm, Iowa State University	2014	Assefa, T., et al.
56	IDC_V5V6	Iron deficiency chlorosis (IDC) scores at the V5-V6 developmental stages	-	Abiotic stress	Iron-deficiency	918	2014, Bruner farm, Iowa State University	2014	Assefa, T., et al.
57	IDC_V1	Iron deficiency chlorosis (IDC) scores on hydroponic grown plants at stages V1 in greenhouse	-	Abiotic stress	Iron-deficiency	459	2015, Iowa State University Agronomy Department greenhouse	2015	Assefa, T., et al.
58	IDC_V2	Iron deficiency chlorosis (IDC) scores on hydroponic grown plants at stages V2 in greenhouse	-	Abiotic stress	Iron-deficiency	459	2015, Iowa State University Agronomy Department greenhouse	2015	Assefa, T., et al.
59	IDC_V3	Iron deficiency chlorosis (IDC) scores on hydroponic grown plants at stages V3 in greenhouse	-	Abiotic stress	Iron-deficiency	459	2015, Iowa State University Agronomy Department greenhouse	2015	Assefa, T., et al.
60	SPAD_V2V3_HD	SPAD from hydroponic grown plants at the V2-V3 developmental stages in greenhouse	-	Abiotic stress	Iron-deficiency	459	2015, Iowa State University Agronomy Department greenhouse	2015	Assefa, T., et al.
61	SPAD_V5V6_HD	SPAD from hydroponic grown plants at the V5-V6 developmental stages in greenhouse	-	Abiotic stress	Iron-deficiency	459	2015, Iowa State University Agronomy Department greenhouse	2015	Assefa, T., et al.
62	SPAD_V2V3	SPAD readings at the V2-V3 developmental stages	-	Abiotic stress	Iron-deficiency	918	2014, Bruner farm, Iowa State University	2014	Assefa, T., et al.
63	SPAD_V5V6	SPAD readings at the V5-V6 developmental stages	-	Abiotic stress	Iron-deficiency	918	2014, Bruner farm, Iowa State University	2014	Assefa, T., et al.
64	100SW8	100-seed weight	-	Yield related	Seed weight	6495	Shan Xi, He Nan, Bei Jing, Hei Long Jiang	2015/2014/2013	Fang., 2017; Liu., 2020
65	As75	As75 content	-	Biochemistry	Mineral related	597	-	-	Fang., 2017; Liu., 2020
66	B11	B11 content	-	Biochemistry	Mineral related	596	-	-	Fang., 2017; Liu., 2020
67	BBD	Beginning bloom date	d	Plant growth	Growth stage	7430	Bei Jing, Shan Xi, He Nan, Hei Long Jiang	2013/2015/2014	Fang., 2017; Liu., 2020
68	BPD	Beginning pod date	d	Plant growth	Growth stage	1663	He Nan, Shan Xi	2015/2013	Fang., 2017; Liu., 2020
69	BNN	Branch node number	-	Plant morphology	Whole plant morphology	2249	He Nan, Hei Long Jiang	2015/2014	Fang., 2017; Liu., 2020
70	BN6	Branch number	-	Plant morphology	Whole plant morphology	8228	Shan Xi, He Nan, Bei Jing, Hei Long Jiang	2015/2014/2013	Fang., 2017; Liu., 2020
71	BPN	Branch pod number	-	Yield related	Pod number	5134	He Nan, Shan Xi, Bei Jing, Hei Long Jiang	2015/2014/2013	Fang., 2017; Liu., 2020
72	BS	Branch shape	-	Plant morphology	Whole plant morphology	3022	He Nan, Bei Jing, Hei Long Jiang	2014/2013/2015	Fang., 2017; Liu., 2020
73	Ca43	Ca43 content	-	Biochemistry	Mineral related	597	-	-	Fang., 2017; Liu., 2020
74	Cd114	Cd114 content	-	Biochemistry	Mineral related	597	-	-	Fang., 2017; Liu., 2020
75	CC	Chlorophyll content	-	Biochemistry	Pigment content	5142	Bei Jing, He Nan, Shan Xi, Hei Long Jiang	2013/2015/2014	Fang., 2017; Liu., 2020
76	CCFB	Chlorophyll content in full bloom	-	Biochemistry	Pigment content	812	Bei Jing	2014	Fang., 2017; Liu., 2020
77	CCLB	Chlorophyll content in last bloom	-	Biochemistry	Pigment content	808	Bei Jing	2014	Fang., 2017; Liu., 2020
78	Co59	Co59 content	-	Biochemistry	Mineral related	597	-	-	Fang., 2017; Liu., 2020
79	Cr52	Cr52 content	-	Biochemistry	Mineral related	597	-	-	Fang., 2017; Liu., 2020
80	Cu65	Cu65 content	-	Biochemistry	Mineral related	597	-	-	Fang., 2017; Liu., 2020
81	FA	FA content	μg/mg	Biochemistry	Fatty acid content	1516	He Nan, Bei Jing, Hei Long Jiang	2014/2013	Fang., 2017; Liu., 2020
82	FA16C	FA16 content	μg/mg	Biochemistry	Fatty acid content	1514	He Nan, Bei Jing, Hei Long Jiang	2014/2013	Fang., 2017; Liu., 2020
83	FA16R	FA16 ratio	-	Biochemistry	Fatty acid content	766	Bei Jing	2013	Fang., 2017; Liu., 2020
84	FA18C	FA18 content	μg/mg	Biochemistry	Fatty acid content	1516	He Nan, Bei Jing, Hei Long Jiang	2014/2013	Fang., 2017; Liu., 2020
85	FA18R	FA18 ratio	-	Biochemistry	Fatty acid content	766	Bei Jing	2013	Fang., 2017; Liu., 2020
86	FA18_1C	FA18_1 content	μg/mg	Biochemistry	Fatty acid content	1516	He Nan, Bei Jing, Hei Long Jiang	2014/2013	Fang., 2017; Liu., 2020
87	FA18_1R	FA18_1 ratio	-	Biochemistry	Fatty acid content	766	Bei Jing	2013	Fang., 2017; Liu., 2020
88	FA18_2C	FA18_2 content	μg/mg	Biochemistry	Fatty acid content	1516	He Nan, Bei Jing, Hei Long Jiang	2014/2013	Fang., 2017; Liu., 2020
89	FA18_2R	FA18_2 ratio	-	Biochemistry	Fatty acid content	766	Bei Jing	2013	Fang., 2017; Liu., 2020
90	FA18_3C	FA18_3 content	μg/mg	Biochemistry	Fatty acid content	1516	He Nan, Bei Jing, Hei Long Jiang	2014/2013	Fang., 2017; Liu., 2020
91	FA18_3R	FA18_3 ratio	-	Biochemistry	Fatty acid content	766	Bei Jing	2013	Fang., 2017; Liu., 2020
92	Fe57	Fe57 content	-	Biochemistry	Mineral related	597	-	-	Fang., 2017; Liu., 2020
93	FC1	Flower color	-	Plant morphology	Flower morphology	7685	Bei Jing, Shan Xi, He Nan, Hei Long Jiang	2013/2015/2014	Fang., 2017; Liu., 2020
94	FBD	Full bloom date	d	Plant growth	Growth stage	4012	He Nan, Bei Jing, Shan Xi, Hei Long Jiang	2014/2013/2015	Fang., 2017; Liu., 2020
95	FPD	Full pod date	d	Plant growth	Growth stage	669	Shan Xi	2013	Fang., 2017; Liu., 2020
96	HLP	Height of the lowest pod	cm	Plant morphology	Whole plant morphology	4953	Shan Xi, Bei Jing, Hei Long Jiang	2015/2014/2013	Fang., 2017; Liu., 2020
97	HC1	Hilum color	-	Plant morphology	Seed morphology	5925	Shan Xi, He Nan, Bei Jing, Hei Long Jiang	2015/2014/2013	Fang., 2017; Liu., 2020
98	HD	Hilum diffusion	-	Plant morphology	Seed morphology	1199	Shan Xi	2015	Fang., 2017; Liu., 2020
99	IBN	Invalid branch number	-	Plant morphology	Whole plant morphology	2350	He Nan, Hei Long Jiang	2015/2014	Fang., 2017; Liu., 2020
100	K39	K39 content	-	Biochemistry	Mineral related	597	-	-	Fang., 2017; Liu., 2020
101	Ala	L_Ala content	μg/mg	Biochemistry	Amino acid content	1517	He Nan, Bei Jing, Hei Long Jiang	2014/2013	Fang., 2017; Liu., 2020
102	Asp	L_Asp/Asn content	μg/mg	Biochemistry	Amino acid content	1517	He Nan, Bei Jing, Hei Long Jiang	2014/2013	Fang., 2017; Liu., 2020
103	Glu	L_Glu/Gln content	μg/mg	Biochemistry	Amino acid content	1517	He Nan, Bei Jing, Hei Long Jiang	2014/2013	Fang., 2017; Liu., 2020
104	Gly	L_Gly content	μg/mg	Biochemistry	Amino acid content	1517	He Nan, Bei Jing, Hei Long Jiang	2014/2013	Fang., 2017; Liu., 2020
105	Ile	L_Ile content	μg/mg	Biochemistry	Amino acid content	1517	He Nan, Bei Jing, Hei Long Jiang	2014/2013	Fang., 2017; Liu., 2020
106	Leu	L_Leu content	μg/mg	Biochemistry	Amino acid content	1517	He Nan, Bei Jing, Hei Long Jiang	2014/2013	Fang., 2017; Liu., 2020
107	Lys	L_Lys content	μg/mg	Biochemistry	Amino acid content	1517	He Nan, Bei Jing, Hei Long Jiang	2014/2013	Fang., 2017; Liu., 2020
108	Phe	L_Phe content	μg/mg	Biochemistry	Amino acid content	1517	He Nan, Bei Jing, Hei Long Jiang	2014/2013	Fang., 2017; Liu., 2020
109	Pro	L_Pro content	μg/mg	Biochemistry	Amino acid content	1517	He Nan, Bei Jing, Hei Long Jiang	2014/2013	Fang., 2017; Liu., 2020
110	Ser	L_Ser content	μg/mg	Biochemistry	Amino acid content	1517	He Nan, Bei Jing, Hei Long Jiang	2014/2013	Fang., 2017; Liu., 2020
111	Thr	L_Thr content	μg/mg	Biochemistry	Amino acid content	1517	He Nan, Bei Jing, Hei Long Jiang	2014/2013	Fang., 2017; Liu., 2020
112	Tyr	L_Tyr content	μg/mg	Biochemistry	Amino acid content	1517	He Nan, Bei Jing, Hei Long Jiang	2014/2013	Fang., 2017; Liu., 2020
113	Val	L_Val content	μg/mg	Biochemistry	Amino acid content	1517	He Nan, Bei Jing, Hei Long Jiang	2014/2013	Fang., 2017; Liu., 2020
114	LBD	Last bloom date	d	Plant growth	Growth stage	1592	Bei Jing	2014/2013	Fang., 2017; Liu., 2020
115	LC	Leaf color	-	Plant morphology	Leaf morphology	1341	He Nan, Hei Long Jiang	2014	Fang., 2017; Liu., 2020
116	LL	Leaf length	cm	Plant morphology	Leaf morphology	3386	Bei Jing, He Nan, Hei Long Jiang	2013/2015/2014	Fang., 2017; Liu., 2020
117	LLBB	Leaf length before bloom	cm	Plant morphology	Leaf morphology	809	Bei Jing	2014	Fang., 2017; Liu., 2020
118	LLFB	Leaf length in full bloom	cm	Plant morphology	Leaf morphology	812	Bei Jing	2014	Fang., 2017; Liu., 2020
119	LLLB	Leaf length in last bloom	cm	Plant morphology	Leaf morphology	808	Bei Jing	2014	Fang., 2017; Liu., 2020
120	LS1	Leaf shape	-	Plant morphology	Leaf morphology	5988	Bei Jing, He Nan, Shan Xi, Hei Long Jiang	2013/2015/2014	Fang., 2017; Liu., 2020
121	LW	Leaf width	cm	Plant morphology	Leaf morphology	4195	Bei Jing, He Nan, Hei Long Jiang	2013/2015/2014	Fang., 2017; Liu., 2020
122	LWBB	Leaf width before bloom	cm	Plant morphology	Leaf morphology	808	Bei Jing	2014	Fang., 2017; Liu., 2020
123	LWFB	Leaf width in full bloom	cm	Plant morphology	Leaf morphology	639	Bei Jing	2014	Fang., 2017; Liu., 2020
124	LWLB	Leaf width in last bloom	cm	Plant morphology	Leaf morphology	812	Bei Jing	2014	Fang., 2017; Liu., 2020
125	LODG1	Lodging	-	Plant growth	Lodging incidence	3298	He Nan, Bei Jing, Hei Long Jiang	2015/2014/2013	Fang., 2017; Liu., 2020
126	MD3	Maturity day	d	Plant growth	Growth stage	6587	Bei Jing, Shan Xi, He Nan, Hei Long Jiang	2013/2015/2014	Fang., 2017; Liu., 2020
127	Mg25	Mg25 content	-	Biochemistry	Mineral related	597	-	-	Fang., 2017; Liu., 2020
128	Mn55	Mn55 content	-	Biochemistry	Mineral related	597	-	-	Fang., 2017; Liu., 2020
129	Na23	Na23 content	-	Biochemistry	Mineral related	597	-	-	Fang., 2017; Liu., 2020
130	Ni60	Ni60 content	-	Biochemistry	Mineral related	597	-	-	Fang., 2017; Liu., 2020
131	NN	Nodule number	-	Plant morphology	Root nodule morphology	812	Bei Jing	2014	Fang., 2017; Liu., 2020
132	4SPN	Number of four seed per pod	-	Yield related	Seed number	5567	Shan Xi, Bei Jing	2015/2014/2013	Fang., 2017; Liu., 2020
133	1SPN	Number of one seed per pod	-	Yield related	Seed number	5567	Shan Xi, Bei Jing	2015/2014/2013	Fang., 2017; Liu., 2020
134	3SPN	Number of three seed per pod	-	Yield related	Seed number	5567	Shan Xi, Bei Jing	2015/2014/2013	Fang., 2017; Liu., 2020
135	2SPN	Number of two seed per pod	-	Yield related	Seed number	5567	Shan Xi, Bei Jing	2015/2014/2013	Fang., 2017; Liu., 2020
136	OB	Overground biomass	-	Plant morphology	Whole plant morphology	1329	Shan Xi, Hei Long Jiang	2014	Fang., 2017; Liu., 2020
137	P31	P31 content	-	Biochemistry	Mineral related	597	-	-	Fang., 2017; Liu., 2020
138	Pb208	Pb208 content	-	Biochemistry	Mineral related	597	-	-	Fang., 2017; Liu., 2020
139	PH1	Plant height	cm	Plant morphology	Whole plant morphology	8288	Shan Xi, He Nan, Bei Jing, Hei Long Jiang	2015/2014/2013	Fang., 2017; Liu., 2020
140	PSW	Plant stem weight	g	Plant morphology	Whole plant morphology	1023	He Nan	2015	Fang., 2017; Liu., 2020
141	PW	Plant weight	g	Plant morphology	Whole plant morphology	1596	Shan Xi	2014/2013	Fang., 2017; Liu., 2020
142	PC1	Pod color	-	Plant morphology	Pod morphology	2239	He Nan, Hei Long Jiang	2015/2014	Fang., 2017; Liu., 2020
143	PDI	Pod damaged by insect	-	Biotic stress	Animal damage resistance	878	Shan Xi	2014	Fang., 2017; Liu., 2020
144	PD	Pod density	-	Plant morphology	Pod morphology	1659	Shan Xi, Bei Jing	2014/2013	Fang., 2017; Liu., 2020
145	PS	Pod shattering	-	Plant morphology	Pod morphology	4573	Shan Xi, He Nan, Bei Jing	2015/2014/2013	Fang., 2017; Liu., 2020
146	POH1	Podding habit	-	Plant morphology	Whole plant morphology	4841	He Nan, Shan Xi, Bei Jing, Hei Long Jiang	2015/2014/2013	Fang., 2017; Liu., 2020
147	PRC3	Protein content	μg/mg	Biochemistry	Protein content	1517	He Nan, Bei Jing, Hei Long Jiang	2014/2013	Fang., 2017; Liu., 2020
148	PUC1	Pubescence color	-	Plant morphology	Trichome morphology	7677	Bei Jing, Shan Xi, He Nan, Hei Long Jiang	2013/2015/2014	Fang., 2017; Liu., 2020
149	4SPR	Ratio of four seed per pod	-	Yield related	Seed number	5567	Shan Xi, Bei Jing	2015/2014/2013	Fang., 2017; Liu., 2020
150	1SPR	Ratio of one seed per pod	-	Yield related	Seed number	5567	Shan Xi, Bei Jing	2015/2014/2013	Fang., 2017; Liu., 2020
151	3SPR	Ratio of three seed per pod	-	Yield related	Seed number	5567	Shan Xi, Bei Jing	2015/2014/2013	Fang., 2017; Liu., 2020
152	2SPR	Ratio of two seed per pod	-	Yield related	Seed number	5567	Shan Xi, Bei Jing	2015/2014/2013	Fang., 2017; Liu., 2020
153	Rb85	Rb85 content	-	Biochemistry	Mineral related	597	-	-	Fang., 2017; Liu., 2020
154	RCN3	Resistance to cyst nematode 3	-	Biotic stress	Animal damage resistance	1107	-	-	Fang., 2017; Liu., 2020
155	RCN4	Resistance to cyst nematode 4	-	Biotic stress	Animal damage resistance	1111	-	-	Fang., 2017; Liu., 2020
156	S34	S34 content	-	Biochemistry	Mineral related	597	-	-	Fang., 2017; Liu., 2020
157	Se82	Se82 content	-	Biochemistry	Mineral related	597	-	-	Fang., 2017; Liu., 2020
158	SB	Seed brightness	-	Plant morphology	Seed morphology	2909	Shan Xi, Bei Jing	2015/2014/2013	Fang., 2017; Liu., 2020
159	SCC1	Seed coat color	-	Plant morphology	Seed morphology	5993	Shan Xi, Bei Jing, He Nan, Hei Long Jiang	2015/2013/2014	Fang., 2017; Liu., 2020
160	SDI	Seed damaged by insect	-	Biotic stress	Animal damage resistance	1018	He Nan	2015	Fang., 2017; Liu., 2020
161	SL1	Seed length	mm	Plant morphology	Seed morphology	3504	He Nan, Bei Jing, Hei Long Jiang	2015/2014/2013	Fang., 2017; Liu., 2020
162	SS	Seed shape	-	Plant morphology	Seed morphology	5564	Shan Xi, He Nan, Bei Jing, Hei Long Jiang	2015/2014/2013	Fang., 2017; Liu., 2020
163	ST	Seed thickness	mm	Plant morphology	Seed morphology	3504	He Nan, Bei Jing, Hei Long Jiang	2015/2014/2013	Fang., 2017; Liu., 2020
164	SWP	Seed weight per plant	-	Plant morphology	Seed morphology	6196	Shan Xi, He Nan, Hei Long Jiang	2015/2014/2013	Fang., 2017; Liu., 2020
165	SW2	Seed width	mm	Plant morphology	Seed morphology	3504	He Nan, Bei Jing, Hei Long Jiang	2015/2014/2013	Fang., 2017; Liu., 2020
166	SEEC	Seedling color	-	Plant morphology	Seed morphology	1796	He Nan, Bei Jing	2014	Fang., 2017; Liu., 2020
167	SD	Seedling date	d	Plant growth	Growth stage	6242	Shan Xi, He Nan, Hei Long Jiang	2015/2014/2013	Fang., 2017; Liu., 2020
168	SMV	Soybean mosaic virus	-	Biotic stress	Microbial damage resistance	1608	Shan Xi, He Nan	2014	Fang., 2017; Liu., 2020
169	Sr88	Sr88 content	-	Biochemistry	Mineral related	597	-	-	Fang., 2017; Liu., 2020
170	STD	Stem diameter	-	Plant morphology	Stem morphology	1596	Shan Xi	2014/2013	Fang., 2017; Liu., 2020
171	SNN	Stem node number	-	Plant morphology	Stem morphology	7549	Shan Xi, He Nan, Bei Jing, Hei Long Jiang	2015/2014/2013	Fang., 2017; Liu., 2020
172	SPN	Stem pod number	-	Plant morphology	Stem morphology	5028	He Nan, Shan Xi, Bei Jing, Hei Long Jiang	2015/2014/2013	Fang., 2017; Liu., 2020
173	STS	Stem shape	-	Plant morphology	Stem morphology	4127	He Nan, Bei Jing, Hei Long Jiang	2015/2014/2013	Fang., 2017; Liu., 2020
174	SRPN	Sterial pod number	-	Yield related	Pod number	1595	Shan Xi	2014/2013	Fang., 2017; Liu., 2020
175	Ti47	Ti47 content	-	Biochemistry	Mineral related	597	-	-	Fang., 2017; Liu., 2020
176	TPN	Total pod number per plant	-	Yield related	Pod number	6956	Shan Xi, He Nan, Bei Jing, Hei Long Jiang	2015/2014/2013	Fang., 2017; Liu., 2020
177	TSN	Total seed number per plant	-	Yield related	Whole yield	6325	Shan Xi, He Nan, Bei Jing, Hei Long Jiang	2015/2014/2013	Fang., 2017; Liu., 2020
178	Zn66	Zn66 content	-	Biochemistry	Mineral related	597	-	-	Fang., 2017; Liu., 2020
179	100SW4	100-seed weight	g	Yield related	Seed weight	442	Jiangpu Experimental Station, Nanjing Agricultural University (32°12 N 118°37 48 E), Nanjing, China	2011	Hu, D., et al.
180	FT2	Flowering time	day	Plant growth	Growth stage	434	Jiangpu Experimental Station, Nanjing Agricultural University (32°12 N 118°37 48 E), Nanjing, China	2011	Hu, D., et al.
181	MD2	Maturity day	day	Plant growth	Growth stage	338	Jiangpu Experimental Station, Nanjing Agricultural University (32°12 N 118°37 48 E), Nanjing, China	2011	Hu, D., et al.
182	EPN	Number of effective pods	-	Yield related	Pod number	436	Jiangpu Experimental Station, Nanjing Agricultural University (32°12 N 118°37 48 E), Nanjing, China	2011	Hu, D., et al.
183	SYP	Seed yield per plant	g	Yield related	Whole yield	426	Jiangpu Experimental Station, Nanjing Agricultural University (32°12 N 118°37 48 E), Nanjing, China	2011	Hu, D., et al.
184	EGR	Early Growth Rate in gereenhouse	mm/day	Plant morphology	Whole plant morphology	197	University of North Carolina at Charlotte (NC, USA)	-	Janice Kofsky, et al.
185	EPG	Early Plant Height in gereenhouse	mm	Plant morphology	Whole plant morphology	197	University of North Carolina at Charlotte (NC, USA)	-	Janice Kofsky, et al.
186	INL	Inter-node length in gereenhouse	mm	Plant morphology	Whole plant morphology	197	University of North Carolina at Charlotte (NC, USA)	-	Janice Kofsky, et al.
187	NC3	Node Count in gereenhouse	-	Plant morphology	Whole plant morphology	197	University of North Carolina at Charlotte (NC, USA)	-	Janice Kofsky, et al.
188	DLC_UVB	Damage of leaf chlorosis under UV-B radiation in greenhouse	Grade 1: the same phenotype with resistant soybean "GCS731"; Grade 7: the same phenotype with susceptible soybean “Daepung”	Abiotic stress	UV-B radiation	688	Dankook University, Cheonan, Korea	-	Lee, T., et al.
189	DLS_UVB	Damage of leaf shape under UV-B radiation in greenhouse	Grade 1: the same phenotype with resistant soybean "GCS731"; Grade 7: the same phenotype with susceptible soybean “Daepung”	Abiotic stress	UV-B radiation	688	Dankook University, Cheonan, Korea	-	Lee, T., et al.
190	RL-D	The ratio of fresh radicle length under drought	-	Abiotic stress	Drought	774	Huang-huai-hai and Northeast of China	-	Liu, Z., et al
191	RW-D	The ratio of fresh radicle weight under drought	-	Abiotic stress	Drought	774	Huang-huai-hai and Northeast of China	-	Liu, Z., et al
192	GR-D	The ratio of germi-tion rate under drought	-	Abiotic stress	Drought	774	Huang-huai-hai and Northeast of China	-	Liu, Z., et al
193	RC	Isolate R. intraradices AU212B in root	%	Biotic stress	Microbial damage resistance	341	-	-	Pawlowski, M.L., et al.
194	EC	Electrical conductivity	μS·cm−1/g−1	Biochemistry	Electrical	486	Jiangpu Experimental Station (latitude 32.12°N; longitude 118.37°E) of Nanjing Agricultural University in Nanjing, Jiangsu Province of China	486	Sharmin, R.A., et al.
195	GR	Germi-tion rate	-	Plant morphology	Seed morphology	486	Jiangpu Experimental Station (latitude 32.12°N; longitude 118.37°E) of Nanjing Agricultural University in Nanjing, Jiangsu Province of China	486	Sharmin, R.A., et al.
196	RL	Root length	cm	Plant morphology	Root morphology	486	Jiangpu Experimental Station (latitude 32.12°N; longitude 118.37°E) of Nanjing Agricultural University in Nanjing, Jiangsu Province of China	2018	Sharmin, R.A., et al.
197	SL	Shoot length	cm	Plant morphology	Whole plant morphology	486	Jiangpu Experimental Station (latitude 32.12°N; longitude 118.37°E) of Nanjing Agricultural University in Nanjing, Jiangsu Province of China	2018	Sharmin, R.A., et al.
198	CWS	Canopy wilting score at Athens under -tural environment	-	Plant growth	Plant vitality	628	Athens, GA, USA	2015	Steketee, C.J., et al.
199	SUC1	Sucrose concentration	mg/g	Plant morphology	Seed morphology	534	Gongzhuling, Harbin, Shenyang	2016	Sui, M., et al.
200	FLS	Average of frogeye leaf spot disease index under FLS China race 1 spore	-	Biotic stress	Microbial damage resistance	180	China	-	Sun, M., et al.
201	FC5	Flower color in greenhouse	3: Blue; 2: Dark purple; 1: Purple; 0: White	Plant morphology	Flower morphology	553	University of Missouri in Columbia, Missouri, USA	-	Vuong, T.D., et al.
202	HC3	Hilum color in greenhouse	2: Buff; 4: Black; 11: Black hilum w/ brown outer ring; 3: Brown; 1: Brown w/variation from Lbr to Bl; 18: Dark buff; 9: Gray; 8: Green; 16: Green-brown; 6: Imperfect black; 7: Light buff; 17: Light black; 13: Light brown; 12: Light green; 15: Red buff; 14: Red brown; 10: Tan; 5: Yellow	Plant morphology	Seed morphology	553	University of Missouri in Columbia, Missouri, USA	-	Vuong, T.D., et al.
203	PUC3	Pubescence color in greenhouse	2: Gray; 3: Light tawny; 4: Near Gray; 1: Tawny	Plant morphology	Trichome morphology	553	University of Missouri in Columbia, Missouri, USA	-	Vuong, T.D., et al.
204	SCC4	Seed coat color in greenhouse	1: Buff; 2: Black; 3: Brown; 4: Gray; 5: Grayish green; 6: Green; 7: Green-brown; 8: Greenish-black; 9: Greenish-brown; 10: Light green; 11: Red buff; 12: Red brown; 13: Yellow	Plant morphology	Seed morphology	553	University of Missouri in Columbia, Missouri, USA	-	Vuong, T.D., et al.
205	SGH2	Stem growth habit in greenhouse	1: Indetermite; 2: Determite; 3: Semi-determite	Plant morphology	Stem morphology	553	University of Missouri in Columbia, Missouri, USA	-	Vuong, T.D., et al.
206	100SW1	100-seed weight	g	Yield related	Seed weight	250	Shijiazhuang (114°83'E, 38°03'N) in Hebei province, China	2008-2010	Waltram Ravelombola, et al.
207	MD1	Maturity day	day	Plant growth	Growth stage	250	Shijiazhuang (114°83'E, 38°03'N) in Hebei province, China	2008-2010	Waltram Ravelombola, et al.
208	PH3	Plant height	cm	Plant morphology	Whole plant morphology	250	Shijiazhuang (114°83'E, 38°03'N) in Hebei province, China	2008-2010	Waltram Ravelombola, et al.
209	YIE1	Yield	kg/hm-squared	Yield related	Whole yield	250	Shijiazhuang (114°83'E, 38°03'N) in Hebei province, China	2008-2010	Waltram Ravelombola, et al.
210	100SW2	100-seed weight	g	Yield related	Seed weight	166	USDA-ARS farms in Beltsville, Maryland, USA	2012-2013	Yan, L., et al.
211	FC2	Flower color	1: Purple; 0: White	Plant morphology	Flower morphology	166	USDA-ARS farms in Beltsville, Maryland, USA	2012-2013	Yan, L., et al.
212	HC2	Hilum color	1:Black; 2:Brown; 3:Buff; 4:Yellow; 5:Green; 6:Gray	Plant morphology	Seed morphology	166	USDA-ARS farms in Beltsville, Maryland, USA	2012-2013	Yan, L., et al.
213	PC2	Pod color	1: Black; 2: Brown; 3: Tan	Plant morphology	Seed morphology	166	USDA-ARS farms in Beltsville, Maryland, USA	2012-2013	Yan, L., et al.
214	PUC4	Pubescences color	1: Tawny; 2: Gray	Plant morphology	Trichome morphology	166	USDA-ARS farms in Beltsville, Maryland, USA	2012-2013	Yan, L., et al.
215	SCC2	Seed coat color	1 yellow; 2 Green; 3 Black; 4 brown	Plant morphology	Seed morphology	166	USDA-ARS farms in Beltsville, Maryland, USA	2012-2013	Yan, L., et al.
216	SGH1	Stem growth habit	1: Indeterminate; 2: Determinate	Plant morphology	Stem morphology	166	USDA-ARS farms in Beltsville, Maryland, USA	2012-2013	Yan, L., et al.
217	FT1	Flowering time	days	Plant growth	Growth stage	588	Heilongjiang soybean field base (N45.51°. E126.51°), China	43951	Yang, G., et al.
218	PRC6	Protein content	%	Biochemistry	Protein content	528	Sanya, NanJing	2020/ 2021	Zhang, H. et al.
219	OC4	Oil content	%	Biochemistry	Oil content	631	-	-	Zhang, H., et al.
220	PRC5	Protein content	%	Biochemistry	Protein content	631	-	-	Zhang, H., et al.
221	100SW3	100-seed weight	g	Yield related	Seed weight	256	Jangpu (N 31.2, E 118.4) in Anhui province, China	2017	Zhang, H., et al.
222	BN2	Branch number	-	Plant morphology	Whole plant morphology	367	Jangpu (N 31.2, E 118.4) in Anhui province, China	Jangpu, Dangtu, 2016, 2017	Zhang, H., et al.
223	MSD	Main stem diameter	mm	Plant morphology	Whole plant morphology	366	Jangpu (N 31.2, E 118.4) in Anhui province, China	2016	Zhang, H., et al.
224	NSN	Number of nodes on main stem	-	Plant morphology	Whole plant morphology	367	Jangpu (N 31.2, E 118.4) in Anhui province, China	Jangpu, Dangtu, 2016, 2017	Zhang, H., et al.
225	PH2	Plant height	cm	Plant morphology	Whole plant morphology	367	Jangpu (N 31.2, E 118.4) in Anhui province, China	Jangpu, Dangtu, 2016, 2017	Zhang, H., et al.
