# Supplementary material for: SoyOD: An Integrated Soybean Multi-omics Database for Mining Genes and Biological Research
Source: Genomics Proteomics Bioinformatics. 2024 Nov 13;22(6):qzae080. doi: 10.1093/gpbjnl/qzae080 (PMC11757165; doi:10.1093/gpbjnl/qzae080)
Supplement: qzae080_Supplementary_Data [file qzae080_supplementary_data.zip › Table S3.xlsx]

## Sheet: Table S3
Table S3 Summary of collected transcriptome datasets
Number	Run number	Project	Bases / reads	Sample name	Organism	Material background		Tissue	Resource
1	CRR058996	PRJCA000902	-	cotyledon-1_1	Glycine max	Zhonghuang 13	cotyledon-1_1	cotyledon collected at Zhonghuang 13 germination stage	10.1007/s11427-018-9360-0
2	CRR058997	PRJCA000902	-	root_1	Glycine max	Zhonghuang 13	root_1	root collected at Zhonghuang 13 germination stage	10.1007/s11427-018-9360-0
3	CRR058998	PRJCA000902	-	stem-1_1	Glycine max	Zhonghuang 13	stem-1_1	stem collected at Zhonghuang 13 germination stage	10.1007/s11427-018-9360-0
4	CRR058999	PRJCA000902	-	leafbud-1_1	Glycine max	Zhonghuang 13	leafbud-1_1	leafbud collected at Zhonghuang 13 germination stage	10.1007/s11427-018-9360-0
5	CRR059000	PRJCA000902	-	leafbud-2_1	Glycine max	Zhonghuang 13	leafbud-2_1	leafbud collected at Zhonghuang 13 trefoil stage	10.1007/s11427-018-9360-0
6	CRR059001	PRJCA000902	-	leaf-1_1	Glycine max	Zhonghuang 13	leaf-1_1	leaf collected at Zhonghuang 13 trefoil stage	10.1007/s11427-018-9360-0
7	CRR059002	PRJCA000902	-	cotyledon-2_1	Glycine max	Zhonghuang 13	cotyledon-2_1	cotyledon collected at Zhonghuang 13 trefoil stage	10.1007/s11427-018-9360-0
8	CRR059003	PRJCA000902	-	stem-2_1	Glycine max	Zhonghuang 13	stem-2_1	stem collected at Zhonghuang 13 trefoil stage	10.1007/s11427-018-9360-0
9	CRR059004	PRJCA000902	-	leafbud-3_1	Glycine max	Zhonghuang 13	leafbud-3_1	leafbud collected at Zhonghuang 13 flower bud differentiation stage	10.1007/s11427-018-9360-0
10	CRR059005	PRJCA000902	-	leaf-2_1	Glycine max	Zhonghuang 13	leaf-2_1	leaf collected at Zhonghuang 13 flower bud differentiation stage	10.1007/s11427-018-9360-0
11	CRR059006	PRJCA000902	-	flo-1_1	Glycine max	Zhonghuang 13	flo-1_1	flower collected at Zhonghuang 13 flower bud differentiation stage	10.1007/s11427-018-9360-0
12	CRR059007	PRJCA000902	-	shoot_meristem_1	Glycine max	Zhonghuang 13	shoot_meristem_1	shoor meristem collected at Zhonghuang 13 flower bud differentiation stage	10.1007/s11427-018-9360-0
13	CRR059008	PRJCA000902	-	flo-2_1	Glycine max	Zhonghuang 13	flo-2_1	flower collected at Zhonghuang 13 flowering stage	10.1007/s11427-018-9360-0
14	CRR059009	PRJCA000902	-	flo-3_1	Glycine max	Zhonghuang 13	flo-3_1	flower collected at Zhonghuang 13 flowering stage	10.1007/s11427-018-9360-0
15	CRR059010	PRJCA000902	-	flo-4_1	Glycine max	Zhonghuang 13	flo-4_1	flower collected at Zhonghuang 13 flowering stage	10.1007/s11427-018-9360-0
16	CRR059011	PRJCA000902	-	flo-5_1	Glycine max	Zhonghuang 13	flo-5_1	flower collected at Zhonghuang 13 florescence stage	10.1007/s11427-018-9360-0
17	CRR059012	PRJCA000902	-	pod&seed-1_1	Glycine max	Zhonghuang 13	pod$seed-1_1	pod and seed collected at Zhonghuang 13 seed development two weeks	10.1007/s11427-018-9360-0
18	CRR059013	PRJCA000902	-	pod&seed-2_1	Glycine max	Zhonghuang 13	pod$seed-2_1	pod and seed collected at Zhonghuang 13 seed development three weeks	10.1007/s11427-018-9360-0
19	CRR059014	PRJCA000902	-	pod&seed-3_1	Glycine max	Zhonghuang 13	pod$seed-3_1	pod and seed collected at Zhonghuang 13 seed development four weeks	10.1007/s11427-018-9360-0
20	CRR059015	PRJCA000902	-	pod-1_1	Glycine max	Zhonghuang 13	pod-1_1	pod collected at Zhonghuang 13 seed development three weeks	10.1007/s11427-018-9360-0
21	CRR059016	PRJCA000902	-	pod-2_1	Glycine max	Zhonghuang 13	pod-2_1	pod collected at Zhonghuang 13 seed development four weeks	10.1007/s11427-018-9360-0
22	CRR059017	PRJCA000902	-	pod-3_1	Glycine max	Zhonghuang 13	pod-3_1	pod collected at Zhonghuang 13 seed development five weeks	10.1007/s11427-018-9360-0
23	CRR059018	PRJCA000902	-	seed-1_1	Glycine max	Zhonghuang 13	seed-1_1	seed collected at Zhonghuang 13 seed development three weeks	10.1007/s11427-018-9360-0
24	CRR059019	PRJCA000902	-	seed-2_1	Glycine max	Zhonghuang 13	seed-2_1	seed collected at Zhonghuang 13 seed development five weeks	10.1007/s11427-018-9360-0
25	CRR059020	PRJCA000902	-	seed-3_1	Glycine max	Zhonghuang 13	seed-3_1	seed collected at Zhonghuang 13 seed development six weeks	10.1007/s11427-018-9360-0
26	CRR059021	PRJCA000902	-	seed-4_1	Glycine max	Zhonghuang 13	seed-4_1	seed collected at Zhonghuang 13 seed development eight weeks	10.1007/s11427-018-9360-0
27	CRR059022	PRJCA000902	-	seed-5_1	Glycine max	Zhonghuang 13	seed-5_1	seed collected at Zhonghuang 13 seed development ten weeks	10.1007/s11427-018-9360-0
28	CRR059050	PRJCA000902	-	cotyledon-1_2	Glycine max	Zhonghuang 13	cotyledon-1_2	cotyledon collected at Zhonghuang 13 germination stage	10.1007/s11427-018-9360-0
29	CRR059051	PRJCA000902	-	root_2	Glycine max	Zhonghuang 13	root_2	root collected at Zhonghuang 13 germination stage	10.1007/s11427-018-9360-0
30	CRR059052	PRJCA000902	-	stem-1_2	Glycine max	Zhonghuang 13	stem-1_2	stem collected at Zhonghuang 13 germination stage	10.1007/s11427-018-9360-0
31	CRR059053	PRJCA000902	-	leafbud-1_2	Glycine max	Zhonghuang 13	leafbud-1_2	leafbud collected at Zhonghuang 13 germination stage	10.1007/s11427-018-9360-0
32	CRR059054	PRJCA000902	-	leafbud-2_2	Glycine max	Zhonghuang 13	leafbud-2_2	leafbud collected at Zhonghuang 13 trefoil stage	10.1007/s11427-018-9360-0
33	CRR059055	PRJCA000902	-	leaf-1_2	Glycine max	Zhonghuang 13	leaf-1_2	leaf collected at Zhonghuang 13 trefoil stage	10.1007/s11427-018-9360-0
34	CRR059056	PRJCA000902	-	cotyledon-2_2	Glycine max	Zhonghuang 13	cotyledon-2_2	cotyledon collected at Zhonghuang 13 trefoil stage	10.1007/s11427-018-9360-0
35	CRR059057	PRJCA000902	-	stem-2_2	Glycine max	Zhonghuang 13	stem-2_2	stem collected at Zhonghuang 13 trefoil stage	10.1007/s11427-018-9360-0
36	CRR059058	PRJCA000902	-	leafbud-3_2	Glycine max	Zhonghuang 13	leafbud-3_2	leafbud collected at Zhonghuang 13 flower bud differentiation stage	10.1007/s11427-018-9360-0
37	CRR059059	PRJCA000902	-	leaf-2_2	Glycine max	Zhonghuang 13	leaf-2_2	leaf collected at Zhonghuang 13 flower bud differentiation stage	10.1007/s11427-018-9360-0
38	CRR059060	PRJCA000902	-	flo-1_2	Glycine max	Zhonghuang 13	flo-1_2	flower collected at Zhonghuang 13 flower bud differentiation stage	10.1007/s11427-018-9360-0
39	CRR059061	PRJCA000902	-	shoot_meristem_2	Glycine max	Zhonghuang 13	shoot_meristem_2	shoor meristem collected at Zhonghuang 13 flower bud differentiation stage	10.1007/s11427-018-9360-0
40	CRR059062	PRJCA000902	-	flo-2_2	Glycine max	Zhonghuang 13	flo-2_2	flower collected at Zhonghuang 13 flowering stage	10.1007/s11427-018-9360-0
41	CRR059063	PRJCA000902	-	flo-3_2	Glycine max	Zhonghuang 13	flo-3_2	flower collected at Zhonghuang 13 flowering stage	10.1007/s11427-018-9360-0
42	CRR059064	PRJCA000902	-	flo-4_2	Glycine max	Zhonghuang 13	flo-4_2	flower collected at Zhonghuang 13 flowering stage	10.1007/s11427-018-9360-0
43	CRR059065	PRJCA000902	-	flo-5_2	Glycine max	Zhonghuang 13	flo-5_2	flower collected at Zhonghuang 13 florescence stage	10.1007/s11427-018-9360-0
44	CRR059066	PRJCA000902	-	pod&seed-1_2	Glycine max	Zhonghuang 13	pod$seed-1_2	pod and seed collected at Zhonghuang 13 seed development two weeks	10.1007/s11427-018-9360-0
45	CRR059067	PRJCA000902	-	pod&seed-2_2	Glycine max	Zhonghuang 13	pod$seed-2_2	pod and seed collected at Zhonghuang 13 seed development three weeks	10.1007/s11427-018-9360-0
46	CRR059068	PRJCA000902	-	pod&seed-3_2	Glycine max	Zhonghuang 13	pod$seed-3_2	pod and seed collected at Zhonghuang 13 seed development four weeks	10.1007/s11427-018-9360-0
47	CRR059069	PRJCA000902	-	pod-1_2	Glycine max	Zhonghuang 13	pod-1_2	pod collected at Zhonghuang 13 seed development three weeks	10.1007/s11427-018-9360-0
48	CRR059070	PRJCA000902	-	pod-2_2	Glycine max	Zhonghuang 13	pod-2_2	pod collected at Zhonghuang 13 seed development four weeks	10.1007/s11427-018-9360-0
49	CRR059071	PRJCA000902	-	pod-3_2	Glycine max	Zhonghuang 13	pod-3_2	pod collected at Zhonghuang 13 seed development five weeks	10.1007/s11427-018-9360-0
50	CRR059072	PRJCA000902	-	seed-1_2	Glycine max	Zhonghuang 13	seed-1_2	seed collected at Zhonghuang 13 seed development three weeks	10.1007/s11427-018-9360-0
51	CRR059073	PRJCA000902	-	seed-2_2	Glycine max	Zhonghuang 13	seed-2_2	seed collected at Zhonghuang 13 seed development five weeks	10.1007/s11427-018-9360-0
52	CRR059074	PRJCA000902	-	seed-3_2	Glycine max	Zhonghuang 13	seed-3_2	seed collected at Zhonghuang 13 seed development six weeks	10.1007/s11427-018-9360-0
53	CRR059075	PRJCA000902	-	seed-4_2	Glycine max	Zhonghuang 13	seed-4_2	seed collected at Zhonghuang 13 seed development eight weeks	10.1007/s11427-018-9360-0
54	CRR059076	PRJCA000902	-	seed-5_2	Glycine max	Zhonghuang 13	seed-5_2	seed collected at Zhonghuang 13 seed development ten weeks	10.1007/s11427-018-9360-0
55	CRR108987	PRJCA002030	-	SoyC01-A_RNAseq	Glycine max	Xu Dou No.1	Root at V1 stage	Root	10.1016/j.cell.2020.05.023
56	CRR109014	PRJCA002030	-	SoyC01-B_RNAseq	Glycine max	Xu Dou No.1	Stem at V1 stage	Stem	10.1016/j.cell.2020.05.023
57	CRR109042	PRJCA002030	-	SoyC01-C_RNAseq	Glycine max	Xu Dou No.1	Leaf at V1 stage	Leaf	10.1016/j.cell.2020.05.023
58	CRR109071	PRJCA002030	-	SoyC01-D_RNAseq	Glycine max	Xu Dou No.1	Leaf at R1 stage	Leaf	10.1016/j.cell.2020.05.023
59	CRR109103	PRJCA002030	-	SoyC01-E_RNAseq	Glycine max	Xu Dou No.1	Leaf at R4 stage	Leaf	10.1016/j.cell.2020.05.023
60	CRR109133	PRJCA002030	-	SoyC01-F_RNAseq	Glycine max	Xu Dou No.1	Flower at R1 stage	Flower	10.1016/j.cell.2020.05.023
61	CRR109160	PRJCA002030	-	SoyC01-G_RNAseq	Glycine max	Xu Dou No.1	Pod and seed at 4 weeks stage	Pod	10.1016/j.cell.2020.05.023
62	CRR109190	PRJCA002030	-	SoyC01-H_RNAseq	Glycine max	Xu Dou No.1	Seed at 6 weeks stage	Seed	10.1016/j.cell.2020.05.023
63	CRR109218	PRJCA002030	-	SoyC01-I_RNAseq	Glycine max	Xu Dou No.1	Seed at 8 weeks stage	Seed	10.1016/j.cell.2020.05.023
64	CRR108988	PRJCA002030	-	SoyC02-A_RNAseq	Glycine max	Tie Feng No.18	Root at V1 stage	Root	10.1016/j.cell.2020.05.023
65	CRR109015	PRJCA002030	-	SoyC02-B_RNAseq	Glycine max	Tie Feng No.18	Stem at V1 stage	Stem	10.1016/j.cell.2020.05.023
66	CRR109043	PRJCA002030	-	SoyC02-C_RNAseq	Glycine max	Tie Feng No.18	Leaf at V1 stage	Leaf	10.1016/j.cell.2020.05.023
67	CRR109072	PRJCA002030	-	SoyC02-D_RNAseq_1	Glycine max	Tie Feng No.18	Leaf at R1 stage	Leaf	10.1016/j.cell.2020.05.023
68	CRR109073	PRJCA002030	-	SoyC02-D_RNAseq_2	Glycine max	Tie Feng No.18	Leaf at R1 stage	Leaf	10.1016/j.cell.2020.05.023
69	CRR109104	PRJCA002030	-	SoyC02-E_RNAseq	Glycine max	Tie Feng No.18	Leaf at R4 stage	Leaf	10.1016/j.cell.2020.05.023
70	CRR109134	PRJCA002030	-	SoyC02-F_RNAseq	Glycine max	Tie Feng No.18	Flower at R1 stage	Flower	10.1016/j.cell.2020.05.023
71	CRR109161	PRJCA002030	-	SoyC02-G_RNAseq	Glycine max	Tie Feng No.18	Pod and seed at 4 weeks stage	Pod	10.1016/j.cell.2020.05.023
72	CRR109191	PRJCA002030	-	SoyC02-H_RNAseq	Glycine max	Tie Feng No.18	Seed at 6 weeks stage	Seed	10.1016/j.cell.2020.05.023
73	CRR109219	PRJCA002030	-	SoyC02-I_RNAseq_1	Glycine max	Tie Feng No.18	Seed at 8 weeks stage	Seed	10.1016/j.cell.2020.05.023
74	CRR109220	PRJCA002030	-	SoyC02-I_RNAseq_2	Glycine max	Tie Feng No.18	Seed at 8 weeks stage	Seed	10.1016/j.cell.2020.05.023
75	CRR108989	PRJCA002030	-	SoyC03-A_RNAseq	Glycine max	Ju Xuan No.23	Root at V1 stage	Root	10.1016/j.cell.2020.05.023
76	CRR109016	PRJCA002030	-	SoyC03-B_RNAseq	Glycine max	Ju Xuan No.23	Stem at V1 stage	Stem	10.1016/j.cell.2020.05.023
77	CRR109044	PRJCA002030	-	SoyC03-C_RNAseq	Glycine max	Ju Xuan No.23	Leaf at V1 stage	Leaf	10.1016/j.cell.2020.05.023
78	CRR109074	PRJCA002030	-	SoyC03-D_RNAseq_1	Glycine max	Ju Xuan No.23	Leaf at R1 stage	Leaf	10.1016/j.cell.2020.05.023
79	CRR109075	PRJCA002030	-	SoyC03-D_RNAseq_2	Glycine max	Ju Xuan No.23	Leaf at R1 stage	Leaf	10.1016/j.cell.2020.05.023
80	CRR109105	PRJCA002030	-	SoyC03-E_RNAseq	Glycine max	Ju Xuan No.23	Leaf at R4 stage	Leaf	10.1016/j.cell.2020.05.023
81	CRR109135	PRJCA002030	-	SoyC03-F_RNAseq	Glycine max	Ju Xuan No.23	Flower at R1 stage	Flower	10.1016/j.cell.2020.05.023
82	CRR109162	PRJCA002030	-	SoyC03-G_RNAseq	Glycine max	Ju Xuan No.23	Pod and seed at 4 weeks stage	Pod	10.1016/j.cell.2020.05.023
83	CRR109192	PRJCA002030	-	SoyC03-H_RNAseq	Glycine max	Ju Xuan No.23	Seed at 6 weeks stage	Seed	10.1016/j.cell.2020.05.023
84	CRR109221	PRJCA002030	-	SoyC03-I_RNAseq_1	Glycine max	Ju Xuan No.23	Seed at 8 weeks stage	Seed	10.1016/j.cell.2020.05.023
85	CRR109222	PRJCA002030	-	SoyC03-I_RNAseq_2	Glycine max	Ju Xuan No.23	Seed at 8 weeks stage	Seed	10.1016/j.cell.2020.05.023
86	CRR108990	PRJCA002030	-	SoyC04-A_RNAseq	Glycine max	Wan Dou No.28	Root at V1 stage	Root	10.1016/j.cell.2020.05.023
87	CRR109017	PRJCA002030	-	SoyC04-B_RNAseq	Glycine max	Wan Dou No.28	Stem at V1 stage	Stem	10.1016/j.cell.2020.05.023
88	CRR109045	PRJCA002030	-	SoyC04-C_RNAseq	Glycine max	Wan Dou No.28	Leaf at V1 stage	Leaf	10.1016/j.cell.2020.05.023
89	CRR109076	PRJCA002030	-	SoyC04-D_RNAseq	Glycine max	Wan Dou No.28	Leaf at R1 stage	Leaf	10.1016/j.cell.2020.05.023
90	CRR109106	PRJCA002030	-	SoyC04-E_RNAseq	Glycine max	Wan Dou No.28	Leaf at R4 stage	Leaf	10.1016/j.cell.2020.05.023
91	CRR109136	PRJCA002030	-	SoyC04-F_RNAseq	Glycine max	Wan Dou No.28	Flower at R1 stage	Flower	10.1016/j.cell.2020.05.023
92	CRR109163	PRJCA002030	-	SoyC04-G_RNAseq	Glycine max	Wan Dou No.28	Pod and seed at 4 weeks stage	Pod	10.1016/j.cell.2020.05.023
93	CRR109193	PRJCA002030	-	SoyC04-H_RNAseq	Glycine max	Wan Dou No.28	Seed at 6 weeks stage	Seed	10.1016/j.cell.2020.05.023
94	CRR109223	PRJCA002030	-	SoyC04-I_RNAseq	Glycine max	Wan Dou No.28	Seed at 8 weeks stage	Seed	10.1016/j.cell.2020.05.023
95	CRR108991	PRJCA002030	-	SoyC05-A_RNAseq	Glycine max	Amsoy	Root at V1 stage	Root	10.1016/j.cell.2020.05.023
96	CRR109018	PRJCA002030	-	SoyC05-B_RNAseq	Glycine max	Amsoy	Stem at V1 stage	Stem	10.1016/j.cell.2020.05.023
97	CRR109046	PRJCA002030	-	SoyC05-C_RNAseq_1	Glycine max	Amsoy	Leaf at V1 stage	Leaf	10.1016/j.cell.2020.05.023
98	CRR109047	PRJCA002030	-	SoyC05-C_RNAseq_2	Glycine max	Amsoy	Leaf at V1 stage	Leaf	10.1016/j.cell.2020.05.023
99	CRR109077	PRJCA002030	-	SoyC05-D_RNAseq	Glycine max	Amsoy	Leaf at R1 stage	Leaf	10.1016/j.cell.2020.05.023
100	CRR109107	PRJCA002030	-	SoyC05-E_RNAseq	Glycine max	Amsoy	Leaf at R4 stage	Leaf	10.1016/j.cell.2020.05.023
101	CRR109137	PRJCA002030	-	SoyC05-F_RNAseq	Glycine max	Amsoy	Flower at R1 stage	Flower	10.1016/j.cell.2020.05.023
102	CRR109164	PRJCA002030	-	SoyC05-G_RNAseq_1	Glycine max	Amsoy	Pod and seed at 4 weeks stage	Pod	10.1016/j.cell.2020.05.023
103	CRR109165	PRJCA002030	-	SoyC05-G_RNAseq_2	Glycine max	Amsoy	Pod and seed at 4 weeks stage	Pod	10.1016/j.cell.2020.05.023
104	CRR109194	PRJCA002030	-	SoyC05-H_RNAseq	Glycine max	Amsoy	Seed at 6 weeks stage	Seed	10.1016/j.cell.2020.05.023
105	CRR109224	PRJCA002030	-	SoyC05-I_RNAseq	Glycine max	Amsoy	Seed at 8 weeks stage	Seed	10.1016/j.cell.2020.05.023
106	CRR108992	PRJCA002030	-	SoyC06-A_RNAseq	Glycine max	Yu Dou No.22	Root at V1 stage	Root	10.1016/j.cell.2020.05.023
107	CRR109019	PRJCA002030	-	SoyC06-B_RNAseq	Glycine max	Yu Dou No.22	Stem at V1 stage	Stem	10.1016/j.cell.2020.05.023
108	CRR109048	PRJCA002030	-	SoyC06-C_RNAseq	Glycine max	Yu Dou No.22	Leaf at V1 stage	Leaf	10.1016/j.cell.2020.05.023
109	CRR109078	PRJCA002030	-	SoyC06-D_RNAseq	Glycine max	Yu Dou No.22	Leaf at R1 stage	Leaf	10.1016/j.cell.2020.05.023
110	CRR109108	PRJCA002030	-	SoyC06-E_RNAseq	Glycine max	Yu Dou No.22	Leaf at R4 stage	Leaf	10.1016/j.cell.2020.05.023
111	CRR109138	PRJCA002030	-	SoyC06-F_RNAseq	Glycine max	Yu Dou No.22	Flower at R1 stage	Flower	10.1016/j.cell.2020.05.023
112	CRR109166	PRJCA002030	-	SoyC06-G_RNAseq	Glycine max	Yu Dou No.22	Pod and seed at 4 weeks stage	Pod	10.1016/j.cell.2020.05.023
113	CRR109195	PRJCA002030	-	SoyC06-H_RNAseq	Glycine max	Yu Dou No.22	Seed at 6 weeks stage	Seed	10.1016/j.cell.2020.05.023
114	CRR109225	PRJCA002030	-	SoyC06-I_RNAseq	Glycine max	Yu Dou No.22	Seed at 8 weeks stage	Seed	10.1016/j.cell.2020.05.023
115	CRR108993	PRJCA002030	-	SoyC07-A_RNAseq	Glycine max	Jin Dou No.23	Root at V1 stage	Root	10.1016/j.cell.2020.05.023
116	CRR109020	PRJCA002030	-	SoyC07-B_RNAseq_1	Glycine max	Jin Dou No.23	Stem at V1 stage	Stem	10.1016/j.cell.2020.05.023
117	CRR109021	PRJCA002030	-	SoyC07-B_RNAseq_2	Glycine max	Jin Dou No.23	Stem at V1 stage	Stem	10.1016/j.cell.2020.05.023
118	CRR109049	PRJCA002030	-	SoyC07-C_RNAseq	Glycine max	Jin Dou No.23	Leaf at V1 stage	Leaf	10.1016/j.cell.2020.05.023
119	CRR109079	PRJCA002030	-	SoyC07-D_RNAseq	Glycine max	Jin Dou No.23	Leaf at R1 stage	Leaf	10.1016/j.cell.2020.05.023
120	CRR109109	PRJCA002030	-	SoyC07-E_RNAseq	Glycine max	Jin Dou No.23	Leaf at R4 stage	Leaf	10.1016/j.cell.2020.05.023
121	CRR109139	PRJCA002030	-	SoyC07-F_RNAseq	Glycine max	Jin Dou No.23	Flower at R1 stage	Flower	10.1016/j.cell.2020.05.023
122	CRR109167	PRJCA002030	-	SoyC07-G_RNAseq	Glycine max	Jin Dou No.23	Pod and seed at 4 weeks stage	Pod	10.1016/j.cell.2020.05.023
123	CRR109196	PRJCA002030	-	SoyC07-H_RNAseq_1	Glycine max	Jin Dou No.23	Seed at 6 weeks stage	Seed	10.1016/j.cell.2020.05.023
124	CRR109197	PRJCA002030	-	SoyC07-H_RNAseq_2	Glycine max	Jin Dou No.23	Seed at 6 weeks stage	Seed	10.1016/j.cell.2020.05.023
125	CRR109226	PRJCA002030	-	SoyC07-I_RNAseq	Glycine max	Jin Dou No.23	Seed at 8 weeks stage	Seed	10.1016/j.cell.2020.05.023
126	CRR108994	PRJCA002030	-	SoyC08-A_RNAseq	Glycine max	Qi Huang No.34	Root at V1 stage	Root	10.1016/j.cell.2020.05.023
127	CRR109022	PRJCA002030	-	SoyC08-B_RNAseq_1	Glycine max	Qi Huang No.34	Stem at V1 stage	Stem	10.1016/j.cell.2020.05.023
128	CRR109023	PRJCA002030	-	SoyC08-B_RNAseq_2	Glycine max	Qi Huang No.34	Stem at V1 stage	Stem	10.1016/j.cell.2020.05.023
129	CRR109050	PRJCA002030	-	SoyC08-C_RNAseq	Glycine max	Qi Huang No.34	Leaf at V1 stage	Leaf	10.1016/j.cell.2020.05.023
130	CRR109080	PRJCA002030	-	SoyC08-D_RNAseq_1	Glycine max	Qi Huang No.34	Leaf at R1 stage	Leaf	10.1016/j.cell.2020.05.023
131	CRR109081	PRJCA002030	-	SoyC08-D_RNAseq_2	Glycine max	Qi Huang No.34	Leaf at R1 stage	Leaf	10.1016/j.cell.2020.05.023
132	CRR109110	PRJCA002030	-	SoyC08-E_RNAseq	Glycine max	Qi Huang No.34	Leaf at R4 stage	Leaf	10.1016/j.cell.2020.05.023
133	CRR109140	PRJCA002030	-	SoyC08-F_RNAseq	Glycine max	Qi Huang No.34	Flower at R1 stage	Flower	10.1016/j.cell.2020.05.023
134	CRR109168	PRJCA002030	-	SoyC08-G_RNAseq	Glycine max	Qi Huang No.34	Pod and seed at 4 weeks stage	Pod	10.1016/j.cell.2020.05.023
135	CRR109198	PRJCA002030	-	SoyC08-H_RNAseq	Glycine max	Qi Huang No.34	Seed at 6 weeks stage	Seed	10.1016/j.cell.2020.05.023
136	CRR109227	PRJCA002030	-	SoyC08-I_RNAseq_1	Glycine max	Qi Huang No.34	Seed at 8 weeks stage	Seed	10.1016/j.cell.2020.05.023
137	CRR109228	PRJCA002030	-	SoyC08-I_RNAseq_2	Glycine max	Qi Huang No.34	Seed at 8 weeks stage	Seed	10.1016/j.cell.2020.05.023
138	CRR108995	PRJCA002030	-	SoyC09-A_RNAseq	Glycine max	Han Dou No.5	Root at V1 stage	Root	10.1016/j.cell.2020.05.023
139	CRR109024	PRJCA002030	-	SoyC09-B_RNAseq	Glycine max	Han Dou No.5	Stem at V1 stage	Stem	10.1016/j.cell.2020.05.023
140	CRR109051	PRJCA002030	-	SoyC09-C_RNAseq	Glycine max	Han Dou No.5	Leaf at V1 stage	Leaf	10.1016/j.cell.2020.05.023
141	CRR109082	PRJCA002030	-	SoyC09-D_RNAseq	Glycine max	Han Dou No.5	Leaf at R1 stage	Leaf	10.1016/j.cell.2020.05.023
142	CRR109111	PRJCA002030	-	SoyC09-E_RNAseq	Glycine max	Han Dou No.5	Leaf at R4 stage	Leaf	10.1016/j.cell.2020.05.023
143	CRR109141	PRJCA002030	-	SoyC09-F_RNAseq	Glycine max	Han Dou No.5	Flower at R1 stage	Flower	10.1016/j.cell.2020.05.023
144	CRR109169	PRJCA002030	-	SoyC09-G_RNAseq	Glycine max	Han Dou No.5	Pod and seed at 4 weeks stage	Pod	10.1016/j.cell.2020.05.023
145	CRR109199	PRJCA002030	-	SoyC09-H_RNAseq	Glycine max	Han Dou No.5	Seed at 6 weeks stage	Seed	10.1016/j.cell.2020.05.023
146	CRR109229	PRJCA002030	-	SoyC09-I_RNAseq	Glycine max	Han Dou No.5	Seed at 8 weeks stage	Seed	10.1016/j.cell.2020.05.023
147	CRR108996	PRJCA002030	-	SoyC10-A_RNAseq	Glycine max	PI 548362	Root at V1 stage	Root	10.1016/j.cell.2020.05.023
148	CRR109025	PRJCA002030	-	SoyC10-B_RNAseq	Glycine max	PI 548362	Stem at V1 stage	Stem	10.1016/j.cell.2020.05.023
149	CRR109052	PRJCA002030	-	SoyC10-C_RNAseq	Glycine max	PI 548362	Leaf at V1 stage	Leaf	10.1016/j.cell.2020.05.023
150	CRR109083	PRJCA002030	-	SoyC10-D_RNAseq	Glycine max	PI 548362	Leaf at R1 stage	Leaf	10.1016/j.cell.2020.05.023
151	CRR109112	PRJCA002030	-	SoyC10-E_RNAseq_1	Glycine max	PI 548362	Leaf at R4 stage	Leaf	10.1016/j.cell.2020.05.023
152	CRR109113	PRJCA002030	-	SoyC10-E_RNAseq_2	Glycine max	PI 548362	Leaf at R4 stage	Leaf	10.1016/j.cell.2020.05.023
153	CRR109142	PRJCA002030	-	SoyC10-F_RNAseq	Glycine max	PI 548362	Flower at R1 stage	Flower	10.1016/j.cell.2020.05.023
154	CRR109170	PRJCA002030	-	SoyC10-G_RNAseq	Glycine max	PI 548362	Pod and seed at 4 weeks stage	Pod	10.1016/j.cell.2020.05.023
155	CRR109200	PRJCA002030	-	SoyC10-H_RNAseq	Glycine max	PI 548362	Seed at 6 weeks stage	Seed	10.1016/j.cell.2020.05.023
156	CRR109230	PRJCA002030	-	SoyC10-I_RNAseq	Glycine max	PI 548362	Seed at 8 weeks stage	Seed	10.1016/j.cell.2020.05.023
157	CRR108997	PRJCA002030	-	SoyC11-A_RNAseq	Glycine max	Ji Dou No.17	Root at V1 stage	Root	10.1016/j.cell.2020.05.023
158	CRR109026	PRJCA002030	-	SoyC11-B_RNAseq	Glycine max	Ji Dou No.17	Stem at V1 stage	Stem	10.1016/j.cell.2020.05.023
159	CRR109053	PRJCA002030	-	SoyC11-C_RNAseq	Glycine max	Ji Dou No.17	Leaf at V1 stage	Leaf	10.1016/j.cell.2020.05.023
160	CRR109084	PRJCA002030	-	SoyC11-D_RNAseq	Glycine max	Ji Dou No.17	Leaf at R1 stage	Leaf	10.1016/j.cell.2020.05.023
161	CRR109114	PRJCA002030	-	SoyC11-E_RNAseq	Glycine max	Ji Dou No.17	Leaf at R4 stage	Leaf	10.1016/j.cell.2020.05.023
162	CRR109143	PRJCA002030	-	SoyC11-F_RNAseq	Glycine max	Ji Dou No.17	Flower at R1 stage	Flower	10.1016/j.cell.2020.05.023
163	CRR109171	PRJCA002030	-	SoyC11-G_RNAseq	Glycine max	Ji Dou No.17	Pod and seed at 4 weeks stage	Pod	10.1016/j.cell.2020.05.023
164	CRR109201	PRJCA002030	-	SoyC11-H_RNAseq	Glycine max	Ji Dou No.17	Seed at 6 weeks stage	Seed	10.1016/j.cell.2020.05.023
165	CRR109231	PRJCA002030	-	SoyC11-I_RNAseq	Glycine max	Ji Dou No.17	Seed at 8 weeks stage	Seed	10.1016/j.cell.2020.05.023
166	CRR108998	PRJCA002030	-	SoyC12-A_RNAseq	Glycine max	Dong Nong No.50	Root at V1 stage	Root	10.1016/j.cell.2020.05.023
167	CRR109027	PRJCA002030	-	SoyC12-B_RNAseq	Glycine max	Dong Nong No.50	Stem at V1 stage	Stem	10.1016/j.cell.2020.05.023
168	CRR109054	PRJCA002030	-	SoyC12-C_RNAseq	Glycine max	Dong Nong No.50	Leaf at V1 stage	Leaf	10.1016/j.cell.2020.05.023
169	CRR109085	PRJCA002030	-	SoyC12-D_RNAseq	Glycine max	Dong Nong No.50	Leaf at R1 stage	Leaf	10.1016/j.cell.2020.05.023
170	CRR109115	PRJCA002030	-	SoyC12-E_RNAseq	Glycine max	Dong Nong No.50	Leaf at R4 stage	Leaf	10.1016/j.cell.2020.05.023
171	CRR109144	PRJCA002030	-	SoyC12-F_RNAseq	Glycine max	Dong Nong No.50	Flower at R1 stage	Flower	10.1016/j.cell.2020.05.023
172	CRR109172	PRJCA002030	-	SoyC12-G_RNAseq	Glycine max	Dong Nong No.50	Pod and seed at 4 weeks stage	Pod	10.1016/j.cell.2020.05.023
173	CRR109202	PRJCA002030	-	SoyC12-H_RNAseq	Glycine max	Dong Nong No.50	Seed at 6 weeks stage	Seed	10.1016/j.cell.2020.05.023
174	CRR109232	PRJCA002030	-	SoyC12-I_RNAseq	Glycine max	Dong Nong No.50	Seed at 8 weeks stage	Seed	10.1016/j.cell.2020.05.023
175	CRR108999	PRJCA002030	-	SoyC13-A_RNAseq	Glycine max	Hei He No.43	Root at V1 stage	Root	10.1016/j.cell.2020.05.023
176	CRR109028	PRJCA002030	-	SoyC13-B_RNAseq	Glycine max	Hei He No.43	Stem at V1 stage	Stem	10.1016/j.cell.2020.05.023
177	CRR109055	PRJCA002030	-	SoyC13-C_RNAseq	Glycine max	Hei He No.43	Leaf at V1 stage	Leaf	10.1016/j.cell.2020.05.023
178	CRR109086	PRJCA002030	-	SoyC13-D_RNAseq	Glycine max	Hei He No.43	Leaf at R1 stage	Leaf	10.1016/j.cell.2020.05.023
179	CRR109116	PRJCA002030	-	SoyC13-E_RNAseq_1	Glycine max	Hei He No.43	Leaf at R4 stage	Leaf	10.1016/j.cell.2020.05.023
180	CRR109117	PRJCA002030	-	SoyC13-E_RNAseq_2	Glycine max	Hei He No.43	Leaf at R4 stage	Leaf	10.1016/j.cell.2020.05.023
181	CRR109145	PRJCA002030	-	SoyC13-F_RNAseq	Glycine max	Hei He No.43	Flower at R1 stage	Flower	10.1016/j.cell.2020.05.023
182	CRR109173	PRJCA002030	-	SoyC13-G_RNAseq	Glycine max	Hei He No.43	Pod and seed at 4 weeks stage	Pod	10.1016/j.cell.2020.05.023
183	CRR109203	PRJCA002030	-	SoyC13-H_RNAseq	Glycine max	Hei He No.43	Seed at 6 weeks stage	Seed	10.1016/j.cell.2020.05.023
184	CRR109233	PRJCA002030	-	SoyC13-I_RNAseq	Glycine max	Hei He No.43	Seed at 8 weeks stage	Seed	10.1016/j.cell.2020.05.023
185	CRR109000	PRJCA002030	-	SoyC14-A_RNAseq	Glycine max	Ke Shan No.1	Root at V1 stage	Root	10.1016/j.cell.2020.05.023
186	CRR109029	PRJCA002030	-	SoyC14-B_RNAseq	Glycine max	Ke Shan No.1	Stem at V1 stage	Stem	10.1016/j.cell.2020.05.023
187	CRR109056	PRJCA002030	CRR109056	SoyC14-C_RNAseq	Glycine max	Ke Shan No.1	Leaf at V1 stage	Leaf	10.1016/j.cell.2020.05.023
188	CRR109087	PRJCA002030	CRR109087	SoyC14-D_RNAseq	Glycine max	Ke Shan No.1	Leaf at R1 stage	Leaf	10.1016/j.cell.2020.05.023
189	CRR109118	PRJCA002030	CRR109118	SoyC14-E_RNAseq	Glycine max	Ke Shan No.1	Leaf at R4 stage	Leaf	10.1016/j.cell.2020.05.023
190	CRR109146	PRJCA002030	CRR109146	SoyC14-F_RNAseq	Glycine max	Ke Shan No.1	Flower at R1 stage	Flower	10.1016/j.cell.2020.05.023
191	CRR109174	PRJCA002030	CRR109174	SoyC14-G_RNAseq	Glycine max	Ke Shan No.1	Pod and seed at 4 weeks stage	Pod	10.1016/j.cell.2020.05.023
192	CRR109204	PRJCA002030	CRR109204	SoyC14-H_RNAseq	Glycine max	Ke Shan No.1	Seed at 6 weeks stage	Seed	10.1016/j.cell.2020.05.023
193	CRR109234	PRJCA002030	CRR109234	SoyC14-I_RNAseq	Glycine max	Ke Shan No.1	Seed at 8 weeks stage	Seed	10.1016/j.cell.2020.05.023
194	CRR108978	PRJCA002030	CRR108978	SoyL01-A_RNAseq	Glycine max	Zhutwinning2	Root at V1 stage	Root	10.1016/j.cell.2020.05.023
195	CRR109005	PRJCA002030	CRR109005	SoyL01-B_RNAseq	Glycine max	Zhutwinning2	Stem at V1 stage	Stem	10.1016/j.cell.2020.05.023
196	CRR109033	PRJCA002030	CRR109033	SoyL01-C_RNAseq	Glycine max	Zhutwinning2	Leaf at V1 stage	Leaf	10.1016/j.cell.2020.05.023
197	CRR109060	PRJCA002030	CRR109060	SoyL01-D_RNAseq_1	Glycine max	Zhutwinning2	Leaf at R1 stage	Leaf	10.1016/j.cell.2020.05.023
198	CRR109061	PRJCA002030	CRR109061	SoyL01-D_RNAseq_2	Glycine max	Zhutwinning2	Leaf at R1 stage	Leaf	10.1016/j.cell.2020.05.023
199	CRR109092	PRJCA002030	CRR109092	SoyL01-E_RNAseq	Glycine max	Zhutwinning2	Leaf at R4 stage	Leaf	10.1016/j.cell.2020.05.023
200	CRR109122	PRJCA002030	CRR109122	SoyL01-F_RNAseq_1	Glycine max	Zhutwinning2	Flower at R1 stage	Flower	10.1016/j.cell.2020.05.023
201	CRR109123	PRJCA002030	CRR109123	SoyL01-F_RNAseq_2	Glycine max	Zhutwinning2	Flower at R1 stage	Flower	10.1016/j.cell.2020.05.023
202	CRR109150	PRJCA002030	CRR109150	SoyL01-G_RNAseq_1	Glycine max	Zhutwinning2	Pod and seed at 4 weeks stage	Pod	10.1016/j.cell.2020.05.023
203	CRR109151	PRJCA002030	CRR109151	SoyL01-G_RNAseq_2	Glycine max	Zhutwinning2	Pod and seed at 4 weeks stage	Pod	10.1016/j.cell.2020.05.023
204	CRR109178	PRJCA002030	CRR109178	SoyL01-H_RNAseq_1	Glycine max	Zhutwinning2	Seed at 6 weeks stage	Seed	10.1016/j.cell.2020.05.023
205	CRR109179	PRJCA002030	CRR109179	SoyL01-H_RNAseq_2	Glycine max	Zhutwinning2	Seed at 6 weeks stage	Seed	10.1016/j.cell.2020.05.023
206	CRR109208	PRJCA002030	-	SoyL01-I_RNAseq	Glycine max	Zhutwinning2	Seed at 8 weeks stage	Seed	10.1016/j.cell.2020.05.023
207	CRR108979	PRJCA002030	-	SoyL02-A_RNAseq	Glycine max	Zi Hua No.4	Root at V1 stage	Root	10.1016/j.cell.2020.05.023
208	CRR109006	PRJCA002030	-	SoyL02-B_RNAseq	Glycine max	Zi Hua No.4	Stem at V1 stage	Stem	10.1016/j.cell.2020.05.023
209	CRR109034	PRJCA002030	-	SoyL02-C_RNAseq	Glycine max	Zi Hua No.4	Leaf at V1 stage	Leaf	10.1016/j.cell.2020.05.023
210	CRR109062	PRJCA002030	-	SoyL02-D_RNAseq	Glycine max	Zi Hua No.4	Leaf at R1 stage	Leaf	10.1016/j.cell.2020.05.023
211	CRR109093	PRJCA002030	-	SoyL02-E_RNAseq	Glycine max	Zi Hua No.4	Leaf at R4 stage	Leaf	10.1016/j.cell.2020.05.023
212	CRR109124	PRJCA002030	-	SoyL02-F_RNAseq	Glycine max	Zi Hua No.4	Flower at R1 stage	Flower	10.1016/j.cell.2020.05.023
213	CRR109152	PRJCA002030	-	SoyL02-G_RNAseq	Glycine max	Zi Hua No.4	Pod and seed at 4 weeks stage	Pod	10.1016/j.cell.2020.05.023
214	CRR109180	PRJCA002030	-	SoyL02-H_RNAseq_1	Glycine max	Zi Hua No.4	Seed at 6 weeks stage	Seed	10.1016/j.cell.2020.05.023
215	CRR109181	PRJCA002030	-	SoyL02-H_RNAseq_2	Glycine max	Zi Hua No.4	Seed at 6 weeks stage	Seed	10.1016/j.cell.2020.05.023
216	CRR109209	PRJCA002030	-	SoyL02-I_RNAseq	Glycine max	Zi Hua No.4	Seed at 8 weeks stage	Seed	10.1016/j.cell.2020.05.023
217	CRR108980	PRJCA002030	-	SoyL03-A_RNAseq	Glycine max	Tong Shan Tian E Dan	Root at V1 stage	Root	10.1016/j.cell.2020.05.023
218	CRR109007	PRJCA002030	-	SoyL03-B_RNAseq	Glycine max	Tong Shan Tian E Dan	Stem at V1 stage	Stem	10.1016/j.cell.2020.05.023
219	CRR109035	PRJCA002030	-	SoyL03-C_RNAseq	Glycine max	Tong Shan Tian E Dan	Leaf at V1 stage	Leaf	10.1016/j.cell.2020.05.023
220	CRR109063	PRJCA002030	-	SoyL03-D_RNAseq	Glycine max	Tong Shan Tian E Dan	Leaf at R1 stage	Leaf	10.1016/j.cell.2020.05.023
221	CRR109094	PRJCA002030	-	SoyL03-E_RNAseq_1	Glycine max	Tong Shan Tian E Dan	Leaf at R4 stage	Leaf	10.1016/j.cell.2020.05.023
222	CRR109095	PRJCA002030	-	SoyL03-E_RNAseq_2	Glycine max	Tong Shan Tian E Dan	Leaf at R4 stage	Leaf	10.1016/j.cell.2020.05.023
223	CRR109125	PRJCA002030	-	SoyL03-F_RNAseq	Glycine max	Tong Shan Tian E Dan	Flower at R1 stage	Flower	10.1016/j.cell.2020.05.023
224	CRR109153	PRJCA002030	-	SoyL03-G_RNAseq	Glycine max	Tong Shan Tian E Dan	Pod and seed at 4 weeks stage	Pod	10.1016/j.cell.2020.05.023
225	CRR109182	PRJCA002030	-	SoyL03-H_RNAseq	Glycine max	Tong Shan Tian E Dan	Seed at 6 weeks stage	Seed	10.1016/j.cell.2020.05.023
226	CRR109210	PRJCA002030	-	SoyL03-I_RNAseq	Glycine max	Tong Shan Tian E Dan	Seed at 8 weeks stage	Seed	10.1016/j.cell.2020.05.023
227	CRR108981	PRJCA002030	-	SoyL04-A_RNAseq	Glycine max	58-161	Root at V1 stage	Root	10.1016/j.cell.2020.05.023
228	CRR109008	PRJCA002030	-	SoyL04-B_RNAseq	Glycine max	58-161	Stem at V1 stage	Stem	10.1016/j.cell.2020.05.023
229	CRR109036	PRJCA002030	-	SoyL04-C_RNAseq	Glycine max	58-161	Leaf at V1 stage	Leaf	10.1016/j.cell.2020.05.023
230	CRR109064	PRJCA002030	-	SoyL04-D_RNAseq	Glycine max	58-161	Leaf at R1 stage	Leaf	10.1016/j.cell.2020.05.023
231	CRR109096	PRJCA002030	-	SoyL04-E_RNAseq	Glycine max	58-161	Leaf at R4 stage	Leaf	10.1016/j.cell.2020.05.023
232	CRR109126	PRJCA002030	-	SoyL04-F_RNAseq	Glycine max	58-161	Flower at R1 stage	Flower	10.1016/j.cell.2020.05.023
233	CRR109154	PRJCA002030	-	SoyL04-G_RNAseq	Glycine max	58-161	Pod and seed at 4 weeks stage	Pod	10.1016/j.cell.2020.05.023
234	CRR109183	PRJCA002030	-	SoyL04-H_RNAseq	Glycine max	58-161	Seed at 6 weeks stage	Seed	10.1016/j.cell.2020.05.023
235	CRR109211	PRJCA002030	-	SoyL04-I_RNAseq	Glycine max	58-161	Seed at 8 weeks stage	Seed	10.1016/j.cell.2020.05.023
236	CRR108982	PRJCA002030	-	SoyL05-A_RNAseq	Glycine max	PI 398296	Root at V1 stage	Root	10.1016/j.cell.2020.05.023
237	CRR109009	PRJCA002030	-	SoyL05-B_RNAseq	Glycine max	PI 398296	Stem at V1 stage	Stem	10.1016/j.cell.2020.05.023
238	CRR109037	PRJCA002030	-	SoyL05-C_RNAseq	Glycine max	PI 398296	Leaf at V1 stage	Leaf	10.1016/j.cell.2020.05.023
239	CRR109065	PRJCA002030	-	SoyL05-D_RNAseq	Glycine max	PI 398296	Leaf at R1 stage	Leaf	10.1016/j.cell.2020.05.023
240	CRR109097	PRJCA002030	-	SoyL05-E_RNAseq	Glycine max	PI 398296	Leaf at R4 stage	Leaf	10.1016/j.cell.2020.05.023
241	CRR109127	PRJCA002030	-	SoyL05-F_RNAseq_1	Glycine max	PI 398296	Flower at R1 stage	Flower	10.1016/j.cell.2020.05.023
242	CRR109128	PRJCA002030	-	SoyL05-F_RNAseq_2	Glycine max	PI 398296	Flower at R1 stage	Flower	10.1016/j.cell.2020.05.023
243	CRR109155	PRJCA002030	-	SoyL05-G_RNAseq	Glycine max	PI 398296	Pod and seed at 4 weeks stage	Pod	10.1016/j.cell.2020.05.023
244	CRR109184	PRJCA002030	-	SoyL05-H_RNAseq	Glycine max	PI 398296	Seed at 6 weeks stage	Seed	10.1016/j.cell.2020.05.023
245	CRR109212	PRJCA002030	-	SoyL05-I_RNAseq	Glycine max	PI 398296	Seed at 8 weeks stage	Seed	10.1016/j.cell.2020.05.023
246	CRR108983	PRJCA002030	-	SoyL06-A_RNAseq	Glycine max	Zhang Chun Man Cang Jin	Root at V1 stage	Root	10.1016/j.cell.2020.05.023
247	CRR109010	PRJCA002030	-	SoyL06-B_RNAseq	Glycine max	Zhang Chun Man Cang Jin	Stem at V1 stage	Stem	10.1016/j.cell.2020.05.023
248	CRR109038	PRJCA002030	-	SoyL06-C_RNAseq	Glycine max	Zhang Chun Man Cang Jin	Leaf at V1 stage	Leaf	10.1016/j.cell.2020.05.023
249	CRR109066	PRJCA002030	-	SoyL06-D_RNAseq_1	Glycine max	Zhang Chun Man Cang Jin	Leaf at R1 stage	Leaf	10.1016/j.cell.2020.05.023
250	CRR109067	PRJCA002030	-	SoyL06-D_RNAseq_2	Glycine max	Zhang Chun Man Cang Jin	Leaf at R1 stage	Leaf	10.1016/j.cell.2020.05.023
251	CRR109098	PRJCA002030	-	SoyL06-E_RNAseq	Glycine max	Zhang Chun Man Cang Jin	Leaf at R4 stage	Leaf	10.1016/j.cell.2020.05.023
252	CRR109129	PRJCA002030	-	SoyL06-F_RNAseq	Glycine max	Zhang Chun Man Cang Jin	Flower at R1 stage	Flower	10.1016/j.cell.2020.05.023
253	CRR109156	PRJCA002030	-	SoyL06-G_RNAseq	Glycine max	Zhang Chun Man Cang Jin	Pod and seed at 4 weeks stage	Pod	10.1016/j.cell.2020.05.023
254	CRR109185	PRJCA002030	-	SoyL06-H_RNAseq	Glycine max	Zhang Chun Man Cang Jin	Seed at 6 weeks stage	Seed	10.1016/j.cell.2020.05.023
255	CRR109213	PRJCA002030	-	SoyL06-I_RNAseq	Glycine max	Zhang Chun Man Cang Jin	Seed at 8 weeks stage	Seed	10.1016/j.cell.2020.05.023
256	CRR108984	PRJCA002030	-	SoyL07-A_RNAseq	Glycine max	Feng Di Huang	Root at V1 stage	Root	10.1016/j.cell.2020.05.023
257	CRR109011	PRJCA002030	-	SoyL07-B_RNAseq	Glycine max	Feng Di Huang	Stem at V1 stage	Stem	10.1016/j.cell.2020.05.023
258	CRR109039	PRJCA002030	-	SoyL07-C_RNAseq	Glycine max	Feng Di Huang	Leaf at V1 stage	Leaf	10.1016/j.cell.2020.05.023
259	CRR109068	PRJCA002030	-	SoyL07-D_RNAseq	Glycine max	Feng Di Huang	Leaf at R1 stage	Leaf	10.1016/j.cell.2020.05.023
260	CRR109099	PRJCA002030	-	SoyL07-E_RNAseq	Glycine max	Feng Di Huang	Leaf at R4 stage	Leaf	10.1016/j.cell.2020.05.023
261	CRR109130	PRJCA002030	-	SoyL07-F_RNAseq	Glycine max	Feng Di Huang	Flower at R1 stage	Flower	10.1016/j.cell.2020.05.023
262	CRR109157	PRJCA002030	-	SoyL07-G_RNAseq	Glycine max	Feng Di Huang	Pod and seed at 4 weeks stage	Pod	10.1016/j.cell.2020.05.023
263	CRR109186	PRJCA002030	-	SoyL07-H_RNAseq_1	Glycine max	Feng Di Huang	Seed at 6 weeks stage	Seed	10.1016/j.cell.2020.05.023
264	CRR109187	PRJCA002030	-	SoyL07-H_RNAseq_2	Glycine max	Feng Di Huang	Seed at 6 weeks stage	Seed	10.1016/j.cell.2020.05.023
265	CRR109214	PRJCA002030	-	SoyL07-I_RNAseq_1	Glycine max	Feng Di Huang	Seed at 8 weeks stage	Seed	10.1016/j.cell.2020.05.023
266	CRR109215	PRJCA002030	-	SoyL07-I_RNAseq_2	Glycine max	Feng Di Huang	Seed at 8 weeks stage	Seed	10.1016/j.cell.2020.05.023
267	CRR108985	PRJCA002030	-	SoyL08-A_RNAseq	Glycine max	Tie Jia Si Li Huang	Root at V1 stage	Root	10.1016/j.cell.2020.05.023
268	CRR109012	PRJCA002030	-	SoyL08-B_RNAseq	Glycine max	Tie Jia Si Li Huang	Stem at V1 stage	Stem	10.1016/j.cell.2020.05.023
269	CRR109040	PRJCA002030	-	SoyL08-C_RNAseq	Glycine max	Tie Jia Si Li Huang	Leaf at V1 stage	Leaf	10.1016/j.cell.2020.05.023
270	CRR109069	PRJCA002030	-	SoyL08-D_RNAseq	Glycine max	Tie Jia Si Li Huang	Leaf at R1 stage	Leaf	10.1016/j.cell.2020.05.023
271	CRR109100	PRJCA002030	-	SoyL08-E_RNAseq_1	Glycine max	Tie Jia Si Li Huang	Leaf at R4 stage	Leaf	10.1016/j.cell.2020.05.023
272	CRR109101	PRJCA002030	-	SoyL08-E_RNAseq_2	Glycine max	Tie Jia Si Li Huang	Leaf at R4 stage	Leaf	10.1016/j.cell.2020.05.023
273	CRR109131	PRJCA002030	-	SoyL08-F_RNAseq	Glycine max	Tie Jia Si Li Huang	Flower at R1 stage	Flower	10.1016/j.cell.2020.05.023
274	CRR109158	PRJCA002030	-	SoyL08-G_RNAseq	Glycine max	Tie Jia Si Li Huang	Pod and seed at 4 weeks stage	Pod	10.1016/j.cell.2020.05.023
275	CRR109188	PRJCA002030	-	SoyL08-H_RNAseq	Glycine max	Tie Jia Si Li Huang	Seed at 6 weeks stage	Seed	10.1016/j.cell.2020.05.023
276	CRR109216	PRJCA002030	-	SoyL08-I_RNAseq	Glycine max	Tie Jia Si Li Huang	Seed at 8 weeks stage	Seed	10.1016/j.cell.2020.05.023
277	CRR108986	PRJCA002030	-	SoyL09-A_RNAseq	Glycine max	Shi Sheng Chang Ye	Root at V1 stage	Root	10.1016/j.cell.2020.05.023
278	CRR109013	PRJCA002030	-	SoyL09-B_RNAseq	Glycine max	Shi Sheng Chang Ye	Stem at V1 stage	Stem	10.1016/j.cell.2020.05.023
279	CRR109041	PRJCA002030	-	SoyL09-C_RNAseq	Glycine max	Shi Sheng Chang Ye	Leaf at V1 stage	Leaf	10.1016/j.cell.2020.05.023
280	CRR109070	PRJCA002030	-	SoyL09-D_RNAseq	Glycine max	Shi Sheng Chang Ye	Leaf at R1 stage	Leaf	10.1016/j.cell.2020.05.023
281	CRR109102	PRJCA002030	-	SoyL09-E_RNAseq	Glycine max	Shi Sheng Chang Ye	Leaf at R4 stage	Leaf	10.1016/j.cell.2020.05.023
282	CRR109132	PRJCA002030	-	SoyL09-F_RNAseq	Glycine max	Shi Sheng Chang Ye	Flower at R1 stage	Flower	10.1016/j.cell.2020.05.023
283	CRR109159	PRJCA002030	-	SoyL09-G_RNAseq	Glycine max	Shi Sheng Chang Ye	Pod and seed at 4 weeks stage	Pod	10.1016/j.cell.2020.05.023
284	CRR109189	PRJCA002030	-	SoyL09-H_RNAseq	Glycine max	Shi Sheng Chang Ye	Seed at 6 weeks stage	Seed	10.1016/j.cell.2020.05.023
285	CRR109217	PRJCA002030	-	SoyL09-I_RNAseq	Glycine max	Shi Sheng Chang Ye	Seed at 8 weeks stage	Seed	10.1016/j.cell.2020.05.023
286	CRR108975	PRJCA002030	-	SoyW01-A_RNAseq	Glycine max	PI 562565	Root at V1 stage	Root	10.1016/j.cell.2020.05.023
287	CRR109001	PRJCA002030	-	SoyW01-B_RNAseq_1	Glycine max	PI 562565	Stem at V1 stage	Stem	10.1016/j.cell.2020.05.023
288	CRR109002	PRJCA002030	-	SoyW01-B_RNAseq_2	Glycine max	PI 562565	Stem at V1 stage	Stem	10.1016/j.cell.2020.05.023
289	CRR109030	PRJCA002030	-	SoyW01-C_RNAseq	Glycine max	PI 562565	Leaf at V1 stage	Leaf	10.1016/j.cell.2020.05.023
290	CRR109057	PRJCA002030	-	SoyW01-D_RNAseq	Glycine max	PI 562565	Leaf at R1 stage	Leaf	10.1016/j.cell.2020.05.023
291	CRR109088	PRJCA002030	-	SoyW01-E_RNAseq	Glycine max	PI 562565	Leaf at R4 stage	Leaf	10.1016/j.cell.2020.05.023
292	CRR109119	PRJCA002030	-	SoyW01-F_RNAseq	Glycine max	PI 562565	Flower at R1 stage	Flower	10.1016/j.cell.2020.05.023
293	CRR109147	PRJCA002030	-	SoyW01-G_RNAseq	Glycine max	PI 562565	Pod and seed at 4 weeks stage	Pod	10.1016/j.cell.2020.05.023
294	CRR109175	PRJCA002030	-	SoyW01-H_RNAseq	Glycine max	PI 562565	Seed at 6 weeks stage	Seed	10.1016/j.cell.2020.05.023
295	CRR109205	PRJCA002030	-	SoyW01-I_RNAseq	Glycine max	PI 562565	Seed at 8 weeks stage	Seed	10.1016/j.cell.2020.05.023
296	CRR108976	PRJCA002030	-	SoyW02-A_RNAseq	Glycine max	PI 549046	Root at V1 stage	Root	10.1016/j.cell.2020.05.023
297	CRR109003	PRJCA002030	-	SoyW02-B_RNAseq	Glycine max	PI 549046	Stem at V1 stage	Stem	10.1016/j.cell.2020.05.023
298	CRR109031	PRJCA002030	-	SoyW02-C_RNAseq	Glycine max	PI 549046	Leaf at V1 stage	Leaf	10.1016/j.cell.2020.05.023
299	CRR109058	PRJCA002030	-	SoyW02-D_RNAseq	Glycine max	PI 549046	Leaf at R1 stage	Leaf	10.1016/j.cell.2020.05.023
300	CRR109089	PRJCA002030	-	SoyW02-E_RNAseq	Glycine max	PI 549046	Leaf at R4 stage	Leaf	10.1016/j.cell.2020.05.023
301	CRR109120	PRJCA002030	-	SoyW02-F_RNAseq	Glycine max	PI 549046	Flower at R1 stage	Flower	10.1016/j.cell.2020.05.023
302	CRR109148	PRJCA002030	-	SoyW02-G_RNAseq	Glycine max	PI 549046	Pod and seed at 4 weeks stage	Pod	10.1016/j.cell.2020.05.023
303	CRR109176	PRJCA002030	-	SoyW02-H_RNAseq	Glycine max	PI 549046	Seed at 6 weeks stage	Seed	10.1016/j.cell.2020.05.023
304	CRR109206	PRJCA002030	-	SoyW02-I_RNAseq	Glycine max	PI 549046	Seed at 8 weeks stage	Seed	10.1016/j.cell.2020.05.023
305	CRR108977	PRJCA002030	-	SoyW03-A_RNAseq	Glycine max	PI 578357	Root at V1 stage	Root	10.1016/j.cell.2020.05.023
306	CRR109004	PRJCA002030	-	SoyW03-B_RNAseq	Glycine max	PI 578357	Stem at V1 stage	Stem	10.1016/j.cell.2020.05.023
307	CRR109032	PRJCA002030	-	SoyW03-C_RNAseq	Glycine max	PI 578357	Leaf at V1 stage	Leaf	10.1016/j.cell.2020.05.023
308	CRR109059	PRJCA002030	-	SoyW03-D_RNAseq	Glycine max	PI 578357	Leaf at R1 stage	Leaf	10.1016/j.cell.2020.05.023
309	CRR109090	PRJCA002030	-	SoyW03-E_RNAseq_1	Glycine max	PI 578357	Leaf at R4 stage	Leaf	10.1016/j.cell.2020.05.023
310	CRR109091	PRJCA002030	-	SoyW03-E_RNAseq_2	Glycine max	PI 578357	Leaf at R4 stage	Leaf	10.1016/j.cell.2020.05.023
311	CRR109121	PRJCA002030	-	SoyW03-F_RNAseq	Glycine max	PI 578357	Flower at R1 stage	Flower	10.1016/j.cell.2020.05.023
312	CRR109149	PRJCA002030	-	SoyW03-G_RNAseq	Glycine max	PI 578357	Pod and seed at 4 weeks stage	Pod	10.1016/j.cell.2020.05.023
313	CRR109177	PRJCA002030	-	SoyW03-H_RNAseq	Glycine max	PI 578357	Seed at 6 weeks stage	Seed	10.1016/j.cell.2020.05.023
314	CRR109207	PRJCA002030	-	SoyW03-I_RNAseq	Glycine max	PI 578357	Seed at 8 weeks stage	Seed	10.1016/j.cell.2020.05.023
315	SRR203337	PRJNA140079	551975840	Laser-captured embryo proper region from globular-stage embryo	Glycine max	Asgrow A3237	Embryo stage	embryo proper region	NSF
316	SRR203338	PRJNA140079	1204659508	Laser-captured embryo proper region from globular-stage embryo	Glycine max	Asgrow A3237	Embryo stage	embryo proper region	NSF
317	SRR203339	PRJNA140079	1882352724	Laser-captured embryo proper region from globular-stage embryo	Glycine max	Asgrow A3237	Embryo stage	embryo proper region	NSF
318	SRR203340	PRJNA140079	1977733712	Laser-captured embryo proper region from globular-stage embryo	Glycine max	Asgrow A3237	Embryo stage	embryo proper region	NSF
319	SRR203341	PRJNA140079	811059764	Laser-captured suspensor region from globular-stage embryo	Glycine max	Asgrow A3237	Embryo stage	suspensor region	NSF
320	SRR203342	PRJNA140079	2096372828	Laser-captured suspensor region from globular-stage embryo	Glycine max	Asgrow A3237	Embryo stage	suspensor region	NSF
321	SRR203343	PRJNA140079	2259975900	Laser-captured suspensor region from globular-stage embryo	Glycine max	Asgrow A3237	Embryo stage	suspensor region	NSF
322	SRR203344	PRJNA140079	1165995040	Laser-captured seed coat parenchyma region from early maturation-stage seed	Glycine max	Asgrow A3237	Early maturation stage	seed coat parenchyma region	NSF
323	SRR203345	PRJNA140079	2123562056	Laser-captured seed coat parenchyma region from early maturation-stage seed	Glycine max	Asgrow A3237	Early maturation stage	seed coat parenchyma region	NSF
324	SRR203346	PRJNA140079	2229781480	Laser-captured seed coat parenchyma region from early maturation-stage seed	Glycine max	Asgrow A3237	Early maturation stage	seed coat parenchyma region	NSF
325	SRR203030	PRJNA140453	1419278188	Embryonic cotyledons of mid-maturation (B1) stage embryos	Glycine max	Williams 82	Embryo stage	Embryonic cotyledons of mid-maturation (B1)	NSF
326	SRR203031	PRJNA140453	2325575908	Embryonic cotyledons of mid-maturation (B1) stage embryos	Glycine max	Williams 82	Embryo stage	Embryonic cotyledons of mid-maturation (B1)	NSF
327	SRR203032	PRJNA140453	1616891792	Embryonic cotyledons from late-maturation (AA1) stage embryos	Glycine max	Williams 82	Embryo stage	Embryonic cotyledons from late-maturation (AA1)	NSF
328	SRR203033	PRJNA140453	2350245584	Embryonic cotyledons from late-maturation (AA1) stage embryos	Glycine max	Williams 82	Embryo stage	Embryonic cotyledons from late-maturation (AA2)	NSF
329	SRR203034	PRJNA140453	2355150624	Embryonic cotyledons from late-maturation (AA1) stage embryos	Glycine max	Williams 82	Embryo stage	Embryonic cotyledons from late-maturation (AA3)	NSF
330	SRR203035	PRJNA140453	1070364088	Whole dry seeds	Glycine max	Williams 82	Whole dry seeds	Whole dry seeds	NSF
331	SRR203036	PRJNA140453	2145842520	Whole dry seeds	Glycine max	Williams 82	Whole dry seeds	Whole dry seeds	NSF
332	SRR203037	PRJNA140453	1749610364	Cotyledons of seedlings six days after imbibition	Glycine max	Williams 82	Cotyledons	Cotyledons of seedlings six days after imbibition	NSF
333	SRR203038	PRJNA140453	2328124872	Cotyledons of seedlings six days after imbibition	Glycine max	Williams 82	Cotyledons	Cotyledons of seedlings six days after imbibition	NSF
334	SRR955300	PRJNA165677	2625515000	early maturation-stage seed coat	Glycine max	Williams 82	Early maturation stage	early maturation-stage	NSF
335	SRR955301	PRJNA165677	2653715650	early maturation-stage embryonic cotyledons	Glycine max	Williams 82	Early maturation stage	early maturation-stage	NSF
336	SRR955302	PRJNA165677	2643421600	early maturation-stage embryonic axis part	Glycine max	Williams 82	Early maturation stage	early maturation-stage	NSF
337	SRR955406	PRJNA165677	2494302100	early maturation-stage embryonic axis part	Glycine max	Williams 82	Early maturation stage	early maturation-stage	NSF
338	SRR1298602	PRJNA197251	1373152700	Early Maturation Stage-Axis Epidermis	Glycine max	Williams 82	Early maturation stage	Axis Epidermis	NSF
339	SRR1298603	PRJNA197251	1242606550	Early Maturation Stage-Axis Epidermis	Glycine max	Williams 82	Early maturation stage	Axis Epidermis	NSF
340	SRR1298604	PRJNA197251	122215890	Early Maturation Stage-Axis Epidermis	Glycine max	Williams 82	Early maturation stage	Axis Epidermis	NSF
341	SRR1298605	PRJNA197251	1217489500	Early Maturation Stage-Axis Epidermis	Glycine max	Williams 82	Early maturation stage	Axis Epidermis	NSF
342	SRR1298606	PRJNA197251	439330800	Early Maturation Stage-Axis Epidermis	Glycine max	Williams 82	Early maturation stage	Axis Epidermis	NSF
343	SRR1298607	PRJNA197251	343794400	Early Maturation Axis Plumules	Glycine max	Williams 82	Early maturation stage	Axis Plumules	NSF
344	SRR1298608	PRJNA197251	354059750	Early Maturation Axis Plumules	Glycine max	Williams 82	Early maturation stage	Axis Plumules	NSF
345	SRR1298609	PRJNA197251	360887950	Early Maturation Axis Plumules	Glycine max	Williams 82	Early maturation stage	Axis Plumules	NSF
346	SRR1298610	PRJNA197251	167650300	Early Maturation Axis Plumules	Glycine max	Williams 82	Early maturation stage	Axis Plumules	NSF
347	SRR1298611	PRJNA197251	36904518	Early Maturation Axis Plumules	Glycine max	Williams 82	Early maturation stage	Axis Plumules	NSF
348	SRR1298612	PRJNA197251	255620150	Early Maturation Axis Plumules	Glycine max	Williams 82	Early maturation stage	Axis Plumules	NSF
349	SRR1298613	PRJNA197251	259281350	Early Maturation Axis Plumules	Glycine max	Williams 82	Early maturation stage	Axis Plumules	NSF
350	SRR1298614	PRJNA197251	265817650	Early Maturation Axis Plumules	Glycine max	Williams 82	Early maturation stage	Axis Plumules	NSF
351	SRR1298615	PRJNA197251	160376130	Early Maturation Axis Plumules	Glycine max	Williams 82	Early maturation stage	Axis Plumules	NSF
352	SRR1298616	PRJNA197251	278711022	Early Maturation Axis Plumules	Glycine max	Williams 82	Early maturation stage	Axis Plumules	NSF
353	SRR1298617	PRJNA197251	214834300	Early Maturation Axis Plumules	Glycine max	Williams 82	Early maturation stage	Axis Plumules	NSF
354	SRR1298618	PRJNA197251	219475900	Early Maturation Axis Plumules	Glycine max	Williams 82	Early maturation stage	Axis Plumules	NSF
355	SRR1298619	PRJNA197251	219590350	Early Maturation Axis Plumules	Glycine max	Williams 82	Early maturation stage	Axis Plumules	NSF
356	SRR1298620	PRJNA197251	464077950	Early Maturation Axis Plumules	Glycine max	Williams 82	Early maturation stage	Axis Plumules	NSF
357	SRR1298621	PRJNA197251	150744984	Early Maturation Axis Plumules	Glycine max	Williams 82	Early maturation stage	Axis Plumules	NSF
358	SRR1298622	PRJNA197251	243523500	Early Maturation Axis Root Tip	Glycine max	Williams 82	Early maturation stage	Axis Root Tip	NSF
359	SRR1298623	PRJNA197251	238029100	Early Maturation Axis Root Tip	Glycine max	Williams 82	Early maturation stage	Axis Root Tip	NSF
360	SRR1298624	PRJNA197251	243601500	Early Maturation Axis Root Tip	Glycine max	Williams 82	Early maturation stage	Axis Root Tip	NSF
361	SRR1298625	PRJNA197251	1009680650	Early Maturation Axis Root Tip	Glycine max	Williams 82	Early maturation stage	Axis Root Tip	NSF
362	SRR1298626	PRJNA197251	82701294	Early Maturation Axis Root Tip	Glycine max	Williams 82	Early maturation stage	Axis Root Tip	NSF
363	SRR1298627	PRJNA197251	689929400	Early Maturation Axis Shoot Apical Meristem	Glycine max	Williams 82	Early maturation stage	Axis Shoot Apical Meristem	NSF
364	SRR1298628	PRJNA197251	658148300	Early Maturation Axis Shoot Apical Meristem	Glycine max	Williams 82	Early maturation stage	Axis Shoot Apical Meristem	NSF
365	SRR1298629	PRJNA197251	981822600	Early Maturation Axis Shoot Apical Meristem	Glycine max	Williams 82	Early maturation stage	Axis Shoot Apical Meristem	NSF
366	SRR1298630	PRJNA197251	550482650	Early Maturation Axis Shoot Apical Meristem	Glycine max	Williams 82	Early maturation stage	Axis Shoot Apical Meristem	NSF
367	SRR1298631	PRJNA197251	334278050	Early Maturation Axis Shoot Apical Meristem	Glycine max	Williams 82	Early maturation stage	Axis Shoot Apical Meristem	NSF
368	SRR1298632	PRJNA197251	1085100174	Early Maturation Axis Shoot Apical Meristem	Glycine max	Williams 82	Early maturation stage	Axis Shoot Apical Meristem	NSF
369	SRR1298633	PRJNA197251	143226050	Early Maturation Axis Stele	Glycine max	Williams 82	Early maturation stage	Axis Stele	NSF
370	SRR1298634	PRJNA197251	147068800	Early Maturation Axis Stele	Glycine max	Williams 82	Early maturation stage	Axis Stele	NSF
371	SRR1298635	PRJNA197251	145592200	Early Maturation Axis Stele	Glycine max	Williams 82	Early maturation stage	Axis Stele	NSF
372	SRR1298636	PRJNA197251	612342050	Early Maturation Axis Stele	Glycine max	Williams 82	Early maturation stage	Axis Stele	NSF
373	SRR1298637	PRJNA197251	72858600	Early Maturation Axis Stele	Glycine max	Williams 82	Early maturation stage	Axis Stele	NSF
374	SRR1298638	PRJNA197251	243587700	Early Maturation Axis Stele	Glycine max	Williams 82	Early maturation stage	Axis Stele	NSF
375	SRR1298639	PRJNA197251	248637800	Early Maturation Axis Stele	Glycine max	Williams 82	Early maturation stage	Axis Stele	NSF
376	SRR1298640	PRJNA197251	253649400	Early Maturation Axis Stele	Glycine max	Williams 82	Early maturation stage	Axis Stele	NSF
377	SRR1298641	PRJNA197251	413831000	Early Maturation Axis Stele	Glycine max	Williams 82	Early maturation stage	Axis Stele	NSF
378	SRR1298642	PRJNA197251	154960950	Early Maturation Axis Stele	Glycine max	Williams 82	Early maturation stage	Axis Stele	NSF
379	SRR1298643	PRJNA197251	181703361	Early Maturation Axis Stele	Glycine max	Williams 82	Early maturation stage	Axis Stele	NSF
380	SRR1298644	PRJNA197251	271077550	Early Maturation Axis Stele	Glycine max	Williams 82	Early maturation stage	Axis Stele	NSF
381	SRR1298645	PRJNA197251	725167827	Early Maturation Axis Stele	Glycine max	Williams 82	Early maturation stage	Axis Stele	NSF
382	SRR1298646	PRJNA197251	494288940	Early Maturation Axis Stele	Glycine max	Williams 82	Early maturation stage	Axis Stele	NSF
383	SRR1298647	PRJNA197251	483668400	Early Maturation Axis Vasculature	Glycine max	Williams 82	Early maturation stage	Axis Vasculature	NSF
384	SRR1298648	PRJNA197251	500463100	Early Maturation Axis Vasculature	Glycine max	Williams 82	Early maturation stage	Axis Vasculature	NSF
385	SRR1298649	PRJNA197251	76367910	Early Maturation Axis Vasculature	Glycine max	Williams 82	Early maturation stage	Axis Vasculature	NSF
386	SRR1298650	PRJNA197251	1438233100	Early Maturation Cotyledon Abaxial Parenchyma	Glycine max	Williams 82	Early maturation stage	Cotyledon Abaxial Parenchyma	NSF
387	SRR1298651	PRJNA197251	1187478900	Early Maturation Cotyledon Abaxial Parenchyma	Glycine max	Williams 82	Early maturation stage	Cotyledon Abaxial Parenchyma	NSF
388	SRR1298652	PRJNA197251	1297610550	Early Maturation Cotyledon Abaxial Parenchyma	Glycine max	Williams 82	Early maturation stage	Cotyledon Abaxial Parenchyma	NSF
389	SRR1298653	PRJNA197251	238755429	Early Maturation Cotyledon Abaxial Parenchyma	Glycine max	Williams 82	Early maturation stage	Cotyledon Abaxial Parenchyma	NSF
390	SRR1298654	PRJNA197251	143778078	Early Maturation Cotyledon Abaxial Parenchyma	Glycine max	Williams 82	Early maturation stage	Cotyledon Abaxial Parenchyma	NSF
391	SRR1298655	PRJNA197251	301390977	Early Maturation Cotyledon Abaxial Parenchyma	Glycine max	Williams 82	Early maturation stage	Cotyledon Abaxial Parenchyma	NSF
392	SRR1298656	PRJNA197251	1504090878	Early Maturation Cotyledon Abaxial Parenchyma	Glycine max	Williams 82	Early maturation stage	Cotyledon Abaxial Parenchyma	NSF
393	SRR1298657	PRJNA197251	348305100	Early Maturation Cotyledon Adaxial Epidermis	Glycine max	Williams 82	Early maturation stage	Cotyledon Adaxial Epidermis	NSF
394	SRR1298658	PRJNA197251	1951275700	Early Maturation Cotyledon Adaxial Epidermis	Glycine max	Williams 82	Early maturation stage	Cotyledon Adaxial Epidermis	NSF
395	SRR1298659	PRJNA197251	880320650	Early Maturation Cotyledon Adaxial Epidermis	Glycine max	Williams 82	Early maturation stage	Cotyledon Adaxial Epidermis	NSF
396	SRR1298660	PRJNA197251	859941100	Early Maturation Cotyledon Adaxial Epidermis	Glycine max	Williams 82	Early maturation stage	Cotyledon Adaxial Epidermis	NSF
397	SRR1298661	PRJNA197251	154695250	Early Maturation Cotyledon Adaxial Epidermis	Glycine max	Williams 82	Early maturation stage	Cotyledon Adaxial Epidermis	NSF
398	SRR1298662	PRJNA197251	1028746800	Early Maturation Cotyledon Adaxial Epidermis	Glycine max	Williams 82	Early maturation stage	Cotyledon Adaxial Epidermis	NSF
399	SRR1298663	PRJNA197251	595946700	Early Maturation Cotyledon Adaxial Epidermis	Glycine max	Williams 82	Early maturation stage	Cotyledon Adaxial Epidermis	NSF
400	SRR1298664	PRJNA197251	114955750	Early Maturation Cotyledon Adaxial Epidermis	Glycine max	Williams 82	Early maturation stage	Cotyledon Adaxial Epidermis	NSF
401	SRR1298665	PRJNA197251	448672250	Early Maturation Cotyledon Adaxial Parenchyma	Glycine max	Williams 82	Early maturation stage	Cotyledon Adaxial Parenchyma	NSF
402	SRR1298666	PRJNA197251	447209950	Early Maturation Cotyledon Adaxial Parenchyma	Glycine max	Williams 82	Early maturation stage	Cotyledon Adaxial Parenchyma	NSF
403	SRR1298667	PRJNA197251	462735250	Early Maturation Cotyledon Adaxial Parenchyma	Glycine max	Williams 82	Early maturation stage	Cotyledon Adaxial Parenchyma	NSF
404	SRR1298668	PRJNA197251	300098280	Early Maturation Cotyledon Adaxial Parenchyma	Glycine max	Williams 82	Early maturation stage	Cotyledon Adaxial Parenchyma	NSF
405	SRR1298669	PRJNA197251	426885100	Early Maturation Cotyledon Adaxial Parenchyma	Glycine max	Williams 82	Early maturation stage	Cotyledon Adaxial Parenchyma	NSF
406	SRR1298670	PRJNA197251	430165850	Early Maturation Cotyledon Adaxial Parenchyma	Glycine max	Williams 82	Early maturation stage	Cotyledon Adaxial Parenchyma	NSF
407	SRR1298671	PRJNA197251	792234600	Early Maturation Cotyledon Adaxial Parenchyma	Glycine max	Williams 82	Early maturation stage	Cotyledon Adaxial Parenchyma	NSF
408	SRR1298672	PRJNA197251	146532384	Early Maturation Cotyledon Adaxial Parenchyma	Glycine max	Williams 82	Early maturation stage	Cotyledon Adaxial Parenchyma	NSF
409	SRR1298673	PRJNA197251	323285400	Early Maturation Cotyledon Adaxial Parenchyma	Glycine max	Williams 82	Early maturation stage	Cotyledon Adaxial Parenchyma	NSF
410	SRR1298674	PRJNA197251	1066256133	Early Maturation Cotyledon Adaxial Parenchyma	Glycine max	Williams 82	Early maturation stage	Cotyledon Adaxial Parenchyma	NSF
411	SRR1298675	PRJNA197251	244198557	Early Maturation Cotyledon Adaxial Parenchyma	Glycine max	Williams 82	Early maturation stage	Cotyledon Adaxial Parenchyma	NSF
412	SRR1298676	PRJNA197251	1444156750	Early Maturation Cotyledon Vasculature	Glycine max	Williams 82	Early maturation stage	Cotyledon Vasculature	NSF
413	SRR1298677	PRJNA197251	232640950	Early Maturation Cotyledon Vasculature	Glycine max	Williams 82	Early maturation stage	Cotyledon Vasculature	NSF
414	SRR1298678	PRJNA197251	426935943	Early Maturation Endosperm	Glycine max	Williams 82	Early maturation stage	Endosperm	NSF
415	SRR1298679	PRJNA197251	386521044	Early Maturation Endosperm	Glycine max	Williams 82	Early maturation stage	Endosperm	NSF
416	SRR1298680	PRJNA197251	194595396	Early Maturation Endosperm	Glycine max	Williams 82	Early maturation stage	Endosperm	NSF
417	SRR1298681	PRJNA197251	1371226000	Early Maturation Endosperm	Glycine max	Williams 82	Early maturation stage	Endosperm	NSF
418	SRR1298682	PRJNA197251	425658050	Early Maturation Endosperm	Glycine max	Williams 82	Early maturation stage	Endosperm	NSF
419	SRR1298683	PRJNA197251	165151300	Early Maturation Endosperm	Glycine max	Williams 82	Early maturation stage	Endosperm	NSF
420	SRR1298684	PRJNA197251	261468550	Early Maturation Seed Coat Palisade	Glycine max	Williams 82	Early maturation stage	Seed Coat Palisade	NSF
421	SRR1298685	PRJNA197251	936908403	Early Maturation Seed Coat Palisade	Glycine max	Williams 82	Early maturation stage	Seed Coat Palisade	NSF
422	SRR1298686	PRJNA197251	135798210	Early Maturation Seed Coat Palisade	Glycine max	Williams 82	Early maturation stage	Seed Coat Palisade	NSF
423	SRR1298687	PRJNA197251	481350050	Early Maturation Seed Coat Parenchyma	Glycine max	Williams 82	Early maturation stage	Seed Coat Parenchyma	NSF
424	SRR1298688	PRJNA197251	675514900	Early Maturation Seed Coat Parenchyma	Glycine max	Williams 82	Early maturation stage	Seed Coat Parenchyma	NSF
425	SRR1298689	PRJNA197251	480174550	Early Maturation Seed Coat Parenchyma	Glycine max	Williams 82	Early maturation stage	Seed Coat Parenchyma	NSF
426	SRR1298690	PRJNA197251	437706300	Early Maturation Seed Coat Parenchyma	Glycine max	Williams 82	Early maturation stage	Seed Coat Parenchyma	NSF
427	SRR1298691	PRJNA197251	121089249	Early Maturation Seed Coat Parenchyma	Glycine max	Williams 82	Early maturation stage	Seed Coat Parenchyma	NSF
428	SRR827653	PRJNA197251	1251229600	Early Maturation Stage-Axis Parenchyma	Glycine max	Williams 82	seeds ranging 6.0-7.0 mm in length	Axis Parenchyma	NSF
429	SRR827654	PRJNA197251	1145030850	Early Maturation Stage-Axis Parenchyma	Glycine max	Williams 82	seeds ranging 6.0-7.0 mm in length	Axis Parenchyma	NSF
430	SRR827655	PRJNA197251	1576935550	Early Maturation Stage-Axis Parenchyma	Glycine max	Williams 82	seeds ranging 6.0-7.0 mm in length	Axis Parenchyma	NSF
431	SRR827656	PRJNA197251	1145030850	Early Maturation Stage-Axis Parenchyma	Glycine max	Williams 82	seeds ranging 6.0-7.0 mm in length	Axis Parenchyma	NSF
432	SRR827657	PRJNA197251	106639750	Early Maturation Stage-Axis Vasculature	Glycine max	Williams 82	seeds ranging 6.0-7.0 mm in length	Axis Vasculature	NSF
433	SRR827658	PRJNA197251	141454550	Early Maturation Stage-Axis Vasculature	Glycine max	Williams 82	seeds ranging 6.0-7.0 mm in length	Axis Vasculature	NSF
434	SRR827659	PRJNA197251	109465300	Early Maturation Stage-Axis Vasculature	Glycine max	Williams 82	seeds ranging 6.0-7.0 mm in length	Axis Vasculature	NSF
435	SRR827660	PRJNA197251	1084016250	Early Maturation Stage-Axis Vasculature	Glycine max	Williams 82	seeds ranging 6.0-7.0 mm in length	Axis Vasculature	NSF
436	SRR827661	PRJNA197251	395887150	Early Maturation Stage-Axis Vasculature	Glycine max	Williams 82	seeds ranging 6.0-7.0 mm in length	Axis Vasculature	NSF
437	SRR827662	PRJNA197251	392683500	Early Maturation Stage-Axis Vasculature	Glycine max	Williams 82	seeds ranging 6.0-7.0 mm in length	Axis Vasculature	NSF
438	SRR827663	PRJNA197251	406470000	Early Maturation Stage-Axis Vasculature	Glycine max	Williams 82	seeds ranging 6.0-7.0 mm in length	Axis Vasculature	NSF
439	SRR827664	PRJNA197251	643761800	Early Maturation Stage-Axis Vasculature	Glycine max	Williams 82	seeds ranging 6.0-7.0 mm in length	Axis Vasculature	NSF
440	SRR827665	PRJNA197251	51123800	Early Maturation Stage-Axis Vasculature	Glycine max	Williams 82	seeds ranging 6.0-7.0 mm in length	Axis Vasculature	NSF
441	SRR827666	PRJNA197251	819620800	Early Maturation Stage-Cotyledon Abaxial Epidermis	Glycine max	Williams 82	seeds ranging 6.0-7.0 mm in length	Cotyledon Abaxial Epidermis	NSF
442	SRR827667	PRJNA197251	941660450	Early Maturation Stage-Cotyledon Abaxial Epidermis	Glycine max	Williams 82	seeds ranging 6.0-7.0 mm in length	Cotyledon Abaxial Epidermis	NSF
443	SRR827668	PRJNA197251	809038750	Early Maturation Stage-Cotyledon Abaxial Epidermis	Glycine max	Williams 82	seeds ranging 6.0-7.0 mm in length	Cotyledon Abaxial Epidermis	NSF
444	SRR827669	PRJNA197251	1286356700	Early Maturation Stage-Cotyledon Abaxial Epidermis	Glycine max	Williams 82	seeds ranging 6.0-7.0 mm in length	Cotyledon Abaxial Epidermis	NSF
445	SRR827670	PRJNA197251	837766850	Early Maturation Stage-Cotyledon Abaxial Epidermis	Glycine max	Williams 82	seeds ranging 6.0-7.0 mm in length	Cotyledon Abaxial Epidermis	NSF
446	SRR827671	PRJNA197251	789230750	Early Maturation Stage-Cotyledon Abaxial Epidermis	Glycine max	Williams 82	seeds ranging 6.0-7.0 mm in length	Cotyledon Abaxial Epidermis	NSF
447	SRR827672	PRJNA197251	1624012050	Early Maturation Stage-Cotyledon Vasculature	Glycine max	Williams 82	seeds ranging 6.0-7.0 mm in length	Cotyledon Vasculature	NSF
448	SRR827673	PRJNA197251	1407192850	Early Maturation Stage-Cotyledon Vasculature	Glycine max	Williams 82	seeds ranging 6.0-7.0 mm in length	Cotyledon Vasculature	NSF
449	SRR827674	PRJNA197251	74662550	Early Maturation Stage-Cotyledon Vasculature	Glycine max	Williams 82	seeds ranging 6.0-7.0 mm in length	Cotyledon Vasculature	NSF
450	SRR827675	PRJNA197251	882836650	Early Maturation Stage-Endosperm	Glycine max	Williams 82	seeds ranging 6.0-7.0 mm in length	Endosperm	NSF
451	SRR827676	PRJNA197251	968803200	Early Maturation Stage-Endosperm	Glycine max	Williams 82	seeds ranging 6.0-7.0 mm in length	Endosperm	NSF
452	SRR827677	PRJNA197251	1036234300	Early Maturation Stage-Seed Coat Hilum	Glycine max	Williams 82	seeds ranging 6.0-7.0 mm in length	Seed Coat Hilum	NSF
453	SRR827678	PRJNA197251	885924950	Early Maturation Stage-Seed Coat Hilum	Glycine max	Williams 82	seeds ranging 6.0-7.0 mm in length	Seed Coat Hilum	NSF
454	SRR827679	PRJNA197251	1447696300	Early Maturation Seed Coat Hilum	Glycine max	Williams 82	seeds ranging 6.0-7.0 mm in length	Seed Coat Hilum	NSF
455	SRR827680	PRJNA197251	2532080800	Early Maturation Seed Coat Hilum	Glycine max	Williams 82	seeds ranging 6.0-7.0 mm in length	Seed Coat Hilum	NSF
456	SRR827681	PRJNA197251	390172300	Early Maturation Stage-Root Tip	Glycine max	Williams 82	seeds ranging 6.0-7.0 mm in length	Root Tip	NSF
457	SRR827682	PRJNA197251	390481350	Early Maturation Stage-Root Tip	Glycine max	Williams 82	seeds ranging 6.0-7.0 mm in length	Root Tip	NSF
458	SRR827683	PRJNA197251	1308661450	Early Maturation Stage-Root Tip	Glycine max	Williams 82	seeds ranging 6.0-7.0 mm in length	Root Tip	NSF
459	SRR827684	PRJNA197251	306186250	Early Maturation Stage-Root Tip	Glycine max	Williams 82	seeds ranging 6.0-7.0 mm in length	Root Tip	NSF
460	SRR827685	PRJNA197251	310855550	Early Maturation Stage-Root Tip	Glycine max	Williams 82	seeds ranging 6.0-7.0 mm in length	Root Tip	NSF
461	SRR827686	PRJNA197251	1977683450	Early Maturation Stage-Root Tip	Glycine max	Williams 82	seeds ranging 6.0-7.0 mm in length	Root Tip	NSF
462	SRR827687	PRJNA197251	827859050	Early Maturation-Seed Coat Hourglass Cells	Glycine max	Williams 82	seeds ranging 6.0-7.0 mm in length	Seed Coat Hourglass Cells	NSF
463	SRR827688	PRJNA197251	697562250	Early Maturation-Seed Coat Hourglass Cells	Glycine max	Williams 82	seeds ranging 6.0-7.0 mm in length	Seed Coat Hourglass Cells	NSF
464	SRR827689	PRJNA197251	898443550	Early Maturation-Seed Coat Hourglass Cells	Glycine max	Williams 82	seeds ranging 6.0-7.0 mm in length	Seed Coat Hourglass Cells	NSF
465	SRR827690	PRJNA197251	843935750	Early Maturation-Seed Coat Hourglass Cells	Glycine max	Williams 82	seeds ranging 6.0-7.0 mm in length	Seed Coat Hourglass Cells	NSF
466	SRR827691	PRJNA197251	1069580550	Early Maturation-Seed Coat Hourglass Cells	Glycine max	Williams 82	seeds ranging 6.0-7.0 mm in length	Seed Coat Hourglass Cells	NSF
467	SRR827692	PRJNA197251	934957200	Early Maturation-Seed Coat Hourglass Cells	Glycine max	Williams 82	seeds ranging 6.0-7.0 mm in length	Seed Coat Hourglass Cells	NSF
468	SRR827693	PRJNA197251	988363600	Early Maturation-Seed Coat Palisade	Glycine max	Williams 82	seeds ranging 6.0-7.0 mm in length	Seed Coat Palisade	NSF
469	SRR827694	PRJNA197251	279134500	Early Maturation-Seed Coat Palisade	Glycine max	Williams 82	seeds ranging 6.0-7.0 mm in length	Seed Coat Palisade	NSF
470	SRR827695	PRJNA197251	799076850	Early Maturation-Seed Coat Palisade	Glycine max	Williams 82	seeds ranging 6.0-7.0 mm in length	Seed Coat Palisade	NSF
471	SRR827696	PRJNA197251	1009256350	Early Maturation-Seed Coat Palisade	Glycine max	Williams 82	seeds ranging 6.0-7.0 mm in length	Seed Coat Palisade	NSF
472	SRR827697	PRJNA197251	577709500	Early Maturation-Seed Coat Parenchyma	Glycine max	Williams 82	seeds ranging 6.0-7.0 mm in length	Seed Coat Parenchyma	NSF
473	SRR827698	PRJNA197251	739908000	Early Maturation-Seed Coat Parenchyma	Glycine max	Williams 82	seeds ranging 6.0-7.0 mm in length	Seed Coat Parenchyma	NSF
474	SRR1287986	PRJNA197251	62444196	Early Maturation Stage-Root Tip	Glycine max	Williams 82	seeds ranging 6.0-7.0 mm in length	Root Tip	NSF
475	SRR1287987	PRJNA197251	154974414	Early Maturation Stage-Axis Vasculature	Glycine max	Williams 82	seeds ranging 6.0-7.0 mm in length	Axis Vasculature	NSF
476	SRR1174205	PRJNA238493	6516930800	Root	Glycine max	William 82	Root	Root	10.1105/tpc.114.122739
477	SRR1174206	PRJNA238493	5449401000	Leaf-3	Glycine max	William 82	leaf-3	Senescent leaves	10.1105/tpc.114.122740
478	SRR1174207	PRJNA238493	8939206800	Seed-4	Glycine max	William 82	Seed-4	eight weeks developing seeds	10.1105/tpc.114.122741
479	SRR1174208	PRJNA238493	6164493400	Seed-3	Glycine max	William 82	Seed-3	six weeks developing seeds	10.1105/tpc.114.122742
480	SRR1174213	PRJNA238493	4848898400	Stem	Glycine max	William 82	Stem	stems at germination stage	10.1105/tpc.114.122743
481	SRR1174215	PRJNA238493	5629517200	Leafbud-1	Glycine max	William 82	Leafbud-1	new leaves at germination stage	10.1105/tpc.114.122744
482	SRR1174216	PRJNA238493	7321463200	Stem-2	Glycine max	William 82	Stem-2	stems at trefoil stage	10.1105/tpc.114.122745
483	SRR1174217	PRJNA238493	7467210200	Flower-2	Glycine max	William 82	Flower-2	flower bud before flowering	10.1105/tpc.114.122746
484	SRR1174218	PRJNA238493	6092307200	Flower-3	Glycine max	William 82	Flower-3	flowers at florescence stage	10.1105/tpc.114.122747
485	SRR1174219	PRJNA238493	6305798600	Flower-5	Glycine max	William 82	Flower-5	flowers at wither stage	10.1105/tpc.114.122748
486	SRR1174220	PRJNA238493	9703424800	Flower-4	Glycine max	William 82	Flower-4	flowers after 5 days	10.1105/tpc.114.122749
487	SRR1174221	PRJNA238493	9156071200	pod-1	Glycine max	William 82	pod-1	three weeks only pods with seed at the beginning stage of seed development	10.1105/tpc.114.122750
488	SRR1174222	PRJNA238493	7298819000	seed-1	Glycine max	William 82	seed-1	three weeks developing seeds	10.1105/tpc.114.122751
489	SRR1174223	PRJNA238493	6260997200	pod-2	Glycine max	William 82	pod-2	four weeks only pods with seed at the beginning stage of seed development	10.1105/tpc.114.122752
490	SRR1174224	PRJNA238493	7442466200	pod-3	Glycine max	William 82	pod-3	five weeks only pods at the beginning stage of seed development	10.1105/tpc.114.122753
491	SRR1174225	PRJNA238493	7197029600	seed-2	Glycine max	William 82	seed-2	five weeks developing seeds	10.1105/tpc.114.122754
492	SRR1174226	PRJNA238493	7289165200	Leaf-1	Glycine max	William 82	Leaf-1	old leaves at trefoil stage	10.1105/tpc.114.122755
493	SRR1174227	PRJNA238493	6756035000	Leafbud-2	Glycine max	William 82	Leafbud-2	new leaves at trefoil stage	10.1105/tpc.114.122756
494	SRR1174228	PRJNA238493	5631486000	Cotyledon-2	Glycine max	William 82	Cotyledon-2	old cotyledons at trefoil stage	10.1105/tpc.114.122757
495	SRR1174229	PRJNA238493	7081606600	Leaf-2	Glycine max	William 82	Leaf-2	old leaves at flower bud differentiation stage	10.1105/tpc.114.122758
496	SRR1174232	PRJNA238493	5447408000	Flower-1	Glycine max	William 82	Flower-1	flower bud at flower bud differentiation stage	10.1105/tpc.114.122759
497	SRR1174233	PRJNA238493	4695796800	Seed-5	Glycine max	William 82	Seed-5	ten weeks developing seeds	10.1105/tpc.114.122760
498	SRR1174209	PRJNA238493	5419664000	Pod_seed-3	Glycine max	William 82	Pod&seed-3	four weeks pods with seed at the beginning stage of seed development	10.1105/tpc.114.122761
499	SRR1174211	PRJNA238493	4789924000	Pod_seed-2	Glycine max	William 82	Pod&seed-2	three weeks pods with seed at the beginning stage of seed development	10.1105/tpc.114.122762
500	SRR1174212	PRJNA238493	6224595200	Pod_seed-1	Glycine max	William 82	Pod&seed-1	two weeks pods with seed at the beginning stage of seed development	10.1105/tpc.114.122763
501	SRR1174214	PRJNA238493	4971921800	Cotyledon-1	Glycine max	William 82	Cotyledon-1	cotyledons at germination stage	10.1105/tpc.114.122764
502	SRR1174230	PRJNA238493	5083828400	Leafbud-2	Glycine max	William 82	Leafbud-2	new leaves at trefoil stage	10.1105/tpc.114.122765
503	SRR1174231	PRJNA238493	5879165200	Shoot_meristem	Glycine max	William 82	Shoot_meristem	leaf bud at flower bud differentiation stage	10.1105/tpc.114.122766
504	SRR1272372	PRJNA246314	975289473	Heart Stage-Embryo Proper	Glycine max	Williams 82	Heart Stage	Embryo Proper	NSF
505	SRR1272373	PRJNA246314	418135587	Heart Stage-Embryo Proper	Glycine max	Williams 82	Heart Stage	Embryo Proper	NSF
506	SRR1272374	PRJNA246314	609568830	Heart Stage-Embryo Proper	Glycine max	Williams 82	Heart Stage	Embryo Proper	NSF
507	SRR1272375	PRJNA246314	698522265	Heart Stage-Embryo Proper	Glycine max	Williams 82	Heart Stage	Embryo Proper	NSF
508	SRR1272376	PRJNA246314	169652316	Heart Stage-Embryo Proper	Glycine max	Williams 82	Heart Stage	Embryo Proper	NSF
509	SRR1272377	PRJNA246314	371178816	Heart Stage Endosperm	Glycine max	Williams 82	Heart Stage	Endosperm	NSF
510	SRR1272378	PRJNA246314	679241664	Heart Stage Endosperm	Glycine max	Williams 82	Heart Stage	Endosperm	NSF
511	SRR1272379	PRJNA246314	549864660	Heart Stage Endosperm	Glycine max	Williams 82	Heart Stage	Endosperm	NSF
512	SRR1272380	PRJNA246314	298026099	Heart Stage Endosperm	Glycine max	Williams 82	Heart Stage	Endosperm	NSF
513	SRR1272381	PRJNA246314	589442598	Heart Stage Endosperm	Glycine max	Williams 82	Heart Stage	Endosperm	NSF
514	SRR1272382	PRJNA246314	247498053	Heart Stage Endosperm	Glycine max	Williams 82	Heart Stage	Endosperm	NSF
515	SRR1272383	PRJNA246314	701789988	Heart Stage Seed Coat Endothelium	Glycine max	Williams 82	Heart Stage	Seed Coat Endothelium	NSF
516	SRR1272384	PRJNA246314	324535695	Heart Stage Seed Coat Endothelium	Glycine max	Williams 82	Heart Stage	Seed Coat Endothelium	NSF
517	SRR1272385	PRJNA246314	837413472	Heart Stage Seed Coat Endothelium	Glycine max	Williams 82	Heart Stage	Seed Coat Endothelium	NSF
518	SRR1272386	PRJNA246314	125488764	Heart Stage Seed Coat Endothelium	Glycine max	Williams 82	Heart Stage	Seed Coat Endothelium	NSF
519	SRR1272387	PRJNA246314	1020479961	Heart Stage Seed Coat Endothelium	Glycine max	Williams 82	Heart Stage	Seed Coat Endothelium	NSF
520	SRR1272388	PRJNA246314	492003630	Heart Stage Seed Coat Epidermis	Glycine max	Williams 82	Heart Stage	Seed Coat Epidermis	NSF
521	SRR1272389	PRJNA246314	1163296383	Heart Stage Seed Coat Epidermis	Glycine max	Williams 82	Heart Stage	Seed Coat Epidermis	NSF
522	SRR1272390	PRJNA246314	1058363577	Heart Stage Seed Coat Epidermis	Glycine max	Williams 82	Heart Stage	Seed Coat Epidermis	NSF
523	SRR1272391	PRJNA246314	365369559	Heart Stage Seed Coat Epidermis	Glycine max	Williams 82	Heart Stage	Seed Coat Epidermis	NSF
524	SRR1272392	PRJNA246314	618890100	Heart Stage Seed Coat Epidermis	Glycine max	Williams 82	Heart Stage	Seed Coat Epidermis	NSF
525	SRR1272393	PRJNA246314	654590814	Heart Stage Seed Coat Hilum	Glycine max	Williams 82	Heart Stage	Seed Coat Hilum	NSF
526	SRR1272394	PRJNA246314	359727531	Heart Stage Seed Coat Hilum	Glycine max	Williams 82	Heart Stage	Seed Coat Hilum	NSF
527	SRR1272395	PRJNA246314	719186547	Heart Stage Seed Coat Hilum	Glycine max	Williams 82	Heart Stage	Seed Coat Hilum	NSF
528	SRR1272396	PRJNA246314	288369759	Heart Stage Seed Coat Hilum	Glycine max	Williams 82	Heart Stage	Seed Coat Hilum	NSF
529	SRR1272397	PRJNA246314	253770084	Heart Stage Seed Coat Hilum	Glycine max	Williams 82	Heart Stage	Seed Coat Hilum	NSF
530	SRR1272398	PRJNA246314	940119312	Heart Stage Seed Coat Hilum	Glycine max	Williams 82	Heart Stage	Seed Coat Hilum	NSF
531	SRR1272399	PRJNA246314	401465064	Heart Stage Seed Coat Inner Integument	Glycine max	Williams 82	Heart Stage	Seed Coat Inner Integument	NSF
532	SRR1272400	PRJNA246314	774325605	Heart Stage Seed Coat Inner Integument	Glycine max	Williams 82	Heart Stage	Seed Coat Inner Integument	NSF
533	SRR1272401	PRJNA246314	555675804	Heart Stage Seed Coat Inner Integument	Glycine max	Williams 82	Heart Stage	Seed Coat Inner Integument	NSF
534	SRR1272402	PRJNA246314	258371253	Heart Stage Seed Coat Inner Integument	Glycine max	Williams 82	Heart Stage	Seed Coat Inner Integument	NSF
535	SRR1272403	PRJNA246314	761803983	Heart Stage Seed Coat Inner Integument	Glycine max	Williams 82	Heart Stage	Seed Coat Inner Integument	NSF
536	SRR1272404	PRJNA246314	584459796	Heart Stage Seed Coat Outer Integument	Glycine max	Williams 82	Heart Stage	Seed Coat Outer Integument	NSF
537	SRR1272405	PRJNA246314	330057669	Heart Stage Seed Coat Outer Integument	Glycine max	Williams 82	Heart Stage	Seed Coat Outer Integument	NSF
538	SRR1272406	PRJNA246314	374513247	Heart Stage Seed Coat Outer Integument	Glycine max	Williams 82	Heart Stage	Seed Coat Outer Integument	NSF
539	SRR1272407	PRJNA246314	568822533	Heart Stage Seed Coat Outer Integument	Glycine max	Williams 82	Heart Stage	Seed Coat Outer Integument	NSF
540	SRR1272408	PRJNA246314	505095534	Heart Stage Seed Coat Outer Integument	Glycine max	Williams 82	Heart Stage	Seed Coat Outer Integument	NSF
541	SRR1272409	PRJNA246314	363672993	Heart Stage Seed Coat Outer Integument	Glycine max	Williams 82	Heart Stage	Seed Coat Outer Integument	NSF
542	SRR1272410	PRJNA246314	498188910	Heart Stage-Suspensor	Glycine max	Williams 82	Heart Stage	Suspensor	NSF
543	SRR1272411	PRJNA246314	404141391	Heart Stage-Suspensor	Glycine max	Williams 82	Heart Stage	Suspensor	NSF
544	SRR1272412	PRJNA246314	1070244894	Heart Stage-Suspensor	Glycine max	Williams 82	Heart Stage	Suspensor	NSF
545	SRR1272413	PRJNA246314	678312546	Heart Stage-Suspensor	Glycine max	Williams 82	Heart Stage	Suspensor	NSF
546	SRR1272414	PRJNA246314	146997198	Heart Stage-Suspensor	Glycine max	Williams 82	Heart Stage	Suspensor	NSF
547	SRR1272329	PRJNA246315	1371416724	Globular Stage-Embryo Proper	Glycine max	Williams 82	Globular Stage	Embryo Proper	NSF
548	SRR1272330	PRJNA246315	384520875	Globular Stage-Embryo Proper	Glycine max	Williams 82	Globular Stage	Embryo Proper	NSF
549	SRR1272331	PRJNA246315	550299843	Globular Stage-Embryo Proper	Glycine max	Williams 82	Globular Stage	Embryo Proper	NSF
550	SRR1272332	PRJNA246315	754948869	Globular Stage-Embryo Proper	Glycine max	Williams 82	Globular Stage	Embryo Proper	NSF
551	SRR1272333	PRJNA246315	241329603	Globular Stage-Embryo Proper	Glycine max	Williams 82	Globular Stage	Embryo Proper	NSF
552	SRR1272334	PRJNA246315	306137853	Globular Stage Endosperm	Glycine max	Williams 82	Globular Stage	Endosperm	NSF
553	SRR1272335	PRJNA246315	896916753	Globular Stage Endosperm	Glycine max	Williams 82	Globular Stage	Endosperm	NSF
554	SRR1272336	PRJNA246315	320042493	Globular Stage Endosperm	Glycine max	Williams 82	Globular Stage	Endosperm	NSF
555	SRR1272337	PRJNA246315	1065836046	Globular Stage Endosperm	Glycine max	Williams 82	Globular Stage	Endosperm	NSF
556	SRR1272338	PRJNA246315	514261356	Globular Stage Endosperm	Glycine max	Williams 82	Globular Stage	Endosperm	NSF
557	SRR1272339	PRJNA246315	552717957	Globular Stage Endosperm	Glycine max	Williams 82	Globular Stage	Endosperm	NSF
558	SRR1272340	PRJNA246315	333063150	Globular Stage Seed Coat Endothelium	Glycine max	Williams 82	Globular Stage	Seed Coat Endothelium	NSF
559	SRR1272341	PRJNA246315	955939971	Globular Stage Seed Coat Endothelium	Glycine max	Williams 82	Globular Stage	Seed Coat Endothelium	NSF
560	SRR1272342	PRJNA246315	1013282229	Globular Stage Seed Coat Endothelium	Glycine max	Williams 82	Globular Stage	Seed Coat Endothelium	NSF
561	SRR1272343	PRJNA246315	725804001	Globular Stage Seed Coat Endothelium	Glycine max	Williams 82	Globular Stage	Seed Coat Endothelium	NSF
562	SRR1272344	PRJNA246315	195792672	Globular Stage Seed Coat Endothelium	Glycine max	Williams 82	Globular Stage	Seed Coat Endothelium	NSF
563	SRR1272345	PRJNA246315	550682496	Globular Stage Seed Coat Epidermis	Glycine max	Williams 82	Globular Stage	Seed Coat Epidermis	NSF
564	SRR1272346	PRJNA246315	624424161	Globular Stage Seed Coat Epidermis	Glycine max	Williams 82	Globular Stage	Seed Coat Epidermis	NSF
565	SRR1272347	PRJNA246315	465478275	Globular Stage Seed Coat Epidermis	Glycine max	Williams 82	Globular Stage	Seed Coat Epidermis	NSF
566	SRR1272348	PRJNA246315	744123609	Globular Stage Seed Coat Epidermis	Glycine max	Williams 82	Globular Stage	Seed Coat Epidermis	NSF
567	SRR1272349	PRJNA246315	770286507	Globular Stage Seed Coat Epidermis	Glycine max	Williams 82	Globular Stage	Seed Coat Epidermis	NSF
568	SRR1272350	PRJNA246315	425254218	Globular Stage Seed Coat Hilum	Glycine max	Williams 82	Globular Stage	Seed Coat Hilum	NSF
569	SRR1272351	PRJNA246315	668493261	Globular Stage Seed Coat Hilum	Glycine max	Williams 82	Globular Stage	Seed Coat Hilum	NSF
570	SRR1272352	PRJNA246315	1076857911	Globular Stage Seed Coat Hilum	Glycine max	Williams 82	Globular Stage	Seed Coat Hilum	NSF
571	SRR1272353	PRJNA246315	1446248106	Globular Stage Seed Coat Hilum	Glycine max	Williams 82	Globular Stage	Seed Coat Hilum	NSF
572	SRR1272354	PRJNA246315	928353255	Globular Stage Seed Coat Inner Integument	Glycine max	Williams 82	Globular Stage	Seed Coat Inner Integument	NSF
573	SRR1272355	PRJNA246315	316609989	Globular Stage Seed Coat Inner Integument	Glycine max	Williams 82	Globular Stage	Seed Coat Inner Integument	NSF
574	SRR1272356	PRJNA246315	519995796	Globular Stage Seed Coat Inner Integument	Glycine max	Williams 82	Globular Stage	Seed Coat Inner Integument	NSF
575	SRR1272357	PRJNA246315	1009005573	Globular Stage Seed Coat Inner Integument	Glycine max	Williams 82	Globular Stage	Seed Coat Inner Integument	NSF
576	SRR1272358	PRJNA246315	445304970	Globular Stage Seed Coat Inner Integument	Glycine max	Williams 82	Globular Stage	Seed Coat Inner Integument	NSF
577	SRR1272359	PRJNA246315	690997062	Globular Stage Seed Coat Inner Integument	Glycine max	Williams 82	Globular Stage	Seed Coat Inner Integument	NSF
578	SRR1272360	PRJNA246315	1008080892	Globular Stage Seed Coat Inner Integument	Glycine max	Williams 82	Globular Stage	Seed Coat Inner Integument	NSF
579	SRR1272361	PRJNA246315	293496075	Globular Stage Seed Coat Outer Integument	Glycine max	Williams 82	Globular Stage	Seed Coat Outer Integument	NSF
580	SRR1272362	PRJNA246315	685741767	Globular Stage Seed Coat Outer Integument	Glycine max	Williams 82	Globular Stage	Seed Coat Outer Integument	NSF
581	SRR1272363	PRJNA246315	795673440	Globular Stage Seed Coat Outer Integument	Glycine max	Williams 82	Globular Stage	Seed Coat Outer Integument	NSF
582	SRR1272364	PRJNA246315	325853994	Globular Stage Seed Coat Outer Integument	Glycine max	Williams 82	Globular Stage	Seed Coat Outer Integument	NSF
583	SRR1272365	PRJNA246315	431666754	Globular Stage Seed Coat Outer Integument	Glycine max	Williams 82	Globular Stage	Seed Coat Outer Integument	NSF
584	SRR1272366	PRJNA246315	819274608	Globular Stage Seed Coat Outer Integument	Glycine max	Williams 82	Globular Stage	Seed Coat Outer Integument	NSF
585	SRR1272367	PRJNA246315	767311014	Globular Stage-Suspensor	Glycine max	Williams 82	Globular Stage	Suspensor	NSF
586	SRR1272368	PRJNA246315	296578719	Globular Stage-Suspensor	Glycine max	Williams 82	Globular Stage	Suspensor	NSF
587	SRR1272369	PRJNA246315	1146696495	Globular Stage-Suspensor	Glycine max	Williams 82	Globular Stage	Suspensor	NSF
588	SRR1272370	PRJNA246315	658749252	Globular Stage-Suspensor	Glycine max	Williams 82	Globular Stage	Suspensor	NSF
589	SRR1272371	PRJNA246315	163536906	Globular Stage-Suspensor	Glycine max	Williams 82	Globular Stage	Suspensor	NSF
590	SRR1284502	PRJNA246783	290127168	Cotyledon Stage Embryo Proper	Glycine max	William 82	seeds ranging 3.0-3.5 mm in length	cotyledon Stage Embryo Proper	NSF
591	SRR1284503	PRJNA246783	1466382243	Cotyledon Stage Embryo Proper	Glycine max	William 82	seeds ranging 3.0-3.5 mm in length	cotyledon Stage Embryo Proper	NSF
592	SRR1284504	PRJNA246783	356679500	Cotyledon Stage Embryo Proper	Glycine max	William 82	seeds ranging 3.0-3.5 mm in length	cotyledon Stage Embryo Proper	NSF
593	SRR1284505	PRJNA246783	98949231	Cotyledon Stage Embryo Proper	Glycine max	William 82	seeds ranging 3.0-3.5 mm in length	cotyledon Stage Embryo Proper	NSF
594	SRR1284506	PRJNA246783	585704961	Cotyledon Stage Embryo Proper	Glycine max	William 82	seeds ranging 3.0-3.5 mm in length	cotyledon Stage Embryo Proper	NSF
595	SRR1284507	PRJNA246783	438403950	Cotyledon Stage Embryo Proper	Glycine max	William 82	seeds ranging 3.0-3.5 mm in length	cotyledon Stage Embryo Proper	NSF
596	SRR1284508	PRJNA246783	121053090	Cotyledon Stage Embryo Proper	Glycine max	William 82	seeds ranging 3.0-3.5 mm in length	cotyledon Stage Embryo Proper	NSF
597	SRR1284509	PRJNA246783	421563603	Cotyledon Stage Embryo Proper	Glycine max	William 82	seeds ranging 3.0-3.5 mm in length	cotyledon Stage Embryo Proper	NSF
598	SRR1284510	PRJNA246783	207441990	Cotyledon Stage Embryo Proper Axis	Glycine max	William 82	seeds ranging 3.0-3.5 mm in length	cotyledon Stage Embryo Proper Axis	NSF
599	SRR1284511	PRJNA246783	940689186	Cotyledon Stage Embryo Proper Axis	Glycine max	William 82	seeds ranging 3.0-3.5 mm in length	cotyledon Stage Embryo Proper Axis	NSF
600	SRR1284512	PRJNA246783	356198050	Cotyledon Stage Embryo Proper Axis	Glycine max	William 82	seeds ranging 3.0-3.5 mm in length	cotyledon Stage Embryo Proper Axis	NSF
601	SRR1284513	PRJNA246783	183974748	Cotyledon Stage Embryo Proper Axis	Glycine max	William 82	seeds ranging 3.0-3.5 mm in length	cotyledon Stage Embryo Proper Axis	NSF
602	SRR1284514	PRJNA246783	304936548	Cotyledon Stage Embryo Proper Axis	Glycine max	William 82	seeds ranging 3.0-3.5 mm in length	cotyledon Stage Embryo Proper Axis	NSF
603	SRR1284515	PRJNA246783	377135100	Cotyledon Stage Embryo Proper Axis	Glycine max	William 82	seeds ranging 3.0-3.5 mm in length	cotyledon Stage Embryo Proper Axis	NSF
604	SRR1284516	PRJNA246783	137891709	Cotyledon Stage Embryo Proper Axis	Glycine max	William 82	seeds ranging 3.0-3.5 mm in length	cotyledon Stage Embryo Proper Axis	NSF
605	SRR1284517	PRJNA246783	468391701	Cotyledon Stage Embryo Proper Axis	Glycine max	William 82	seeds ranging 3.0-3.5 mm in length	cotyledon Stage Embryo Proper Axis	NSF
606	SRR1284518	PRJNA246783	1443818350	Cotyledon Stage Embryo Proper Cotyledon	Glycine max	William 82	seeds ranging 3.0-3.5 mm in length	cotyledon Stage Embryo Proper Cotyledon	NSF
607	SRR1284519	PRJNA246783	998864050	Cotyledon Stage Embryo Proper Cotyledon	Glycine max	William 82	seeds ranging 3.0-3.5 mm in length	cotyledon Stage Embryo Proper Cotyledon	NSF
608	SRR1284520	PRJNA246783	1146754050	Cotyledon Stage Embryo Proper Cotyledon	Glycine max	William 82	seeds ranging 3.0-3.5 mm in length	cotyledon Stage Embryo Proper Cotyledon	NSF
609	SRR1284521	PRJNA246783	1325869200	Cotyledon Stage Embryo Proper Cotyledon	Glycine max	William 82	seeds ranging 3.0-3.5 mm in length	cotyledon Stage Embryo Proper Cotyledon	NSF
610	SRR1284522	PRJNA246783	343147635	Cotyledon Stage Endosperm	Glycine max	William 82	seeds ranging 3.0-3.5 mm in length	cotyledon Stage Endosperm	NSF
611	SRR1284523	PRJNA246783	804779337	Cotyledon Stage Endosperm	Glycine max	William 82	seeds ranging 3.0-3.5 mm in length	cotyledon Stage Endosperm	NSF
612	SRR1284524	PRJNA246783	1100877250	Cotyledon Stage Endosperm	Glycine max	William 82	seeds ranging 3.0-3.5 mm in length	cotyledon Stage Endosperm	NSF
613	SRR1284525	PRJNA246783	833028900	Cotyledon Stage Endosperm	Glycine max	William 82	seeds ranging 3.0-3.5 mm in length	cotyledon Stage Endosperm	NSF
614	SRR1284526	PRJNA246783	148930710	Cotyledon Stage Endosperm	Glycine max	William 82	seeds ranging 3.0-3.5 mm in length	cotyledon Stage Endosperm	NSF
615	SRR1284527	PRJNA246783	630044300	Cotyledon Stage Seed Coat Endothelium	Glycine max	William 82	seeds ranging 3.0-3.5 mm in length	cotyledon Stage Seed Coat Endothelium	NSF
616	SRR1284528	PRJNA246783	171979752	Cotyledon Stage Seed Coat Endothelium	Glycine max	William 82	seeds ranging 3.0-3.5 mm in length	cotyledon Stage Seed Coat Endothelium	NSF
617	SRR1284529	PRJNA246783	1135804950	Cotyledon Stage Seed Coat Endothelium	Glycine max	William 82	seeds ranging 3.0-3.5 mm in length	cotyledon Stage Seed Coat Endothelium	NSF
618	SRR1284530	PRJNA246783	1535494550	Cotyledon Stage Seed Coat Endothelium	Glycine max	William 82	seeds ranging 3.0-3.5 mm in length	cotyledon Stage Seed Coat Endothelium	NSF
619	SRR1284531	PRJNA246783	1549866350	Cotyledon Stage Seed Coat Epidermis	Glycine max	William 82	seeds ranging 3.0-3.5 mm in length	cotyledon Stage Seed Coat Epidermis	NSF
620	SRR1284532	PRJNA246783	993177350	Cotyledon Stage Seed Coat Epidermis	Glycine max	William 82	seeds ranging 3.0-3.5 mm in length	cotyledon Stage Seed Coat Epidermis	NSF
621	SRR1284533	PRJNA246783	751377900	Cotyledon Stage Seed Coat Epidermis	Glycine max	William 82	seeds ranging 3.0-3.5 mm in length	cotyledon Stage Seed Coat Epidermis	NSF
622	SRR1284534	PRJNA246783	215226477	Cotyledon Stage Seed Coat Epidermis	Glycine max	William 82	seeds ranging 3.0-3.5 mm in length	cotyledon Stage Seed Coat Epidermis	NSF
623	SRR1284535	PRJNA246783	877543250	Cotyledon Stage Seed Coat Hilum	Glycine max	William 82	seeds ranging 3.0-3.5 mm in length	cotyledon Stage Seed Coat Hilum	NSF
624	SRR1284536	PRJNA246783	263675202	Cotyledon Stage Seed Coat Hilum	Glycine max	William 82	seeds ranging 3.0-3.5 mm in length	cotyledon Stage Seed Coat Hilum	NSF
625	SRR1284537	PRJNA246783	221769573	Cotyledon Stage Seed Coat Hilum	Glycine max	William 82	seeds ranging 3.0-3.5 mm in length	cotyledon Stage Seed Coat Hilum	NSF
626	SRR1284538	PRJNA246783	1111853499	Cotyledon Stage Seed Coat Hilum	Glycine max	William 82	seeds ranging 3.0-3.5 mm in length	cotyledon Stage Seed Coat Hilum	NSF
627	SRR1284539	PRJNA246783	579101736	Cotyledon Stage Seed Coat Hilum	Glycine max	William 82	seeds ranging 3.0-3.5 mm in length	cotyledon Stage Seed Coat Hilum	NSF
628	SRR1284540	PRJNA246783	259116312	Cotyledon Stage Seed Coat Hilum	Glycine max	William 82	seeds ranging 3.0-3.5 mm in length	cotyledon Stage Seed Coat Hilum	NSF
629	SRR1284541	PRJNA246783	1169716250	Cotyledon Stage Seed Coat Inner Integument	Glycine max	William 82	seeds ranging 3.0-3.5 mm in length	cotyledon Stage Seed Coat Inner Integument	NSF
630	SRR1284542	PRJNA246783	946288150	Cotyledon Stage Seed Coat Inner Integument	Glycine max	William 82	seeds ranging 3.0-3.5 mm in length	cotyledon Stage Seed Coat Inner Integument	NSF
631	SRR1284543	PRJNA246783	894060600	Cotyledon Stage Seed Coat Inner Integument	Glycine max	William 82	seeds ranging 3.0-3.5 mm in length	cotyledon Stage Seed Coat Inner Integument	NSF
632	SRR1284544	PRJNA246783	207774969	Cotyledon Stage Seed Coat Inner Integument	Glycine max	William 82	seeds ranging 3.0-3.5 mm in length	cotyledon Stage Seed Coat Inner Integument	NSF
633	SRR1284545	PRJNA246783	900775500	Cotyledon Stage Seed Coat Outer Integument	Glycine max	William 82	seeds ranging 3.0-3.5 mm in length	cotyledon Stage Seed Coat Outer Integument	NSF
634	SRR1284546	PRJNA246783	873886550	Cotyledon Stage Seed Coat Outer Integument	Glycine max	William 82	seeds ranging 3.0-3.5 mm in length	cotyledon Stage Seed Coat Outer Integument	NSF
635	SRR1284547	PRJNA246783	895720650	Cotyledon Stage Seed Coat Outer Integument	Glycine max	William 82	seeds ranging 3.0-3.5 mm in length	cotyledon Stage Seed Coat Outer Integument	NSF
636	SRR1284548	PRJNA246783	775185750	Cotyledon Stage Suspensor	Glycine max	William 82	seeds ranging 3.0-3.5 mm in length	cotyledon Stage Suspensor	NSF
637	SRR1284549	PRJNA246783	208751211	Cotyledon Stage Suspensor	Glycine max	William 82	seeds ranging 3.0-3.5 mm in length	cotyledon Stage Suspensor	NSF
638	SRR1284550	PRJNA246783	1072804800	Cotyledon Stage Suspensor	Glycine max	William 82	seeds ranging 3.0-3.5 mm in length	cotyledon Stage Suspensor	NSF
639	SRR1284551	PRJNA246783	835990700	Cotyledon Stage Suspensor	Glycine max	William 82	seeds ranging 3.0-3.5 mm in length	cotyledon Stage Suspensor	NSF
640	GSM2794351	PRJNA412240	19868692	Pi deficient leaf-rep1	Williams 82	Glycine max	Pi deficient	first trifoliate true leaf	10.3390/ijms19072145
641	GSM2794352	PRJNA412240	24787309	Pi deficient leaf-rep2	Williams 82	Glycine max	Pi deficient	first trifoliate true leaf	10.3390/ijms19072145
642	GSM2794349	PRJNA412240	23133736	Pi sufficient leaf-rep1	Williams 82	Glycine max	Pi sufficient	first trifoliate true leaf	10.3390/ijms19072145
643	GSM2794350	PRJNA412240	19378974	Pi sufficient leaf-rep2	Williams 82	Glycine max	Pi sufficient	first trifoliate true leaf	10.3390/ijms19072145
644	SRX4652230	PRJNA489734	23948229	Gly_HP_leave1	Williams 82	Glycine max	control, High_phosphate_leave	leaf	--
645	SRX4652231	PRJNA489734	23949620	Gly_HP_leave2	Williams 82	Glycine max	control, High_phosphate_leave	leaf	--
646	SRX4652232	PRJNA489734	23952282	Gly_HP_leave3	Williams 82	Glycine max	control, High_phosphate_leave	leaf	--
647	SRX4652233	PRJNA489734	23912999	Gly_LP_leave1	Williams 82	Glycine max	low phosphate, Low_phosphate_leaf	leaf	--
648	SRX4652234	PRJNA489734	23946330	Gly_LP_leave2	Williams 82	Glycine max	low phosphate, Low_phosphate_leaf	leaf	--
649	SRX4652235	PRJNA489734	24126717	Gly_LP_leave3	Williams 82	Glycine max	low phosphate, Low_phosphate_leaf	leaf	--
650	SRX7737537	PRJNA605671	25950230	WT_HP_28d_nodule	Williams 82	Glycine max	high Pi	nodule	10.3389/fpls.2020.00450
651	SRX7737539	PRJNA605671	25856597	WT_HP_28d_nodule	Williams 82	Glycine max	high Pi	nodule	10.3389/fpls.2020.00450
652	SRX7737540	PRJNA605671	24469600	WT_HP_28d_nodule	Williams 82	Glycine max	high Pi	nodule	10.3389/fpls.2020.00450
653	SRX7737538	PRJNA605671	23620961	WT_LP_28d_nodule	Williams 82	Glycine max	low Pi	nodule	10.3389/fpls.2020.00450
654	SRX7737541	PRJNA605671	30069562	WT_LP_28d_nodule	Williams 82	Glycine max	low Pi	nodule	10.3389/fpls.2020.00450
655	SRX7737542	PRJNA605671	26289404	WT_LP_28d_nodule	Williams 82	Glycine max	low Pi	nodule	10.3389/fpls.2020.00450
656	SRX9098731	PRJNA662487	34122826	HN_5d_1	Williams 82	Glycine max	high nitrogen*	root	10.1111/nph.17115
657	SRX9098732	PRJNA662487	28100847	HN_5d_2	Williams 82	Glycine max	high nitrogen*	root	10.1111/nph.17115
658	SRX9098733	PRJNA662487	30485771	HN_5d_3	Williams 82	Glycine max	high nitrogen*	root	10.1111/nph.17115
659	SRX9098734	PRJNA662487	28387871	LN_5d_1	Williams 82	Glycine max	low nitrogen*	root	10.1111/nph.17115
660	SRX9098735	PRJNA662487	26720663	LN_5d_2	Williams 82	Glycine max	low nitrogen*	root	10.1111/nph.17115
661	SRX9098736	PRJNA662487	27972863	LN_5d_3	Williams 82	Glycine max	low nitrogen*	root	10.1111/nph.17115
662	GSM3039922	PRJNA438169	20547190	Zn deficient leaf-rep1	Williams 82	Glycine max	Zinc-	first trifoliate true leaf	10.1111/ppl.12894
663	GSM3039923	PRJNA438169	20548568	Zn deficient leaf-rep2	Williams 82	Glycine max	Zinc-	first trifoliate true leaf	10.1111/ppl.12894
664	GSM3039926	PRJNA438169	21502674	Zn deficient root-rep1	Williams 82	Glycine max	Zinc-	root	10.1111/ppl.12894
665	GSM3039927	PRJNA438169	23234852	Zn deficient root-rep2	Williams 82	Glycine max	Zinc-	root	10.1111/ppl.12894
666	GSM3039920	PRJNA438169	21682742	Zn sufficient leaf-rep1	Williams 82	Glycine max	Zinc+	first trifoliate true leaf	10.1111/ppl.12894
667	GSM3039921	PRJNA438169	21355870	Zn sufficient leaf-rep2	Williams 82	Glycine max	Zinc+	first trifoliate true leaf	10.1111/ppl.12894
668	GSM3039924	PRJNA438169	25323096	Zn sufficient root-rep1	Williams 82	Glycine max	Zinc+	root	10.1111/ppl.12894
669	GSM3039925	PRJNA438169	20415875	Zn sufficient root-rep2	Williams 82	Glycine max	Zinc+	root	10.1111/ppl.12894
670	SRR18368962	PRJNA817859	2073924602	NFe1	Williams 82	Glycine max	Fe deficient nodule	nodule under Fe deficiency	--
671	SRR18368963	PRJNA817859	2544554745	NCK3	Williams 82	Glycine max	Fe sufficient nodule	nodule under Fe sufficiency	--
672	SRR18368964	PRJNA817859	1960982670	NCK2	Williams 82	Glycine max	Fe sufficient nodule	nodule under Fe sufficiency	--
673	SRR18368965	PRJNA817859	1905775874	NCK1	Williams 82	Glycine max	Fe sufficient nodule	nodule under Fe sufficiency	--
674	SRR18368966	PRJNA817859	2622022353	RFe3	Williams 82	Glycine max	Fe deficient root	Root under Fe deficiency	--
675	SRR18368967	PRJNA817859	2094087633	RFe2	Williams 82	Glycine max	Fe deficient root	Root under Fe deficiency	--
676	SRR18368968	PRJNA817859	2031581496	RFe1	Williams 82	Glycine max	Fe deficient root	Root under Fe deficiency	--
677	SRR18368969	PRJNA817859	2254158538	RCK3	Williams 82	Glycine max	Fe sufficient root	Root under Fe sufficiency	--
678	SRR18368970	PRJNA817859	1867403252	NFe3	Williams 82	Glycine max	Fe deficient nodule	nodule under Fe deficiency	--
679	SRR18368971	PRJNA817859	2035931052	NFe2	Williams 82	Glycine max	Fe deficient nodule	nodule under Fe deficiency	--
680	SRR18368972	PRJNA817859	2144075222	RCK2	Williams 82	Glycine max	Fe sufficient root	Root under Fe sufficiency	--
681	SRR18368973	PRJNA817859	2114956418	RCK1	Williams 82	Glycine max	Fe sufficient root	Root under Fe sufficiency	--
682	GSM2472704	PRJNA369414	41044831	mRNA 24h+2,4-D rep1	Jack	Glycine max	2,4-D 24h*	cotyledon	10.1105/tpc.19.00255
683	GSM2472705	PRJNA369414	40387388	mRNA 24h+2,4-D rep2	Jack	Glycine max	2,4-D 24h*	cotyledon	10.1105/tpc.19.00255
684	GSM2472706	PRJNA369414	38225488	mRNA 24h+2,4-D rep3	Jack	Glycine max	2,4-D 24h*	cotyledon	10.1105/tpc.19.00255
685	GSM2472701	PRJNA369414	28535828	mRNA 24h-2,4-D rep1	Jack	Glycine max	2,4-D control	cotyledon	10.1105/tpc.19.00255
686	GSM2472702	PRJNA369414	32917438	mRNA 24h-2,4-D rep2	Jack	Glycine max	2,4-D control	cotyledon	10.1105/tpc.19.00255
687	GSM2472703	PRJNA369414	39395599	mRNA 24h-2,4-D rep3	Jack	Glycine max	2,4-D control	cotyledon	10.1105/tpc.19.00255
688	SRX1790757	PRJNA322284	469912	RFB_control_24_hpi_5	Williams 82	Glycine max	control	unifoliate leaf	10.1105/tpc.19.00255
689	SRX1790758	PRJNA322284	163624	RFB_control_24_hpi_6	Williams 82	Glycine max	control	unifoliate leaf	10.1105/tpc.19.00255
690	SRX1790763	PRJNA322284	497097	RFB_control_24_hpi_1	Williams 82	Glycine max	control	unifoliate leaf	10.1105/tpc.19.00255
691	SRX1790764	PRJNA322284	1321230	RFB_control_24_hpi_2	Williams 82	Glycine max	control	unifoliate leaf	10.1105/tpc.19.00255
692	SRX1790765	PRJNA322284	664451	RFB_control_24_hpi_3	Williams 82	Glycine max	control	unifoliate leaf	10.1105/tpc.19.00255
693	SRX1790766	PRJNA322284	409589	RFB_control_24_hpi_4	Williams 82	Glycine max	control	unifoliate leaf	10.1105/tpc.19.00255
694	SRX1790755	PRJNA322284	302533	RFB_interaction_24_hpi_1	Williams 82	Glycine max	Rhizoctonia solani AG-1 IA	unifoliate leaf	10.1105/tpc.19.00255
695	SRX1790756	PRJNA322284	1186471	RFB_interaction_24_hpi_2	Williams 82	Glycine max	Rhizoctonia solani AG-1 IA	unifoliate leaf	10.1105/tpc.19.00255
696	SRX1790759	PRJNA322284	384971	RFB_interaction_24_hpi_3	Williams 82	Glycine max	Rhizoctonia solani AG-1 IA	unifoliate leaf	10.1105/tpc.19.00255
697	SRX1790760	PRJNA322284	392713	RFB_interaction_24_hpi_4	Williams 82	Glycine max	Rhizoctonia solani AG-1 IA	unifoliate leaf	10.1105/tpc.19.00255
698	SRX1790761	PRJNA322284	374808	RFB_interaction_24_hpi_5	Williams 82	Glycine max	Rhizoctonia solani AG-1 IA	unifoliate leaf	10.1105/tpc.19.00255
699	SRX1790762	PRJNA322284	525335	RFB_interaction_24_hpi_6	Williams 82	Glycine max	Rhizoctonia solani AG-1 IA	unifoliate leaf	10.1105/tpc.19.00255
700	SRX3157681	PRJNA401337	25266755	LC	Liaodou15	Glycine max	control	root	--
701	SRX3157680	PRJNA401337	24374259	LT-1	Liaodou15	Glycine max	cyst nematode inoculation	root	--
702	SRX3157682	PRJNA401337	25565256	LT-2	Liaodou15	Glycine max	cyst nematode inoculation	root	--
703	SRX4154515	PRJNA474234	3263072	SL148424	Wyandot	Glycine max	infected with Fusarium graminearum	seedling: cotyledon and root	10.3835/plantgenome2018.12.0102
704	SRX4154516	PRJNA474234	4743559	SL148423	Wyandot	Glycine max	infected with Fusarium graminearum	seedling: cotyledon and root	10.3835/plantgenome2018.12.0102
705	SRX4154517	PRJNA474234	4764214	SL148422	Wyandot	Glycine max	infected with Fusarium graminearum	seedling: cotyledon and root	10.3835/plantgenome2018.12.0102
706	SRX4154521	PRJNA474234	2839162	SL148430	PI567301B	Glycine max	infected with Fusarium graminearum	seedling: cotyledon and root	10.3835/plantgenome2018.12.0102
707	SRX4154522	PRJNA474234	2857951	SL148429	PI567301B	Glycine max	infected with Fusarium graminearum	seedling: cotyledon and root	10.3835/plantgenome2018.12.0102
708	SRX4154523	PRJNA474234	4421298	SL148428	PI567301B	Glycine max	infected with Fusarium graminearum	seedling: cotyledon and root	10.3835/plantgenome2018.12.0102
709	SRX4154518	PRJNA474234	4787619	SL148421	Wyandot	Glycine max	Mock	seedling: cotyledon and root	10.3835/plantgenome2018.12.0102
710	SRX4154519	PRJNA474234	2958502	SL148420	Wyandot	Glycine max	Mock	seedling: cotyledon and root	10.3835/plantgenome2018.12.0102
711	SRX4154520	PRJNA474234	3371467	SL148419	Wyandot	Glycine max	Mock	seedling: cotyledon and root	10.3835/plantgenome2018.12.0102
712	SRX4154524	PRJNA474234	2628280	SL148427	PI567301B	Glycine max	Mock	seedling: cotyledon and root	10.3835/plantgenome2018.12.0102
713	SRX4154525	PRJNA474234	2334749	SL148426	PI567301B	Glycine max	Mock	seedling: cotyledon and root	10.3835/plantgenome2018.12.0102
714	SRX4154526	PRJNA474234	2434917	SL148425	PI567301B	Glycine max	Mock	seedling: cotyledon and root	10.3835/plantgenome2018.12.0102
715	GSM4074077	PRJNA564957	49042959	Williams82_0hpi_rep1	Williams 82	Glycine max	SMV-G7 0 hpi	leaf	10.1371/journal.pone.0231658
716	GSM4074078	PRJNA564957	44852842	Williams82_0hpi_rep2	Williams 82	Glycine max	SMV-G7 0 hpi	leaf	10.1371/journal.pone.0231658
717	GSM4074079	PRJNA564957	38729336	Williams82_2hpi_rep1	Williams 82	Glycine max	SMV-G7 2 hpi	leaf	10.1371/journal.pone.0231658
718	GSM4074080	PRJNA564957	40151351	Williams82_2hpi_rep2	Williams 82	Glycine max	SMV-G7 2 hpi	leaf	10.1371/journal.pone.0231658
719	GSM4074081	PRJNA564957	42075603	Williams82_4hpi_rep1	Williams 82	Glycine max	SMV-G7 4 hpi	leaf	10.1371/journal.pone.0231658
720	GSM4074082	PRJNA564957	39327003	Williams82_4hpi_rep2	Williams 82	Glycine max	SMV-G7 4 hpi	leaf	10.1371/journal.pone.0231658
721	GSM4074083	PRJNA564957	43538782	Williams82_6hpi_rep1	Williams 82	Glycine max	SMV-G7 6 hpi	leaf	10.1371/journal.pone.0231658
722	GSM4074084	PRJNA564957	60500396	Williams82_6hpi_rep2	Williams 82	Glycine max	SMV-G7 6 hpi	leaf	10.1371/journal.pone.0231658
723	GSM4074085	PRJNA564957	46074541	Williams82_8hpi_rep1	Williams 82	Glycine max	SMV-G7 8 hpi	leaf	10.1371/journal.pone.0231658
724	GSM4074086	PRJNA564957	43768582	Williams82_8hpi_rep2	Williams 82	Glycine max	SMV-G7 8 hpi	leaf	10.1371/journal.pone.0231658
725	SRX7897838	PRJNA612048	26446203	SB1	--	Glycine max	control	leaf	--
726	SRX7897839	PRJNA612048	26668249	SB2	--	Glycine max	control	leaf	--
727	SRX7897840	PRJNA612048	24290402	SB3	--	Glycine max	control	leaf	--
728	SRX7897841	PRJNA612048	21426627	SB4	--	Glycine max	control	leaf	--
729	SRX7897842	PRJNA612048	22178579	SBV1	--	Glycine max	virus-infected Sclerotinia	leaf	--
730	SRX7897843	PRJNA612048	23325299	SBV2	--	Glycine max	virus-infected Sclerotinia	leaf	--
731	SRX7897844	PRJNA612048	24718660	SBV3	--	Glycine max	virus-infected Sclerotinia	leaf	--
732	SRX7897845	PRJNA612048	27070272	SBV4	--	Glycine max	virus-infected Sclerotinia	leaf	--
733	GSM1377923	PRJNA246058	10150369	Co0hrR1	Williams 82	Glycine max	Control 0 hr	root	10.1186/1471-2164-15-950
734	GSM1377924	PRJNA246058	11849953	Co0hrR2	Williams 82	Glycine max	Control 0 hr	root	10.1186/1471-2164-15-950
735	GSM1377925	PRJNA246058	11272789	Co0hrR3	Williams 82	Glycine max	Control 0 hr	root	10.1186/1471-2164-15-950
736	GSM1377926	PRJNA246058	6875669	De1hrR1	Williams 82	Glycine max	Dehydration stress 1 hr	root	10.1186/1471-2164-15-950
737	GSM1377927	PRJNA246058	6744882	De1hrR2	Williams 82	Glycine max	Dehydration stress 1 hr	root	10.1186/1471-2164-15-950
738	GSM1377928	PRJNA246058	8650675	De1hrR3	Williams 82	Glycine max	Dehydration stress 1 hr	root	10.1186/1471-2164-15-950
739	GSM1377932	PRJNA246058	9270260	De12hrR1	Williams 82	Glycine max	Dehydration stress 12 hr	root	10.1186/1471-2164-15-950
740	GSM1377933	PRJNA246058	5555797	De12hrR2	Williams 82	Glycine max	Dehydration stress 12 hr	root	10.1186/1471-2164-15-950
741	GSM1377934	PRJNA246058	5105827	De12hrR3	Williams 82	Glycine max	Dehydration stress 12 hr	root	10.1186/1471-2164-15-950
742	GSM1377929	PRJNA246058	11828271	De6hrR1	Williams 82	Glycine max	Dehydration stress 6 hr	root	10.1186/1471-2164-15-950
743	GSM1377930	PRJNA246058	11355361	De6hrR2	Williams 82	Glycine max	Dehydration stress 6 hr	root	10.1186/1471-2164-15-950
744	GSM1377931	PRJNA246058	10038099	De6hrR3	Williams 82	Glycine max	Dehydration stress 6 hr	root	10.1186/1471-2164-15-950
745	GSM1377935	PRJNA246058	38214261	Na1hrR1	Williams 82	Glycine max	Salt stress 1 hr	root	10.1186/1471-2164-15-950
746	GSM1377936	PRJNA246058	9046880	Na1hrR2	Williams 82	Glycine max	Salt stress 1 hr	root	10.1186/1471-2164-15-950
747	GSM1377937	PRJNA246058	9423474	Na1hrR3	Williams 82	Glycine max	Salt stress 1 hr	root	10.1186/1471-2164-15-950
748	GSM1377941	PRJNA246058	7481184	Na12hrR1	Williams 82	Glycine max	Salt stress 12 hr	root	10.1186/1471-2164-15-950
749	GSM1377942	PRJNA246058	14201579	Na12hrR2	Williams 82	Glycine max	Salt stress 12 hr	root	10.1186/1471-2164-15-950
750	GSM1377943	PRJNA246058	13124265	Na12hrR3	Williams 82	Glycine max	Salt stress 12 hr	root	10.1186/1471-2164-15-950
751	GSM1377938	PRJNA246058	7445356	Na6hrR1	Williams 82	Glycine max	Salt stress 6 hr	root	10.1186/1471-2164-15-950
752	GSM1377939	PRJNA246058	5890968	Na6hrR2	Williams 82	Glycine max	Salt stress 6 hr	root	10.1186/1471-2164-15-950
753	GSM1377940	PRJNA246058	25296306	Na6hrR3	Williams 82	Glycine max	Salt stress 6 hr	root	10.1186/1471-2164-15-950
754	SRX1821031	PRJNA324522	27470734	control1	Williams 82	Glycine max	control	leaf	10.3389/fpls.2016.01044
755	SRX1821032	PRJNA324522	29705720	control2	Williams 82	Glycine max	control	leaf	10.3389/fpls.2016.01044
756	SRX1821033	PRJNA324522	32696775	control3	Williams 82	Glycine max	control	leaf	10.3389/fpls.2016.01044
757	SRX1821034	PRJNA324522	29776776	drought1	Williams 82	Glycine max	drought*	leaf	10.3389/fpls.2016.01044
758	SRX1821035	PRJNA324522	27160782	drought2	Williams 82	Glycine max	drought*	leaf	10.3389/fpls.2016.01044
759	SRX1821036	PRJNA324522	28346623	drought3	Williams 82	Glycine max	drought*	leaf	10.3389/fpls.2016.01044
760	SRX1821037	PRJNA324522	25775222	flooding1	Williams 82	Glycine max	flooding*	leaf	10.3389/fpls.2016.01044
761	SRX1821038	PRJNA324522	22153965	flooding2	Williams 82	Glycine max	flooding*	leaf	10.3389/fpls.2016.01044
762	SRX1821039	PRJNA324522	28307353	flooding3	Williams 82	Glycine max	flooding*	leaf	10.3389/fpls.2016.01044
763	SRX3235641	PRJNA407016	29062026	mRNA-root-PA-12	Williams 82	Glycine max	8%PEG8000 12h*	root	10.1186/s12870-020-02370-y
764	SRX3235642	PRJNA407016	28624727	mRNA-leaf-PC-12	Williams 82	Glycine max	8%PEG8000 12h*	leaf	10.1186/s12870-020-02370-y
765	SRX3235644	PRJNA407016	21617472	mRNA-root-PB-12	Williams 82	Glycine max	8%PEG8000 12h*	root	10.1186/s12870-020-02370-y
766	SRX3235652	PRJNA407016	31463449	mRNA-leaf-PB-12	Williams 82	Glycine max	8%PEG8000 12h*	leaf	10.1186/s12870-020-02370-y
767	SRX3235655	PRJNA407016	22666369	mRNA-leaf-PA-12	Williams 82	Glycine max	8%PEG8000 12h*	leaf	10.1186/s12870-020-02370-y
768	SRX3235665	PRJNA407016	28541421	mRNA-root-PC-12	Williams 82	Glycine max	8%PEG8000 12h*	root	10.1186/s12870-020-02370-y
769	SRX3235640	PRJNA407016	28089290	mRNA-root-PA-6	Williams 82	Glycine max	8%PEG8000 6h*	root	10.1186/s12870-020-02370-y
770	SRX3235647	PRJNA407016	24710421	mRNA-root-PB-6	Williams 82	Glycine max	8%PEG8000 6h*	root	10.1186/s12870-020-02370-y
771	SRX3235649	PRJNA407016	31516877	mRNA-leaf-PC-6	Williams 82	Glycine max	8%PEG8000 6h*	leaf	10.1186/s12870-020-02370-y
772	SRX3235650	PRJNA407016	32477967	mRNA-leaf-PA-6	Williams 82	Glycine max	8%PEG8000 6h*	leaf	10.1186/s12870-020-02370-y
773	SRX3235653	PRJNA407016	31186317	mRNA-leaf-PB-6	Williams 82	Glycine max	8%PEG8000 6h*	leaf	10.1186/s12870-020-02370-y
774	SRX3235664	PRJNA407016	32263905	mRNA-root-PC-6	Williams 82	Glycine max	8%PEG8000 6h*	root	10.1186/s12870-020-02370-y
775	SRX3235643	PRJNA407016	23389061	mRNA-root-KA	Williams 82	Glycine max	control	root	10.1186/s12870-020-02370-y
776	SRX3235645	PRJNA407016	37904755	mRNA-root-KC	Williams 82	Glycine max	control	root	10.1186/s12870-020-02370-y
777	SRX3235646	PRJNA407016	25112065	mRNA-root-KB	Williams 82	Glycine max	control	root	10.1186/s12870-020-02370-y
778	SRX3235648	PRJNA407016	23601074	mRNA-leaf-KC	Williams 82	Glycine max	control	leaf	10.1186/s12870-020-02370-y
779	SRX3235651	PRJNA407016	35842758	mRNA-leaf-KA	Williams 82	Glycine max	control	leaf	10.1186/s12870-020-02370-y
780	SRX3235654	PRJNA407016	25327815	mRNA-leaf-KB	Williams 82	Glycine max	control	leaf	10.1186/s12870-020-02370-y
781	SRX3646130	PRJNA432861	21256135	C08_Salt_Transcriptome_Root_1h_r2	C08	Glycine max	0.9% NaCl 1h	root	10.1111/pce.13186
782	SRX3646131	PRJNA432861	20790817	C08_Salt_Transcriptome_Root_1h_r3	C08	Glycine max	0.9% NaCl 1h	root	10.1111/pce.13186
783	SRX3646133	PRJNA432861	21093902	C08_Salt_Transcriptome_Root_1h_r1	C08	Glycine max	0.9% NaCl 1h	root	10.1111/pce.13186
784	SRX3646142	PRJNA432861	16122296	C08_Salt_Transcriptome_Leaf_1h_r1	C08	Glycine max	0.9% NaCl 1h	leaf	10.1111/pce.13186
785	SRX3646148	PRJNA432861	22119732	C08_Salt_Transcriptome_Leaf_1h_r3	C08	Glycine max	0.9% NaCl 1h	leaf	10.1111/pce.13186
786	SRX3646149	PRJNA432861	18970500	C08_Salt_Transcriptome_Leaf_1h_r2	C08	Glycine max	0.9% NaCl 1h	leaf	10.1111/pce.13186
787	SRX3646155	PRJNA432861	19958975	C08_Salt_Transcriptome_Leaf_24h_r3	C08	Glycine max	0.9% NaCl 24h	leaf	10.1111/pce.13186
788	SRX3646156	PRJNA432861	18486451	C08_Salt_Transcriptome_Leaf_24h_r2	C08	Glycine max	0.9% NaCl 24h	leaf	10.1111/pce.13186
789	SRX3646157	PRJNA432861	19201514	C08_Salt_Transcriptome_Leaf_24h_r1	C08	Glycine max	0.9% NaCl 24h	leaf	10.1111/pce.13186
790	SRX3646160	PRJNA432861	15984393	C08_Salt_Transcriptome_Root_24h_r2	C08	Glycine max	0.9% NaCl 24h	root	10.1111/pce.13186
791	SRX3646161	PRJNA432861	20893809	C08_Salt_Transcriptome_Root_24h_r1	C08	Glycine max	0.9% NaCl 24h	root	10.1111/pce.13186
792	SRX3646163	PRJNA432861	21858216	C08_Salt_Transcriptome_Root_24h_r3	C08	Glycine max	0.9% NaCl 24h	root	10.1111/pce.13186
793	SRX3646134	PRJNA432861	19010915	C08_Salt_Transcriptome_Root_2h_r3	C08	Glycine max	0.9% NaCl 2h	root	10.1111/pce.13186
794	SRX3646136	PRJNA432861	18181975	C08_Salt_Transcriptome_Root_2h_r1	C08	Glycine max	0.9% NaCl 2h	root	10.1111/pce.13186
795	SRX3646137	PRJNA432861	23203557	C08_Salt_Transcriptome_Root_2h_r2	C08	Glycine max	0.9% NaCl 2h	root	10.1111/pce.13186
796	SRX3646141	PRJNA432861	17451264	C08_Salt_Transcriptome_Leaf_2h_r3	C08	Glycine max	0.9% NaCl 2h	leaf	10.1111/pce.13186
797	SRX3646146	PRJNA432861	19738822	C08_Salt_Transcriptome_Leaf_2h_r2	C08	Glycine max	0.9% NaCl 2h	leaf	10.1111/pce.13186
798	SRX3646147	PRJNA432861	21214140	C08_Salt_Transcriptome_Leaf_2h_r1	C08	Glycine max	0.9% NaCl 2h	leaf	10.1111/pce.13186
799	SRX3646152	PRJNA432861	22006583	C08_Salt_Transcriptome_Leaf_48h_r3	C08	Glycine max	0.9% NaCl 48h	leaf	10.1111/pce.13186
800	SRX3646153	PRJNA432861	20170745	C08_Salt_Transcriptome_Leaf_48h_r2	C08	Glycine max	0.9% NaCl 48h	leaf	10.1111/pce.13186
801	SRX3646154	PRJNA432861	21185614	C08_Salt_Transcriptome_Leaf_48h_r1	C08	Glycine max	0.9% NaCl 48h	leaf	10.1111/pce.13186
802	SRX3646162	PRJNA432861	19587769	C08_Salt_Transcriptome_Root_48h_r1	C08	Glycine max	0.9% NaCl 48h	root	10.1111/pce.13186
803	SRX3646164	PRJNA432861	16877232	C08_Salt_Transcriptome_Root_48h_r3	C08	Glycine max	0.9% NaCl 48h	root	10.1111/pce.13186
804	SRX3646165	PRJNA432861	17124186	C08_Salt_Transcriptome_Root_48h_r2	C08	Glycine max	0.9% NaCl 48h	root	10.1111/pce.13186
805	SRX3646135	PRJNA432861	19128849	C08_Salt_Transcriptome_Root_4h_r1	C08	Glycine max	0.9% NaCl 4h	root	10.1111/pce.13186
806	SRX3646138	PRJNA432861	18635509	C08_Salt_Transcriptome_Root_4h_r2	C08	Glycine max	0.9% NaCl 4h	root	10.1111/pce.13186
807	SRX3646139	PRJNA432861	20285959	C08_Salt_Transcriptome_Root_4h_r3	C08	Glycine max	0.9% NaCl 4h	root	10.1111/pce.13186
808	SRX3646140	PRJNA432861	20964416	C08_Salt_Transcriptome_Leaf_4h_r1	C08	Glycine max	0.9% NaCl 4h	leaf	10.1111/pce.13186
809	SRX3646158	PRJNA432861	19844180	C08_Salt_Transcriptome_Leaf_4h_r3	C08	Glycine max	0.9% NaCl 4h	leaf	10.1111/pce.13186
810	SRX3646159	PRJNA432861	17410078	C08_Salt_Transcriptome_Leaf_4h_r2	C08	Glycine max	0.9% NaCl 4h	leaf	10.1111/pce.13186
811	SRX3646132	PRJNA432861	18999660	C08_Salt_Transcriptome_Root_0h_r3	C08	Glycine max	Control	root	10.1111/pce.13186
812	SRX3646143	PRJNA432861	18001619	C08_Salt_Transcriptome_Leaf_0h_r3	C08	Glycine max	Control	leaf	10.1111/pce.13186
813	SRX3646144	PRJNA432861	19564145	C08_Salt_Transcriptome_Leaf_0h_r2	C08	Glycine max	Control	leaf	10.1111/pce.13186
814	SRX3646145	PRJNA432861	20008850	C08_Salt_Transcriptome_Leaf_0h_r1	C08	Glycine max	Control	leaf	10.1111/pce.13186
815	SRX3646150	PRJNA432861	20445924	C08_Salt_Transcriptome_Root_0h_r2	C08	Glycine max	Control	root	10.1111/pce.13186
816	SRX3646151	PRJNA432861	21878607	C08_Salt_Transcriptome_Root_0h_r1	C08	Glycine max	Control	root	10.1111/pce.13186
817	SRX3923430	PRJNA449574	22839376	CK_1	Williams 82	Glycine max	control	leaf	10.1007/s00299-018-2332-3
818	SRX3923431	PRJNA449574	25678153	Xu_CK_3	Williams 82	Glycine max	control	leaf	10.1007/s00299-018-2332-3
819	SRX3923432	PRJNA449574	27662685	Xu_CK_4	Williams 82	Glycine max	control	leaf	10.1007/s00299-018-2332-3
820	SRX3923424	PRJNA449574	21572233	Xu_Drought_4	Williams 82	Glycine max	drought*	leaf	10.1007/s00299-018-2332-3
821	SRX3923428	PRJNA449574	27065347	Xu_Drought_2	Williams 82	Glycine max	drought*	leaf	10.1007/s00299-018-2332-3
822	SRX3923429	PRJNA449574	28175189	Xu_Drought_5	Williams 82	Glycine max	drought*	leaf	10.1007/s00299-018-2332-3
823	SRX3923426	PRJNA449574	26972375	Xu_DH_3	Williams 82	Glycine max	heat and drought*	leaf	10.1007/s00299-018-2332-3
824	SRX3923427	PRJNA449574	36370348	Xu_DH_4	Williams 82	Glycine max	heat and drought*	leaf	10.1007/s00299-018-2332-3
825	SRX3923433	PRJNA449574	36370348	Xu_DH_1	Williams 82	Glycine max	heat and drought*	leaf	10.1007/s00299-018-2332-3
826	SRX3923422	PRJNA449574	30837833	Xu_Heat_2	Williams 82	Glycine max	heat*	leaf	10.1007/s00299-018-2332-3
827	SRX3923423	PRJNA449574	23834583	Xu_Heat_3	Williams 82	Glycine max	heat*	leaf	10.1007/s00299-018-2332-3
828	SRX3923425	PRJNA449574	36513150	Xu_Heat_1	Williams 82	Glycine max	heat*	leaf	10.1007/s00299-018-2332-3
829	GSM3307252	PRJNA482945	968348	A1: Cold treatment 0 hour rep1	Williams82 PI518671	Glycine max	cold 0 hour	unifoliate leaf	10.3389/fpls.2019.00121
830	GSM3307253	PRJNA482945	593350	A2: Cold treatment 0 hour rep2	Williams82 PI518671	Glycine max	cold 0 hour	unifoliate leaf	10.3389/fpls.2019.00121
831	GSM3307254	PRJNA482945	1968215	A3: Cold treatment 0 hour rep3	Williams82 PI518671	Glycine max	cold 0 hour	unifoliate leaf	10.3389/fpls.2019.00121
832	GSM3307255	PRJNA482945	888753	B1: Cold treatment 1 hour rep1	Williams82 PI518671	Glycine max	cold 1 hour	unifoliate leaf	10.3389/fpls.2019.00121
833	GSM3307256	PRJNA482945	950019	B2: Cold treatment 1 hour rep2	Williams82 PI518671	Glycine max	cold 1 hour	unifoliate leaf	10.3389/fpls.2019.00121
834	GSM3307257	PRJNA482945	2311685	B3: Cold treatment 1 hour rep3	Williams82 PI518671	Glycine max	cold 1 hour	unifoliate leaf	10.3389/fpls.2019.00121
835	GSM3307258	PRJNA482945	1751767	C1: Cold treatment 24 hour rep1	Williams82 PI518671	Glycine max	cold 24 hour	unifoliate leaf	10.3389/fpls.2019.00121
836	GSM3307259	PRJNA482945	2826178	C2: Cold treatment 24 hour rep2	Williams82 PI518671	Glycine max	cold 24 hour	unifoliate leaf	10.3389/fpls.2019.00121
837	GSM3307260	PRJNA482945	1998992	C3: Cold treatment 24 hour rep3	Williams82 PI518671	Glycine max	cold 24 hour	unifoliate leaf	10.3389/fpls.2019.00121
838	SRX6922600	PRJNA574626	14150762	SUB_CT_L_1	Williams 82	Glycine max	control*	leaf	10.1111/tpj.15276
839	SRX6922601	PRJNA574626	27968457	SUB_CT_L_2	Williams 82	Glycine max	control*	leaf	10.1111/tpj.15276
840	SRX6922602	PRJNA574626	29214572	SUB_3D_L_2	Williams 82	Glycine max	3d submergence*	leaf	10.1111/tpj.15276
841	SRX6922603	PRJNA574626	25980690	SUB_3D_L_3	Williams 82	Glycine max	3d submergence*	leaf	10.1111/tpj.15276
842	SRX6922604	PRJNA574626	15086201	DRO_REC_L_3	Williams 82	Glycine max	6d drought 1d recovery*	leaf	10.1111/tpj.15276
843	SRX6922605	PRJNA574626	22737169	DRO_CT_R_1	Williams 82	Glycine max	drought control*	root	10.1111/tpj.15276
844	SRX6922606	PRJNA574626	22349298	DRO_CT_R_2	Williams 82	Glycine max	drought control*	root	10.1111/tpj.15276
845	SRX6922607	PRJNA574626	20516376	DRO_CT_R_3	Williams 82	Glycine max	drought control*	root	10.1111/tpj.15276
846	SRX6922608	PRJNA574626	23253954	DRO_5D_R_1	Williams 82	Glycine max	5d drought*	root	10.1111/tpj.15276
847	SRX6922609	PRJNA574626	26416044	DRO_5D_R_2	Williams 82	Glycine max	5d drought*	root	10.1111/tpj.15276
848	SRX6922610	PRJNA574626	21707388	DRO_5D_R_3	Williams 82	Glycine max	5d drought*	root	10.1111/tpj.15276
849	SRX6922611	PRJNA574626	32564219	DRO_6D_R_1	Williams 82	Glycine max	6d drought*	root	10.1111/tpj.15276
850	SRX6922612	PRJNA574626	25141833	DRO_6D_R_2	Williams 82	Glycine max	6d drought*	root	10.1111/tpj.15276
851	SRX6922613	PRJNA574626	34423868	SUB_1D_L_3	Williams 82	Glycine max	1d submergence*	leaf	10.1111/tpj.15276
852	SRX6922614	PRJNA574626	26465079	DRO_6D_R_3	Williams 82	Glycine max	6d drought*	root	10.1111/tpj.15276
853	SRX6922615	PRJNA574626	9997336	DRO_REC_R_1	Williams 82	Glycine max	6d drought 1d recovery*	root	10.1111/tpj.15276
854	SRX6922616	PRJNA574626	26393599	DRO_REC_R_2	Williams 82	Glycine max	6d drought 1d recovery*	root	10.1111/tpj.15276
855	SRX6922617	PRJNA574626	16836866	DRO_REC_R_3	Williams 82	Glycine max	6d drought 1d recovery*	root	10.1111/tpj.15276
856	SRX6922618	PRJNA574626	22928711	SUB_2D_L_1	Williams 82	Glycine max	2d submergence*	leaf	10.1111/tpj.15276
857	SRX6922619	PRJNA574626	26706851	SUB_2D_L_2	Williams 82	Glycine max	2d submergence*	leaf	10.1111/tpj.15276
858	SRX6922620	PRJNA574626	28777916	SUB_2D_L_3	Williams 82	Glycine max	2d submergence*	leaf	10.1111/tpj.15276
859	SRX6922621	PRJNA574626	27244701	SUB_3D_L_1	Williams 82	Glycine max	3d submergence*	leaf	10.1111/tpj.15276
860	SRX6922622	PRJNA574626	30510074	SUB_REC_L_1	Williams 82	Glycine max	3d submergence 1d recovery*	leaf	10.1111/tpj.15276
861	SRX6922623	PRJNA574626	29973689	SUB_REC_L_2	Williams 82	Glycine max	3d submergence 1d recovery*	leaf	10.1111/tpj.15276
862	SRX6922624	PRJNA574626	32164668	SUB_REC_L_3	Williams 82	Glycine max	3d submergence 1d recovery*	leaf	10.1111/tpj.15276
863	SRX6922625	PRJNA574626	33944011	SUB_CT_R_1	Williams 82	Glycine max	Submergence control*	root	10.1111/tpj.15276
864	SRX6922626	PRJNA574626	27645772	SUB_CT_R_2	Williams 82	Glycine max	Submergence control*	root	10.1111/tpj.15276
865	SRX6922627	PRJNA574626	31444676	SUB_CT_R_3	Williams 82	Glycine max	Submergence control*	root	10.1111/tpj.15276
866	SRX6922628	PRJNA574626	31846906	SUB_1D_R_1	Williams 82	Glycine max	1d submergence*	root	10.1111/tpj.15276
867	SRX6922629	PRJNA574626	30344920	SUB_1D_R_2	Williams 82	Glycine max	1d submergence*	root	10.1111/tpj.15276
868	SRX6922630	PRJNA574626	37862565	SUB_CT_L_3	Williams 82	Glycine max	Submergence control*	leaf	10.1111/tpj.15276
869	SRX6922631	PRJNA574626	31632868	SUB_1D_R_3	Williams 82	Glycine max	1d submergence*	root	10.1111/tpj.15276
870	SRX6922632	PRJNA574626	33216308	SUB_2D_R_1	Williams 82	Glycine max	2d submergence*	root	10.1111/tpj.15276
871	SRX6922633	PRJNA574626	26044950	SUB_2D_R_2	Williams 82	Glycine max	2d submergence*	root	10.1111/tpj.15276
872	SRX6922634	PRJNA574626	20804402	SUB_2D_R_3	Williams 82	Glycine max	2d submergence*	root	10.1111/tpj.15276
873	SRX6922635	PRJNA574626	35892010	SUB_3D_R_1	Williams 82	Glycine max	3d submergence*	root	10.1111/tpj.15276
874	SRX6922636	PRJNA574626	28887920	SUB_3D_R_2	Williams 82	Glycine max	3d submergence*	root	10.1111/tpj.15276
875	SRX6922637	PRJNA574626	29029277	SUB_3D_R_3	Williams 82	Glycine max	3d submergence*	root	10.1111/tpj.15276
876	SRX6922638	PRJNA574626	33743726	SUB_REC_R_1	Williams 82	Glycine max	3d submergence 1d recovery*	root	10.1111/tpj.15276
877	SRX6922639	PRJNA574626	33709354	SUB_REC_R_2	Williams 82	Glycine max	3d submergence 1d recovery*	root	10.1111/tpj.15276
878	SRX6922640	PRJNA574626	90465689	SUB_REC_R_3	Williams 82	Glycine max	3d submergence 1d recovery*	root	10.1111/tpj.15276
879	SRX6922641	PRJNA574626	31331388	SUB_1D_L_1	Williams 82	Glycine max	1d submergence*	leaf	10.1111/tpj.15276
880	SRX6922642	PRJNA574626	32469979	DRO_CT_L_1	Williams 82	Glycine max	drought control*	leaf	10.1111/tpj.15276
881	SRX6922643	PRJNA574626	32823842	DRO_CT_L_2	Williams 82	Glycine max	drought control*	leaf	10.1111/tpj.15276
882	SRX6922644	PRJNA574626	34596946	DRO_CT_L_3	Williams 82	Glycine max	drought control*	leaf	10.1111/tpj.15276
883	SRX6922645	PRJNA574626	36216581	DRO_5D_L_1	Williams 82	Glycine max	5d drought*	leaf	10.1111/tpj.15276
884	SRX6922646	PRJNA574626	32282314	DRO_5D_L_2	Williams 82	Glycine max	5d drought*	leaf	10.1111/tpj.15276
885	SRX6922647	PRJNA574626	32201028	DRO_5D_L_3	Williams 82	Glycine max	5d drought*	leaf	10.1111/tpj.15276
886	SRX6922648	PRJNA574626	41277649	DRO_6D_L_1	Williams 82	Glycine max	6d drought*	leaf	10.1111/tpj.15276
887	SRX6922649	PRJNA574626	32643394	DRO_6D_L_2	Williams 82	Glycine max	6d drought*	leaf	10.1111/tpj.15276
888	SRX6922650	PRJNA574626	29474820	DRO_6D_L_3	Williams 82	Glycine max	6d drought*	leaf	10.1111/tpj.15276
889	SRX6922651	PRJNA574626	28057264	DRO_REC_L_1	Williams 82	Glycine max	6d drought 1d recovery*	leaf	10.1111/tpj.15276
890	SRX6922652	PRJNA574626	32891007	SUB_1D_L_2	Williams 82	Glycine max	1d submergence*	leaf	10.1111/tpj.15276
891	SRX6922653	PRJNA574626	29100620	DRO_REC_L_2	Williams 82	Glycine max	6d drought 1d recovery*	leaf	10.1111/tpj.15276
892	SRX2775000	PRJNA373617	18847381	GmCtrl-1a	Williams 82	Glycine max	control	root hair cells	--
893	SRX2775001	PRJNA373618	21035170	GmCtrl-1b	Williams 82	Glycine max	control	root hair cells	--
894	SRX2775002	PRJNA373619	24551448	GmCtrl-1c	Williams 82	Glycine max	control	root hair cells	--
895	SRX2775010	PRJNA373644	27482881	GmCtrl-2a	Williams 82	Glycine max	control	root hair cells	--
896	SRX2774986	PRJNA373645	25872754	GmCtrl-2b	Williams 82	Glycine max	control	root hair cells	--
897	SRX2774987	PRJNA373646	27418351	GmCtrl-2c	Williams 82	Glycine max	control	root hair cells	--
898	SRX2774975	PRJNA373652	13471869	GmCtrl-2d	Williams 82	Glycine max	control	root hair cells	--
899	SRX2774977	PRJNA373635	20802508	GmDrought-a	Williams 82	Glycine max	drought stress	root hair cells	--
900	SRX2774974	PRJNA373636	15471353	GmDrought-b	Williams 82	Glycine max	drought stress	root hair cells	--
901	SRX2774976	PRJNA373637	19897509	GmDrought-c	Williams 82	Glycine max	drought stress	root hair cells	--
902	SRX2774992	PRJNA373611	16762610	GmHighT-a	Williams 82	Glycine max	high temperature (35C)	root hair cells	--
903	SRX2774993	PRJNA373612	20747900	GmHighT-b	Williams 82	Glycine max	high temperature (35C)	root hair cells	--
904	SRX2775012	PRJNA373647	13399476	GmHighT-d	Williams 82	Glycine max	high temperature (35C)	root hair cells	--
905	SRX2775016	PRJNA373648	12620431	GmHighT-e	Williams 82	Glycine max	high temperature (35C)	root hair cells	--
906	SRX2774996	PRJNA373614	20716504	GmLowT-a	Williams 82	Glycine max	low temperature (15C)	root hair cells	--
907	SRX2774997	PRJNA373615	23600477	GmLowT-b	Williams 82	Glycine max	low temperature (15C)	root hair cells	--
908	SRX2775008	PRJNA373616	18435628	GmLowT-c	Williams 82	Glycine max	low temperature (15C)	root hair cells	--
909	SRX2774998	PRJNA373649	13397376	GmLowT-d	Williams 82	Glycine max	low temperature (15C)	root hair cells	--
910	SRX2775014	PRJNA373653	31825198	GmLowT-f	Williams 82	Glycine max	low temperature (15C)	root hair cells	--
911	SRX2774984	PRJNA373632	21686406	GmSalinity-a	Williams 82	Glycine max	high salinity (60mM Nacl)	root hair cells	--
912	SRX2774983	PRJNA373633	20105285	GmSalinity-b	Williams 82	Glycine max	high salinity (60mM Nacl)	root hair cells	--
913	SRX2774981	PRJNA373634	20910360	GmSalinity-c	Williams 82	Glycine max	high salinity (60mM Nacl)	root hair cells	--
914	SRX2774978	PRJNA373639	27302798	GmHighpH-b	Williams 82	Glycine max	high pH (9.1)	root hair cells	--
915	SRX2774979	PRJNA373640	19783476	GmHighpH-c	Williams 82	Glycine max	high pH (9.1)	root hair cells	--
916	SRX2774999	PRJNA373651	21653364	GmHighpH-d	Williams 82	Glycine max	high pH (9.1)	root hair cells	--
917	SRX2774980	PRJNA373641	25152819	GmLowpH-a	Williams 82	Glycine max	low pH (4.1)	root hair cells	--
918	SRX2775007	PRJNA373642	24684297	GmLowpH-b	Williams 82	Glycine max	low pH (4.1)	root hair cells	--
919	SRX2774982	PRJNA373643	17758317	GmLowpH-c	Williams 82	Glycine max	low pH (4.1)	root hair cells	--
920	SRX2774994	PRJNA373608	22099020	GmCO2-a	Williams 82	Glycine max	High CO2	root hair cells	--
921	SRX2774973	PRJNA373609	19164063	GmCO2-b	Williams 82	Glycine max	High CO2	root hair cells	--
922	SRX2774988	PRJNA373610	20114962	GmCO2-c	Williams 82	Glycine max	High CO2	root hair cells	--
923	SRX2775006	PRJNA373621	23648880	GmMinusN-b	Williams 82	Glycine max	Nitrogen deprivation	root hair cells	--
924	SRX2775003	PRJNA373622	26262711	GmMinusN-c	Williams 82	Glycine max	Nitrogen deprivation	root hair cells	--
925	SRX2775011	PRJNA373654	40996479	GmMinusN-e	Williams 82	Glycine max	Nitrogen deprivation	root hair cells	--
926	SRX2775004	PRJNA373623	23039952	GmMinusP-a	Williams 82	Glycine max	Phosphorous deprivation	root hair cells	--
927	SRX2775005	PRJNA373624	20789186	GmMinusP-b	Williams 82	Glycine max	Phosphorous deprivation	root hair cells	--
928	SRX2774989	PRJNA373625	19797507	GmMinusP-c	Williams 82	Glycine max	Phosphorous deprivation	root hair cells	--
929	SRX2774995	PRJNA373626	22731224	GmMinusK-a	Williams 82	Glycine max	Potassium deprivation	root hair cells	--
930	SRX2774990	PRJNA373627	22272752	GmMinusK-b	Williams 82	Glycine max	Potassium deprivation	root hair cells	--
931	SRX2774985	PRJNA373628	14008552	GmMinusK-c	Williams 82	Glycine max	Potassium deprivation	root hair cells	--
932	SRX2775015	PRJNA373655	30143808	GmMinusK-e	Williams 82	Glycine max	Potassium deprivation	root hair cells	--
933	SRX2774991	PRJNA373629	20725908	GmMinusFe-a	Williams 82	Glycine max	Iron deprivation	root hair cells	--
934	SRX2775013	PRJNA373630	27403781	GmMinusFe-b	Williams 82	Glycine max	Iron deprivation	root hair cells	--
935	SRX2775009	PRJNA373650	14939150	GmMinusFe-d	Williams 82	Glycine max	Iron deprivation	root hair cells	--
936	-	PRJNA1078438	65834004	L1A_1	Zhe Xian No.84	Glycine max	-	Developing seed	SHX lab
937	-	PRJNA1078438	68580370	L1A_2	Zhe Xian No.84	Glycine max	-	Developing seed	SHX lab
938	-	PRJNA1078438	69487706	L1A_3	Zhe Xian No.84	Glycine max	-	Developing seed	SHX lab
939	-	PRJNA1078438	67082840	L1B_1	Zhe Xian No.84	Glycine max	-	Developing seed	SHX lab
940	-	PRJNA1078438	68553184	L1B_2	Zhe Xian No.84	Glycine max	-	Developing seed	SHX lab
941	-	PRJNA1078438	68403832	L1B_3	Zhe Xian No.84	Glycine max	-	Developing seed	SHX lab
942	-	PRJNA1078438	70142082	L1C_1	Zhe Xian No.84	Glycine max	-	Developing seed	SHX lab
943	-	PRJNA1078438	67805724	L1C_2	Zhe Xian No.84	Glycine max	-	Developing seed	SHX lab
944	-	PRJNA1078438	58199344	L1C_3	Zhe Xian No.84	Glycine max	-	Developing seed	SHX lab
945	-	PRJNA1078438	54804862	L1D_1	Zhe Xian No.84	Glycine max	-	Developing seed	SHX lab
946	-	PRJNA1078438	82971874	L1D_2	Zhe Xian No.84	Glycine max	-	Developing seed	SHX lab
947	-	PRJNA1078438	53739466	L1D_3	Zhe Xian No.84	Glycine max	-	Developing seed	SHX lab
948	-	PRJNA1078438	73729750	L2A_1	Bo Xian Qian Jin Dou	Glycine max	-	Developing seed	SHX lab
949	-	PRJNA1078438	80292082	L2A_2	Bo Xian Qian Jin Dou	Glycine max	-	Developing seed	SHX lab
950	-	PRJNA1078438	80923938	L2A_3	Bo Xian Qian Jin Dou	Glycine max	-	Developing seed	SHX lab
951	-	PRJNA1078438	77140562	L2B_1	Bo Xian Qian Jin Dou	Glycine max	-	Developing seed	SHX lab
952	-	PRJNA1078438	62200132	L2B_2	Bo Xian Qian Jin Dou	Glycine max	-	Developing seed	SHX lab
953	-	PRJNA1078438	53745154	L2B_3	Bo Xian Qian Jin Dou	Glycine max	-	Developing seed	SHX lab
954	-	PRJNA1078438	54552088	L2C_1	Bo Xian Qian Jin Dou	Glycine max	-	Developing seed	SHX lab
955	-	PRJNA1078438	53924384	L2C_2	Bo Xian Qian Jin Dou	Glycine max	-	Developing seed	SHX lab
956	-	PRJNA1078438	54422218	L2C_3	Bo Xian Qian Jin Dou	Glycine max	-	Developing seed	SHX lab
957	-	PRJNA1078438	54502100	L2D_1	Bo Xian Qian Jin Dou	Glycine max	-	Developing seed	SHX lab
958	-	PRJNA1078438	76673644	L2D_2	Bo Xian Qian Jin Dou	Glycine max	-	Developing seed	SHX lab
959	-	PRJNA1078438	54194390	L2D_3	Bo Xian Qian Jin Dou	Glycine max	-	Developing seed	SHX lab
960	-	PRJNA1078438	81559984	L3A_1	Da Shuang Qing	Glycine max	-	Developing seed	SHX lab
961	-	PRJNA1078438	53900480	L3A_2	Da Shuang Qing	Glycine max	-	Developing seed	SHX lab
962	-	PRJNA1078438	76603014	L3A_3	Da Shuang Qing	Glycine max	-	Developing seed	SHX lab
963	-	PRJNA1078438	54076564	L3B_1	Da Shuang Qing	Glycine max	-	Developing seed	SHX lab
964	-	PRJNA1078438	69612720	L3B_2	Da Shuang Qing	Glycine max	-	Developing seed	SHX lab
965	-	PRJNA1078438	64159760	L3B_3	Da Shuang Qing	Glycine max	-	Developing seed	SHX lab
966	-	PRJNA1078438	54169636	L3C_1	Da Shuang Qing	Glycine max	-	Developing seed	SHX lab
967	-	PRJNA1078438	53495286	L3C_2	Da Shuang Qing	Glycine max	-	Developing seed	SHX lab
968	-	PRJNA1078438	63445318	L3C_3	Da Shuang Qing	Glycine max	-	Developing seed	SHX lab
969	-	PRJNA1078438	54363196	L3D_1	Da Shuang Qing	Glycine max	-	Developing seed	SHX lab
970	-	PRJNA1078438	54350864	L3D_2	Da Shuang Qing	Glycine max	-	Developing seed	SHX lab
971	-	PRJNA1078438	69730862	L3D_3	Da Shuang Qing	Glycine max	-	Developing seed	SHX lab
972	-	PRJNA1078438	66697726	L4A_1	Nan Nong No.30	Glycine max	-	Developing seed	SHX lab
973	-	PRJNA1078438	64079184	L4A_2	Nan Nong No.30	Glycine max	-	Developing seed	SHX lab
974	-	PRJNA1078438	68462242	L4A_3	Nan Nong No.30	Glycine max	-	Developing seed	SHX lab
975	-	PRJNA1078438	64397170	L4B_1	Nan Nong No.30	Glycine max	-	Developing seed	SHX lab
976	-	PRJNA1078438	67385286	L4B_2	Nan Nong No.30	Glycine max	-	Developing seed	SHX lab
977	-	PRJNA1078438	66499846	L4B_3	Nan Nong No.30	Glycine max	-	Developing seed	SHX lab
978	-	PRJNA1078438	76495646	L4C_1	Nan Nong No.30	Glycine max	-	Developing seed	SHX lab
979	-	PRJNA1078438	57605398	L4C_2	Nan Nong No.30	Glycine max	-	Developing seed	SHX lab
980	-	PRJNA1078438	53534490	L4C_3	Nan Nong No.30	Glycine max	-	Developing seed	SHX lab
981	-	PRJNA1078438	75760508	L5A_1	Zhe Xian Dou No.8	Glycine max	-	Developing seed	SHX lab
982	-	PRJNA1078438	77280846	L5A_2	Zhe Xian Dou No.8	Glycine max	-	Developing seed	SHX lab
983	-	PRJNA1078438	77548464	L5A_3	Zhe Xian Dou No.8	Glycine max	-	Developing seed	SHX lab
984	-	PRJNA1078438	77615244	L5B_1	Zhe Xian Dou No.8	Glycine max	-	Developing seed	SHX lab
985	-	PRJNA1078438	77079614	L5B_2	Zhe Xian Dou No.8	Glycine max	-	Developing seed	SHX lab
986	-	PRJNA1078438	78431722	L5B_3	Zhe Xian Dou No.8	Glycine max	-	Developing seed	SHX lab
987	-	PRJNA1078438	76933892	L5C_1	Zhe Xian Dou No.8	Glycine max	-	Developing seed	SHX lab
988	-	PRJNA1078438	75173574	L5C_2	Zhe Xian Dou No.8	Glycine max	-	Developing seed	SHX lab
989	-	PRJNA1078438	71654006	L5C_3	Zhe Xian Dou No.8	Glycine max	-	Developing seed	SHX lab
990	-	PRJNA1078438	56043048	M1A_1	Zhong Huang No.35	Glycine max	-	Developing seed	SHX lab
991	-	PRJNA1078438	53840198	M1A_2	Zhong Huang No.35	Glycine max	-	Developing seed	SHX lab
992	-	PRJNA1078438	55710588	M1A_3	Zhong Huang No.35	Glycine max	-	Developing seed	SHX lab
993	-	PRJNA1078438	54833064	M1B_1	Zhong Huang No.35	Glycine max	-	Developing seed	SHX lab
994	-	PRJNA1078438	55314164	M1B_2	Zhong Huang No.35	Glycine max	-	Developing seed	SHX lab
995	-	PRJNA1078438	54769916	M1B_3	Zhong Huang No.35	Glycine max	-	Developing seed	SHX lab
996	-	PRJNA1078438	55253522	M1C_1	Zhong Huang No.35	Glycine max	-	Developing seed	SHX lab
997	-	PRJNA1078438	83405608	M1C_2	Zhong Huang No.35	Glycine max	-	Developing seed	SHX lab
998	-	PRJNA1078438	54609612	M1C_3	Zhong Huang No.35	Glycine max	-	Developing seed	SHX lab
999	-	PRJNA1078438	53601046	M1D_1	Zhong Huang No.35	Glycine max	-	Developing seed	SHX lab
1000	-	PRJNA1078438	54185458	M1D_2	Zhong Huang No.35	Glycine max	-	Developing seed	SHX lab
1001	-	PRJNA1078438	54702148	M1D_3	Zhong Huang No.35	Glycine max	-	Developing seed	SHX lab
1002	-	PRJNA1078438	63601416	M2A_1	Zane	Glycine max	-	Developing seed	SHX lab
1003	-	PRJNA1078438	54910734	M2A_2	Zane	Glycine max	-	Developing seed	SHX lab
1004	-	PRJNA1078438	76022074	M2A_3	Zane	Glycine max	-	Developing seed	SHX lab
1005	-	PRJNA1078438	56851852	M2B_1	Zane	Glycine max	-	Developing seed	SHX lab
1006	-	PRJNA1078438	57080460	M2B_2	Zane	Glycine max	-	Developing seed	SHX lab
1007	-	PRJNA1078438	56561052	M2B_3	Zane	Glycine max	-	Developing seed	SHX lab
1008	-	PRJNA1078438	57723888	M2C_1	Zane	Glycine max	-	Developing seed	SHX lab
1009	-	PRJNA1078438	59617130	M2C_2	Zane	Glycine max	-	Developing seed	SHX lab
1010	-	PRJNA1078438	54370414	M2C_3	Zane	Glycine max	-	Developing seed	SHX lab
1011	-	PRJNA1078438	58598894	M2D_1	Zane	Glycine max	-	Developing seed	SHX lab
1012	-	PRJNA1078438	60150622	M2D_2	Zane	Glycine max	-	Developing seed	SHX lab
1013	-	PRJNA1078438	70568790	M2D_3	Zane	Glycine max	-	Developing seed	SHX lab
1014	-	PRJNA1078438	70306990	M3A_1	Wan Dou No.19	Glycine max	-	Developing seed	SHX lab
1015	-	PRJNA1078438	69815740	M3A_2	Wan Dou No.19	Glycine max	-	Developing seed	SHX lab
1016	-	PRJNA1078438	78677192	M3A_3	Wan Dou No.19	Glycine max	-	Developing seed	SHX lab
1017	-	PRJNA1078438	70045826	M3B_1	Wan Dou No.19	Glycine max	-	Developing seed	SHX lab
1018	-	PRJNA1078438	69939968	M3B_2	Wan Dou No.19	Glycine max	-	Developing seed	SHX lab
1019	-	PRJNA1078438	70201938	M3B_3	Wan Dou No.19	Glycine max	-	Developing seed	SHX lab
1020	-	PRJNA1078438	56606708	M3C_1	Wan Dou No.19	Glycine max	-	Developing seed	SHX lab
1021	-	PRJNA1078438	53310652	M3C_2	Wan Dou No.19	Glycine max	-	Developing seed	SHX lab
1022	-	PRJNA1078438	71305360	M3C_3	Wan Dou No.19	Glycine max	-	Developing seed	SHX lab
1023	-	PRJNA1078438	70360762	M3D_1	Wan Dou No.19	Glycine max	-	Developing seed	SHX lab
1024	-	PRJNA1078438	54644416	M3D_2	Wan Dou No.19	Glycine max	-	Developing seed	SHX lab
1025	-	PRJNA1078438	71508258	M3D_3	Wan Dou No.19	Glycine max	-	Developing seed	SHX lab
1026	-	PRJNA1078438	54013588	M4A_1	Ji Yu No.72	Glycine max	-	Developing seed	SHX lab
1027	-	PRJNA1078438	80974140	M4A_2	Ji Yu No.72	Glycine max	-	Developing seed	SHX lab
1028	-	PRJNA1078438	72075826	M4A_3	Ji Yu No.72	Glycine max	-	Developing seed	SHX lab
1029	-	PRJNA1078438	59466406	M4B_1	Ji Yu No.72	Glycine max	-	Developing seed	SHX lab
1030	-	PRJNA1078438	61781746	M4B_2	Ji Yu No.72	Glycine max	-	Developing seed	SHX lab
1031	-	PRJNA1078438	61260682	M4B_3	Ji Yu No.72	Glycine max	-	Developing seed	SHX lab
1032	-	PRJNA1078438	62357514	M4C_1	Ji Yu No.72	Glycine max	-	Developing seed	SHX lab
1033	-	PRJNA1078438	62914644	M4C_2	Ji Yu No.72	Glycine max	-	Developing seed	SHX lab
1034	-	PRJNA1078438	64736758	M4C_3	Ji Yu No.72	Glycine max	-	Developing seed	SHX lab
1035	-	PRJNA1078438	61093782	M5A_1	Zane	Glycine max	-	Developing seed	SHX lab
1036	-	PRJNA1078438	58899306	M5A_2	Zane	Glycine max	-	Developing seed	SHX lab
1037	-	PRJNA1078438	61388330	M5A_3	Zane	Glycine max	-	Developing seed	SHX lab
1038	-	PRJNA1078438	61643718	M5B_1	Zane	Glycine max	-	Developing seed	SHX lab
1039	-	PRJNA1078438	60955240	M5B_2	Zane	Glycine max	-	Developing seed	SHX lab
1040	-	PRJNA1078438	62445266	M5B_3	Zane	Glycine max	-	Developing seed	SHX lab
1041	-	PRJNA1078438	63850876	M5C_1	Zane	Glycine max	-	Developing seed	SHX lab
1042	-	PRJNA1078438	61979062	M5C_2	Zane	Glycine max	-	Developing seed	SHX lab
1043	-	PRJNA1078438	62852648	M5C_3	Zane	Glycine max	-	Developing seed	SHX lab
1044	-	PRJNA1078438	60478354	S1A_1	Dong Nong No.50	Glycine max	-	Developing seed	SHX lab
1045	-	PRJNA1078438	61556994	S1A_2	Dong Nong No.50	Glycine max	-	Developing seed	SHX lab
1046	-	PRJNA1078438	72612934	S1A_3	Dong Nong No.50	Glycine max	-	Developing seed	SHX lab
1047	-	PRJNA1078438	64175028	S1B_1	Dong Nong No.50	Glycine max	-	Developing seed	SHX lab
1048	-	PRJNA1078438	62500974	S1B_2	Dong Nong No.50	Glycine max	-	Developing seed	SHX lab
1049	-	PRJNA1078438	69962060	S1B_3	Dong Nong No.50	Glycine max	-	Developing seed	SHX lab
1050	-	PRJNA1078438	65045354	S1C_1	Dong Nong No.50	Glycine max	-	Developing seed	SHX lab
1051	-	PRJNA1078438	65849552	S1C_2	Dong Nong No.50	Glycine max	-	Developing seed	SHX lab
1052	-	PRJNA1078438	65425338	S1C_3	Dong Nong No.50	Glycine max	-	Developing seed	SHX lab
1053	-	PRJNA1078438	64887194	S1D_1	Dong Nong No.50	Glycine max	-	Developing seed	SHX lab
1054	-	PRJNA1078438	65420248	S1D_2	Dong Nong No.50	Glycine max	-	Developing seed	SHX lab
1055	-	PRJNA1078438	65890234	S1D_3	Dong Nong No.50	Glycine max	-	Developing seed	SHX lab
1056	-	PRJNA1078438	65613348	S2A_1	Huang Chuan Tian E Dan	Glycine max	-	Developing seed	SHX lab
1057	-	PRJNA1078438	64001948	S2A_2	Huang Chuan Tian E Dan	Glycine max	-	Developing seed	SHX lab
1058	-	PRJNA1078438	66899092	S2A_3	Huang Chuan Tian E Dan	Glycine max	-	Developing seed	SHX lab
1059	-	PRJNA1078438	65903622	S2B_1	Huang Chuan Tian E Dan	Glycine max	-	Developing seed	SHX lab
1060	-	PRJNA1078438	66636426	S2B_2	Huang Chuan Tian E Dan	Glycine max	-	Developing seed	SHX lab
1061	-	PRJNA1078438	64376448	S2B_3	Huang Chuan Tian E Dan	Glycine max	-	Developing seed	SHX lab
1062	-	PRJNA1078438	65768968	S2C_1	Huang Chuan Tian E Dan	Glycine max	-	Developing seed	SHX lab
1063	-	PRJNA1078438	67134722	S2C_2	Huang Chuan Tian E Dan	Glycine max	-	Developing seed	SHX lab
1064	-	PRJNA1078438	66538938	S2C_3	Huang Chuan Tian E Dan	Glycine max	-	Developing seed	SHX lab
1065	-	PRJNA1078438	67816778	S2D_1	Huang Chuan Tian E Dan	Glycine max	-	Developing seed	SHX lab
1066	-	PRJNA1078438	66474128	S2D_2	Huang Chuan Tian E Dan	Glycine max	-	Developing seed	SHX lab
1067	-	PRJNA1078438	65419330	S2D_3	Huang Chuan Tian E Dan	Glycine max	-	Developing seed	SHX lab
1068	-	PRJNA1078438	65230474	S3A_1	W055	Glycine soja	-	Developing seed	SHX lab
1069	-	PRJNA1078438	62485986	S3A_2	W055	Glycine soja	-	Developing seed	SHX lab
1070	-	PRJNA1078438	61615776	S3A_3	W055	Glycine soja	-	Developing seed	SHX lab
1071	-	PRJNA1078438	67484956	S3B_1	W055	Glycine soja	-	Developing seed	SHX lab
1072	-	PRJNA1078438	68317534	S3B_2	W055	Glycine soja	-	Developing seed	SHX lab
1073	-	PRJNA1078438	66651630	S3B_3	W055	Glycine soja	-	Developing seed	SHX lab
1074	-	PRJNA1078438	67780504	S3C_1	W055	Glycine soja	-	Developing seed	SHX lab
1075	-	PRJNA1078438	67344152	S3C_2	W055	Glycine soja	-	Developing seed	SHX lab
1076	-	PRJNA1078438	65807974	S3C_3	W055	Glycine soja	-	Developing seed	SHX lab
1077	-	PRJNA1078438	66514746	S3D_1	W055	Glycine soja	-	Developing seed	SHX lab
1078	-	PRJNA1078438	68138700	S3D_2	W055	Glycine soja	-	Developing seed	SHX lab
1079	-	PRJNA1078438	68246652	S3D_3	W055	Glycine soja	-	Developing seed	SHX lab
1080	-	PRJNA1078438	64549464	S4A_1	Ya Zhou Hei Dou	Glycine max	-	Developing seed	SHX lab
1081	-	PRJNA1078438	66165568	S4A_2	Ya Zhou Hei Dou	Glycine max	-	Developing seed	SHX lab
1082	-	PRJNA1078438	67503896	S4A_3	Ya Zhou Hei Dou	Glycine max	-	Developing seed	SHX lab
1083	-	PRJNA1078438	65383440	S4B_1	Ya Zhou Hei Dou	Glycine max	-	Developing seed	SHX lab
1084	-	PRJNA1078438	66830486	S4B_2	Ya Zhou Hei Dou	Glycine max	-	Developing seed	SHX lab
1085	-	PRJNA1078438	68082580	S4B_3	Ya Zhou Hei Dou	Glycine max	-	Developing seed	SHX lab
1086	-	PRJNA1078438	68573184	S4C_1	Ya Zhou Hei Dou	Glycine max	-	Developing seed	SHX lab
1087	-	PRJNA1078438	70560732	S4C_2	Ya Zhou Hei Dou	Glycine max	-	Developing seed	SHX lab
1088	-	PRJNA1078438	67924258	S4C_3	Ya Zhou Hei Dou	Glycine max	-	Developing seed	SHX lab
1089	-	PRJNA1078438	67367940	S5A_1	Mai Dou	Glycine max	-	Developing seed	SHX lab
1090	-	PRJNA1078438	67315308	S5A_2	Mai Dou	Glycine max	-	Developing seed	SHX lab
1091	-	PRJNA1078438	65676232	S5A_3	Mai Dou	Glycine max	-	Developing seed	SHX lab
1092	-	PRJNA1078438	67987338	S5B_1	Mai Dou	Glycine max	-	Developing seed	SHX lab
1093	-	PRJNA1078438	63595250	S5B_2	Mai Dou	Glycine max	-	Developing seed	SHX lab
1094	-	PRJNA1078438	63665594	S5B_3	Mai Dou	Glycine max	-	Developing seed	SHX lab
1095	-	PRJNA1078438	65200086	S5C_1	Mai Dou	Glycine max	-	Developing seed	SHX lab
1096	-	PRJNA1078438	66519890	S5C_2	Mai Dou	Glycine max	-	Developing seed	SHX lab
1097	-	PRJNA1078438	64610470	S5C_3	Mai Dou	Glycine max	-	Developing seed	SHX lab
