# Supplementary material for: SoyOD: An Integrated Soybean Multi-omics Database for Mining Genes and Biological Research
Source: Genomics Proteomics Bioinformatics. 2024 Nov 13;22(6):qzae080. doi: 10.1093/gpbjnl/qzae080 (PMC11757165; doi:10.1093/gpbjnl/qzae080)
Supplement: qzae080_Supplementary_Data [file qzae080_supplementary_data.zip › Table S4.xlsx]

## Sheet: Table S4
Table S4 The 3904 re-sequenced accessions of Glycine soja and Glycine max
Number	Accessions	Type	Origin	Resequencing depth (X)	Note
SHX1B	Zhong Ke Mao Dou No.2	Cultivar	China, Hei Long Jiang	38.2	-
SHX3B	He Feng No.41	Cultivar	China, Hei Long Jiang	34.4	-
SHX7B	Yan Huang No.4	Cultivar	China, Shan Dong	34.6	-
SHX8B	Qian An Xiao Huang Dou	Landrace	China, Ji Lin, Qian An	36.3	-
SHX9B	Bei Shui Quan Xiang Huang Dou	Landrace	China, He Bei, Xing Long	42	-
SHX10B	Yellow Morvel	Landrace	United States	36.9	-
SHX11B	Zheng Guang No.1	Cultivar	China, Ji Lin	42.9	-
SHX14B	Dunn	Cultivar	United States, Wisconsin	39	-
SHX15B	Amcor 89	Cultivar	United States, Ohio	37.5	-
SHX17B	Buroba	Cultivar	Japan	36.3	-
SHX18B	Yuan Bao Jin	Landrace	China, Ji Lin	41.6	-
SHX19B	Hei Nong No.61	Cultivar	China, Hei Long Jiang	40	-
SHX21B	Long Quan Da Dou	Landrace	China, Hei Long Jiang	73	-
SHX22B	Meng Dou No.11	Cultivar	China, Nei Meng Gu	40.8	-
SHX26B	Proto	Cultivar	United States, Minnesota	36	-
SHX27B	Suzuhime	Landrace	Japan	37.9	-
SHX28B	Ken Feng No.17	Cultivar	China, Hei Long Jiang	39.5	-
SHX29B	Ba Hu Sen Bai Yuan	Cultivar	Japan	33.8	-
SHX31B	Sui Nong No.1 -1	Cultivar	China, Hei Long Jiang	45.9	-
SHX32C	Harwood	Cultivar	Canada, Ontario	41.4	-
SHX34B	Dong Nong No.47-1C	Cultivar	China, Hei Long Jiang	49.8	-
SHX35C	Yong Feng Dou	Landrace	China, Hei Long Jiang, Sui Hua	46.7	-
SHX37B	Dong Liao Ke Shuang	Landrace	China, Ji Lin, Dong Liao	49.7	-
SHX38B	Tsurukogane	Landrace	Japan	40.1	-
SHX39B	Dong Nong No.60	Cultivar	China, Hei Long Jiang	44.1	-
SHX41B	Japan I	Cultivar	Japan	36.6	-
SHX43B	Xiao Li Huang	Landrace	China, Liao Ning, Liao Yang	46.4	-
SHX44B	Century	Cultivar	United States	40.7	-
SHX45B	Sui Wu Xing Dou No.2	Cultivar	China, Hei Long Jiang	43.9	-
SHX46B	Asgrow A1939	Cultivar	United States	34.2	-
SHX47B	OAC Talbot	Cultivar	Canada, Ontario	45.9	-
SHX48C	Ohio	Cultivar	United States	38.4	-
SHX49B	Jiao He Zi Hua No.1	Landrace	China, Ji Lin, Jiao He	42.4	-
SHX51B	He Long You Tai	Landrace	China, Ji Lin, He Long	42.1	-
SHX52B	Ken Feng No.22	Cultivar	China, Hei Long Jiang	36.3	-
SHX54B	Bei Feng No.9	Cultivar	China, Hei Long Jiang	33	-
SHX55B	OAC Bayfield	Cultivar	Canada	32.8	-
SHX56B	Zhang Chun Man Cang Jin	Landrace	China, Ji Lin	47.9	-
SHX58C	Hei He No.48	Cultivar	China, Hei Long Jiang	33.6	-
SHX60B	Hei He No.23	Cultivar	China, Hei Long Jiang	34.1	-
SHX64C	Ke Shan No.1	Cultivar	China, Hei Long Jiang	33.4	-
SHX66B	Zhong Huang No.35	Cultivar	China, Bei Jing	34.6	-
SHX68C	Hua Jiang No.4	Cultivar	China, Hei Long Jiang	38.5	-
SHX70B	Titan	Cultivar	United States, Michigan	35.2	-
SHX72B	Zhong Huang No.10	Cultivar	China, Bei Jing	40.3	-
SHX73C	Hei He No.41	Cultivar	China, Hei Long Jiang	33.5	-
SHX74B	Ken Feng No.16	Cultivar	China, Hei Long Jiang	32.8	-
SHX75B	Suo Yi Ling	Landrace	China, Hei Long Jiang, Bin Xian	31.7	-
SHX76B	Conrad	Cultivar	United States	53.9	-
SHX77B	L84-2157	Landrace	United States, Illinois	44.9	-
SHX78B	T308	Landrace	United States, Indiana	48.9	-
SHX80B	Soja 77180	Cultivar	Germany	47.2	-
SHX82B	Dong Nong No.50	Cultivar	China, Hei Long Jiang	49.6	-
SHX85B	Hei He No.33	Cultivar	China, Hei Long Jiang	53.5	-
SHX86B	Tian Bei Bai Mu	Cultivar	Japan	52.2	-
SHX87C	Xing Hua Ma Shi Zi Yi	Landrace	China, Jiang Su, Xing Hua	37.5	-
SHX91C	CN344	Cultivar	United States	40.4	-
SHX93A	Hei He No.54	Cultivar	China, Hei Long Jiang	31.2	-
SHX94B	Ji Lin Xiao Li No.1	Cultivar	China, Ji Lin	47.1	-
SHX96C	Hei He No.15	Cultivar	China, Hei Long Jiang	38.2	-
SHX97B	Century Lx2.3	Landrace	United States	43.1	-
SHX99D	Surge	Cultivar	United States, South Dakota	35.8	-
SHX100C	Zhe Xian Dou No.2	Cultivar	China, Zhe Jiang	39.9	-
SHX101B	Hei Nong No.47	Cultivar	China, Hei Long Jiang	38.9	-
SHX102B	Jiang Mo Dou No.1	Cultivar	China, Hei Long Jiang	37.2	-
SHX104D	Ji Lin No.35	Cultivar	China, Ji Lin	34.6	-
SHX105D	Liao Dou No.32	Cultivar	China, Liao Ning	36.2	-
SHX106B	SG 2846	Cultivar	Russian Federation	53.6	-
SHX107B	Ji Lin No.30	Cultivar	China, Ji Lin	39.6	-
SHX108D	Hei Nong No.37 -1	Cultivar	China, Hei Long Jiang	32.6	-
SHX110D	Lan Qi	Landrace	China, Ji Lin	42.6	-
SHX112B	Hei He No.53	Cultivar	China, Hei Long Jiang	41.2	-
SHX113B	Dong Sheng No.1 -1	Cultivar	China, Ji Lin	48.6	-
SHX114D	L67-153	Landrace	United States, Illinois	38.4	-
SHX115B	Toyomosume	Cultivar	Japan	63	-
SHX116D	Qiu Ba	Cultivar	Japan	58.1	-
SHX118D	Ji Yu No.47	Cultivar	China, Ji Lin	37.4	-
SHX119B	Chang Nong No.16	Cultivar	China, Ji Lin	34.2	-
SHX120D	Wang Qing Shen Xian Dong	Landrace	China, Ji Lin, Wang Qing	35.1	-
SHX123B	T219H	Landrace	United States, Iowa	36.8	-
SHX124B	Provar	Cultivar	United States, Iowa	37.7	-
SHX125D	Long Huang No.1	Cultivar	China, Hei Long Jiang	38.9	-
SHX129B	Jia Hei Mo Shi Dou	Landrace	China, Hei Long Jiang, Jia Mu Si	32	-
SHX130B	Xiao Bai Qi	Landrace	China, Liao Ning	72.8	-
SHX131B	Ji Yu No.67	Cultivar	China, Ji Lin	39.3	-
SHX132C	Tokachi Nagaha	Landrace	Japan	39.7	-
SHX133B	E Dou No.4	Cultivar	China, Hu Bei, Xian Tao	35.2	-
SHX135A	Meng Dou No.6	Cultivar	China, Nei Meng Gu	35.2	-
SHX137B	Bai Pi Dou	Landrace	China, Liao Ning	33.1	-
SHX138B	Xin Da Dou No.1	Cultivar	China, Xin Jiang	36.6	-
SHX139B	Sui Nong No.22	Cultivar	China, Hei Long Jiang	42.7	-
SHX140B	Holt	Cultivar	United States, Nebraska	35.7	-
SHX141C	Xiao Li Mo Shi Dou	Landrace	China, Hei Long Jiang, Ha Er Bin	51.8	-
SHX143B	Dong Nong No.57	Cultivar	China, Hei Long Jiang	34.8	-
SHX144B	L73-105	Landrace	United States, Illinois	34.1	-
SHX146B	Wilkin	Cultivar	United States, Minnesota	36.5	-
SHX148B	Fu Yu Du Lu Dou	Landrace	China, Ji Lin, Fu Yu	39.6	-
SHX149B	Tie Feng No.18	Cultivar	China, Liao Ning	32	-
SHX150B	Zhong Dou No.27 -1	Cultivar	China, Hu Bei	35.5	-
SHX151B	Hei He No.34	Cultivar	China, Hei Long Jiang	40.9	-
SHX152D	He Feng No.29	Cultivar	China, Hei Long Jiang	45.6	-
SHX153B	Zhuang Yuan Qing Hei Dou	Landrace	China, He Bei, Chang Li	39.7	-
SHX155B	Huang Qi	Landrace	China, Liao Ning	41.5	-
SHX156B	Huai Dou No.4	Cultivar	China, Jiang Su	51.4	-
SHX157B	Zhong Pin No.661	Cultivar	China, Bei Jing	40.4	-
SHX158B	8588	Cultivar	China, Shan Dong	34.3	-
SHX159B	Zhong Pin 95-5383	Cultivar	China, Bei Jing	39.2	-
SHX160B	Xin Hua Xiao Jin Yuan	Landrace	China, He Bei, Brazilan	40.5	-
SHX161B	Xu Dou No.9	Cultivar	China, Jiang Su	36.8	-
SHX162B	Tong Hua Ping Ding Xiang	Landrace	China, Ji Lin, Tong Hua	41.9	-
SHX163B	Tian Long No.1	Cultivar	China, Hu Bei	40.5	-
SHX165B	Niu Yan Jing	Landrace	China, Shan Xi, Da Tong	42.7	-
SHX166B	Zhong Huang No.57	Cultivar	China, Bei Jing	39.9	-
SHX167B	Williams	Cultivar	United States	43.2	-
SHX168B	Maru Kon Chotan	Cultivar	South Korea	38.4	-
SHX169B	Zane	Cultivar	United States, Ohio	39	-
SHX170B	He Dou No.19	Cultivar	China, Shan Dong, He Ze	32.7	-
SHX171B	Flyer	Cultivar	United States, Ohio	48.1	-
SHX173B	Zhe Xian No.4	Cultivar	China, Zhe Jiang	37.3	-
SHX174B	Xu Dou No.11	Cultivar	China, Jiang Su	62.9	-
SHX175B	Yu Dou No.22	Cultivar	China, He Nan	45.2	-
SHX176C	Zhe Chun No.2	Cultivar	China, Zhe Jiang	38.4	-
SHX177B	Ru Gao Jia Jia San	Landrace	China, Jiang Su, Ru Gao	40.8	-
SHX179B	Jin Dou No.39 -1	Cultivar	China, Shan Xi	42.3	-
SHX180B	Shan Ning No.7	Cultivar	China, Shan Dong	60.2	-
SHX181B	Dan Tu Da Hong Pao	Landrace	China, Jiang Su, Dan Tu	49.1	-
SHX182B	Xiao Zhang Da Huang Dou	Landrace	China, He Bei, Tang Shan	39.7	-
SHX184B	Gui Chi Niu Mao Huang	Landrace	China, An Hui, Gui Chi	43.4	-
SHX185B	Man Di Jin	Landrace	China, Liao Ning, Jin Xi	44.4	-
SHX186B	Traill	Cultivar	United States, North Dakota	41.8	-
SHX187B	Fu Dou No.310	Cultivar	China, Fu Jian	42.3	-
SHX189B	Dou Chang Wu Dou	Landrace	China, Jiang Xi, Dou Chang	38.7	-
SHX190B	Kanizochi	Cultivar	Japan	42.8	-
SHX191B	L65-763	Landrace	United States, Illinois	39	-
SHX192B	Bin Yang Huang Dou No.1	Landrace	China, Guang Xi, Bin Yang	40.4	-
SHX193B	Asahi Rokojugo	Landrace	Japan	39.9	-
SHX195B	Saline	Cultivar	United States, Missouri	39.4	-
SHX196B	Qi Huang No.34	Cultivar	China, Shan Dong	52.2	-
SHX197B	Hua Chun No.2	Cultivar	China, Guang Dong	32	-
SHX198B	Franklin	Cultivar	United States, Illinois	51.4	-
SHX199B	Xiao Li Hei	Landrace	China, Liao Ning, Jian Ping	33.6	-
SHX200B	Kindaizu	Cultivar	Japan, Saitama Prefecture	35.6	-
SHX201B	Guan Dong 102	Cultivar	Japan, Kanto	38.6	-
SHX202B	Sprite 87	Cultivar	United States, Ohio	35.2	-
SHX203B	Ke Feng No.6	Cultivar	China, Bei Jing	37.8	-
SHX206B	Liu Yue Bao	Landrace	China, An Hui, Tai Hu	41.4	-
SHX207B	Zhe Xian Dou No.8	Cultivar	China, Zhe Jiang	34.2	-
SHX208C	Mao Huang Dou	Landrace	China, He Bei, Long Hua	41.9	-
SHX209B	Qing Za Dou	Landrace	China, Ji Lin	43.8	-
SHX210B	PN9394	Cultivar	United States	35.4	-
SHX211B	Suwon 193	Cultivar	South Korea, Suwon	33.6	-
SHX212B	Namcheon锛圢an Chuan 锛?	Cultivar	South Korea, Namcheon	32.6	-
SHX213B	Zi Hua No.2	Cultivar	China, Ji Lin	41.5	-
SHX214B	L67-3479	Landrace	United States, Illinois	37.5	-
SHX216B	L82-1858	Landrace	United States, Illinois	33	-
SHX217B	Huang Da Li	Landrace	China, Ji Lin	37	-
SHX218B	Xiang Chun Dou No.10	Cultivar	China, Hu Nan	35.2	-
SHX219B	You Xian He Dou	Landrace	China, Hu Nan, You Xian	35.3	-
SHX220B	Ji Dou No.4	Cultivar	China, He Bei	31.9	-
SHX221B	Athow	Cultivar	United States, Indiana	34.4	-
SHX222B	Nile	Cultivar	United States, Illinois	32.3	-
SHX223B	Tai Xing Ai Jiao Hong	Landrace	China, Jiang Su, Tai Xing	36.8	-
SHX224B	Man Cang Jin	Landrace	China, Liao Ning, Ling Yuan	39.3	-
SHX225B	TN 4-94	Cultivar	United States, Tennessee	35.2	-
SHX226B	Tie Feng No.29	Cultivar	China, Liao Ning	42.7	-
SHX227B	Zhong Huang No.45	Cultivar	China, Bei Jing	37.1	-
SHX228B	Quan Dou No.7	Cultivar	China, Fu Jian	44.5	-
SHX229B	Yi Wo Hou Huang Dou	Landrace	China, He Bei, Heng Shui	41.6	-
SHX232B	Cutler	Cultivar	United States, Indiana	47.6	-
SHX233B	Dan Yang Bai Hua Shui Bai Dou	Landrace	China, Jiang Su, Dan Yang	43.6	-
SHX234B	Probst	Cultivar	United States, Indiana	53.8	-
SHX235B	L83-4744	Landrace	United States, Illinois	45.3	-
SHX236B	Qing Er Hei	Landrace	China, Liao Ning, Chang Tu	50.6	-
SHX237B	Hong Hu Liu Yue Bao	Landrace	China, Hu Bei, Hong Hu	41.4	-
SHX238B	Hobbit	Cultivar	United States, Ohio	47.2	-
SHX239B	Odell	Cultivar	United States, Nebraska	42.4	-
SHX240B	Nan Tong Ni Ba Dou	Landrace	China, Si Chuan, Nan Tong	40.2	-
SHX242B	Kitamishiro	Landrace	Japan	45.1	-
SHX243C	Tai Zhou Bai Hua Wu Jia No.2	Landrace	China, Jiang Su, Tai Zhou	37.5	-
SHX244B	Xi Lei Qiao Huang Dou	Landrace	China, He Bei, Qing He	38.3	-
SHX246C	Manokin	Cultivar	United States, Maryland	35.5	-
SHX247B	Da Huang Dou -1	Landrace	China, Gui Zhou, Zun Yi	45.5	-
SHX249B	Ji Yu No.72	Cultivar	China, Ji Lin	52.7	-
SHX250C	Zhe Xian No.9	Cultivar	China, Zhe Jiang	34.5	-
SHX251B	Han Dou No.5	Cultivar	China, He Bei	44.6	-
SHX252C	Wu Xi Huang Dou	Landrace	China, Si Chuan, Wu Xi	37.9	-
SHX254B	Elf	Cultivar	United States, Illinois	48.1	-
SHX255B	Zao Sheng No.75	Cultivar	China, Zhe Jiang	47.5	-
SHX256B	Rhodes	Cultivar	United States, Missouri	50.4	-
SHX257B	Da Qing Pi Huang Dou	Landrace	China, He Bei, Huai Lai	45.7	-
SHX258B	L81-4420	Landrace	United States, Illinois	60	-
SHX260B	T171	Landrace	United States, Illinois	44.5	-
SHX261B	CX1038-14	Cultivar	United States	49.8	-
SHX263C	Jin Da No.78 -1	Cultivar	China, Shan Xi	35.2	-
SHX265B	L81-4590	Landrace	United States	43.7	-
SHX266C	Bai Mu Da Dou	Cultivar	Japan	38.5	-
SHX267D	Zhe Xian No.10	Cultivar	China, Zhe Jiang	40.3	-
SHX268B	Zhong Ke Mao Dou No.1	Cultivar	China, Hei Long Jiang	50	-
SHX269B	Pyramid	Cultivar	United States, Illinois	51.1	-
SHX270B	Ji An Cha Dou	Landrace	China, Jiang Xi, Ji An	43.9	-
SHX271D	Pi Xian Da Zi Hua Cao	Landrace	China, Jiang Su, Pi Xian	35.4	-
SHX272B	Tie Feng No.8	Cultivar	China, Liao Ning	43.7	-
SHX273B	Ji Dou No.15 -1	Cultivar	China, He Bei	49.7	-
SHX274D	Hong Da Dou	Landrace	China, Shan Xi, Huo Xian	38.3	-
SHX275B	L63-2404	Landrace	United States, Illinois	47.4	-
SHX278C	Lei Ba Dou	Landrace	China, Hu Bei, Wu Chang	39.2	-
SHX279B	Fu Dou 9765	Cultivar	China, An Hui	59.6	-
SHX281B	Tie Jia Qing	Landrace	China, Liao Ning, Feng Cheng	46	-
SHX282B	Zhong Huang No.14	Cultivar	China, Bei Jing	51.7	-
SHX284B	He Dou No.2	Cultivar	China, Hei Long Jiang	41.5	-
SHX285B	Pi Xian Da San Jiao Dou	Landrace	China, Si Chuan, Pi Xian	42.8	-
SHX286B	Mercury	Cultivar	United States	35.4	-
SHX287B	Qi Si Wa	Landrace	China, Shan Dong, Wen Deng	46.7	-
SHX288B	Gao Gan Hei	Landrace	China, An Hui, Xi Xian	53.8	-
SHX289B	Jiang Nan Qing	Landrace	China, Shan Dong, Ping Du	48.2	-
SHX290B	Ooyachi-2	Landrace	Japan	44.8	-
SHX291B	Peng Xi Liu Yue Huang	Landrace	China, Si Chuan, Peng Xi	43.7	-
SHX294B	Quan Jiao Qing	Landrace	China, An Hui, Quan Jiao	44.6	-
SHX295B	Kunitz	Cultivar	United States, Illinois	46.6	-
SHX296B	Zhong Te No.1	Cultivar	Japan	43.6	-
SHX298B	Xin Liu Qing	Cultivar	China, An Hui	37.2	-
SHX299B	Xin Dou Huang Mao Dou No.2	Landrace	China, Si Chuan, Xin Dou	47.9	-
SHX300B	Zhong Huang No.59	Cultivar	China, Bei Jing	43.2	-
SHX301B	Si Li Yuan	Landrace	China, Shan Dong, Zao Zhuang	47.4	-
SHX305B	Zhong Huang No.68	Cultivar	China, Bei Jing	46.1	-
SHX306B	Qi Huang No.31	Cultivar	China, Shan Dong	43.1	-
SHX307B	Xi Dou No.3	Cultivar	China, Si Chuan	39.3	-
SHX308B	L85-1467	Landrace	United States, Illinois	35.3	-
SHX310B	Du Shi Da Qing Dou	Landrace	China, He Bei, Luan Nan	42.3	-
SHX311B	LG-59	Cultivar	South Korea	38.4	-
SHX312B	Suwon123	Cultivar	South Korea, Suwon	39.4	-
SHX313B	Lian Yuan Hu Pi Dou	Landrace	China, Hu Nan, Lian Yuan	41.6	-
SHX314B	Zheng 92116	Cultivar	China, He Nan	44.6	-
SHX317B	Vinton 81	Cultivar	United States, Iowa	37.3	-
SHX318B	Jin Dou No.33	Cultivar	China, Liao Ning	36.4	-
SHX319B	Mai Zi Dou	Landrace	China, Shan Xi, Fu Shan	38.6	-
SHX320B	Qing Pi Huang	Landrace	China, Liao Ning, Feng Cheng	46.8	-
SHX322B	Liao Dou No.11	Cultivar	China, Liao Ning	38.9	-
SHX324B	Liu He Hong Mao Qing Jia	Landrace	China, Jiang Su, Liu He	43.5	-
SHX325B	Ji Dou No.21	Cultivar	China, He Bei	37.3	-
SHX326B	Si Chuan Qing Pi Dou	Landrace	China, Si Chuan, Xin Dou	39	-
SHX327B	Chustnut	Landrace	United States	45.4	-
SHX329B	Kuro Mame	Cultivar	Japan	36.1	-
SHX330B	Peng Xian Lv Dou	Landrace	China, Si Chuan, Peng Xian	39	-
SHX331B	Kai Xian Hei Zao Dou	Landrace	China, Si Chuan, Kai Xian	41.1	-
SHX332B	Nan Nong 1405	Cultivar	China, Jiang Su	38.1	-
SHX333B	Nan Chong Dou	Landrace	China, Si Chuan, Nan Chong	49.4	-
SHX334B	Mack	Cultivar	United States	41.6	-
SHX338B	Osage	Cultivar	United States	40	-
SHX339B	Ri Ben No.54	Cultivar	Japan	48.7	-
SHX340B	Pi Xian Si Li Cao	Landrace	China, Jiang Su, Pi Xian	41	-
SHX341B	Kin Du	Cultivar	South Korea	38.4	-
SHX342B	Feng Xian Li Wai Qing	Landrace	China, Jiang Su, Feng Xian	40.6	-
SHX343B	Zao Jiao Dou	Landrace	China, Gui Zhou, Xiu Wen	41.3	-
SHX344B	Yi Yang Zhang Man Hei Dou	Landrace	China, He Nan, Yi Yang	42.7	-
SHX345B	Yun Da Dou No.13	Cultivar	China, Yun Nan	41	-
SHX346D	Pharaoh	Cultivar	United States, Illinois	49.9	-
SHX347B	Xi Chuan Ji Wo Huang	Landrace	China, He Nan, Xi Chuan	47.7	-
SHX348C	Huai Yin Qing Da Dou	Landrace	China, Jiang Su, Huai Yin	35.6	-
SHX350B	Quan Bian No.11	Cultivar	China, Fu Jian	45.2	-
SHX351B	Huang Chuan Cha Se Dou	Landrace	China, He Nan, Huang Chuan	41	-
SHX352B	Yi Wo Hou	Landrace	China, Shan Dong, Chi Ping	44.6	-
SHX353D	Walters	Cultivar	United States, Arkansas	38.5	-
SHX354D	Luo Shi -1	Landrace	China, Si Chuan, Lei Bo	41.4	-
SHX355B	Mei Shan Lv Pi Dou	Landrace	China, Si Chuan, Mei Shan	34.9	-
SHX356B	Hua Xia No.9	Cultivar	China, Guang Dong	50.2	-
SHX357B	Bai Zhi Dou	Landrace	China, Guang Xi, Ling Shan	51.8	-
SHX358B	Min Quan Niu Mao Huang	Landrace	China, He Nan, Min Quan	41.7	-
SHX359B	BRS 132	Cultivar	Brazil	41.4	-
SHX360B	Gui Zao No.1	Cultivar	China, Guang Xi	43.8	-
SHX361B	Ba Yue Mang	Landrace	China, He Bei, Nei Qiu	46.2	-
SHX363B	Da Huang Dou	Landrace	China, Yun Nan, He Qing	45.6	-
SHX364D	Bo Ai Hong Pi Zao Jiao Zi	Landrace	China, He Nan, Bo Ai	40.5	-
SHX365B	Fu Shun Wu Zao Dou -1	Landrace	China, Si Chuan, Fu Shun	52.9	-
SHX366B	Huang Chuan Tian E Dan	Landrace	China, He Nan, Huang Chuan	49	-
SHX367B	Pu Dou No.451	Cultivar	China, Fu Jian	42.1	-
SHX368B	Sargent	Cultivar	United States, North Carolina	40.2	-
SHX369B	Buckshot 723	Cultivar	United States, Louisiana	36.6	-
SHX370B	BRS 156	Cultivar	Brazil	43.5	-
SHX373B	AGS162	Cultivar	Thailand	56.5	-
SHX374B	Si Li Qing	Landrace	China, Shan Dong, Huang Xian	36.8	-
SHX375B	Da Ke Huang Dou	Landrace	China, Shaan Xi, Pu Cheng	46.8	-
SHX376B	Prichard	Cultivar	United States	41.3	-
SHX377B	Dong An Zi Pi Dou	Landrace	China, Hu Nan, Dong An	43	-
SHX378B	Dan Cheng Da Zi Huang	Landrace	China, He Nan, Dan Cheng	42.8	-
SHX379B	Ma Huang Dou	Landrace	China, Gan Su, Wu Dou	41.5	-
SHX380B	Chong Qing Hei Dou	Landrace	China, Si Chuan, Chong Qing	47.2	-
SHX381B	Qiong Lai You Jiang Hei Dou	Landrace	China, Si Chuan, Qiong Lai	57.9	-
SHX382B	Gu Tian Dou	Landrace	China, Fu Jian, Gu Tian	36.3	-
SHX383B	Wan Su 01-15	Cultivar	China, An Hui	42.8	-
SHX384B	L79-842	Landrace	United States, Illinois	33.8	-
SHX385B	Nan Nong No.29	Cultivar	China, Jiang Su	40	-
SHX386B	Kuro Daizu	Cultivar	Japan	75.2	-
SHX387B	Lao Ye Dou	Landrace	China, Shaan Xi, Feng Xian	41.5	-
SHX388B	Xin Yi Ni Zha Zi	Landrace	China, Jiang Su, Xin Yi	38.8	-
SHX390B	Zhong Hei Dou No.42	Cultivar	China, He Bei	42.4	-
SHX391B	Tong Shan Ping Ding Wu	Landrace	China, Jiang Su, Tong Shan	42	-
SHX392B	Tong Jiang Huang Dou	Landrace	China, Si Chuan, Tong Jiang	47.8	-
SHX393B	Xu Zhuang Da Hei Dou	Landrace	China, He Bei, Man Cheng	40.2	-
SHX394B	Xin Qiao Hei Dou	Landrace	China, Hu Nan, Da Yong	60.6	-
SHX396B	Shen Qiu Ping Ding Shi	Landrace	China, He Nan, Shen Qiu	70.6	-
SHX397B	Chiquita	Cultivar	United States	45	-
SHX398B	Da Shuang Qing	Landrace	China, An Hui, Liu An	40.3	-
SHX399B	Zhe Cheng Xiao Hong Dou	Landrace	China, He Nan, Zhe Cheng	45.7	-
SHX400B	Jian Ge Hua Lin Ji Wo Dou	Landrace	China, Si Chuan, Jian Ge	47.5	-
SHX401B	Shang Dou 1310	Cultivar	China, He Nan	77.1	-
SHX402B	Forrest	Cultivar	United States, Mississippi	50.8	-
SHX403B	Xu Dou No.23	Cultivar	China, Jiang Su	37.4	-
SHX404B	Tong Xian Huang Dou	Landrace	China, Bei Jing, Tong Xian	37.5	-
SHX405B	Pickett	Cultivar	United States, North Carolina	38.3	-
SHX406B	Qing No.6	Landrace	China, Shan Dong, Yi Dou	56.7	-
SHX407B	Zhong Dou No.32	Cultivar	China, Hu Bei	39.1	-
SHX408B	Heng Yang Qing Pi Dou	Landrace	China, Hu Nan, Xin Hua	37.3	-
SHX409B	Mao Yan Dou	Landrace	China, He Bei, Wei Chang	38	-
SHX410B	Zhong Dou No.8	Cultivar	China, Hu Bei	48.3	-
SHX412B	Fang Shan Hei Dou No.1	Landrace	China, Bei Jing, Fang Shan	36.5	-
SHX414B	Tai Wan No.75	Cultivar	China, Tai Wan	50.4	-
SHX415B	Jiang Huang Dou	Landrace	China, Shaan Xi, Lan Tian	47	-
SHX416B	Cordell	Cultivar	United States	50.6	-
SHX418B	Liu Shi Ri Bai Dou	Landrace	China, Shan Xi, Yi Cheng	46.3	-
SHX419B	Xiang Dou No.3	Cultivar	China, Hu Nan	53.7	-
SHX420B	Tong Shan Tian E Dan -1	Landrace	China, Jiang Su, Tong Shan	55.8	-
SHX421B	Yao Jiao Huang	Landrace	China, Shan Dong, Cao Xian	52.3	-
SHX422B	Yi Yang Ren Tou Dou	Landrace	China, He Nan, Ru Yang	36.6	-
SHX423B	Narow	Cultivar	United States	38.6	-
SHX424B	Tousan 83	Landrace	Japan	45	-
SHX425B	Ba Zhong Tian Kan Dou	Landrace	China, Si Chuan, Ba Zhong	41.7	-
SHX426B	Yun Da Dou No.12	Cultivar	China, Yun Nan	43.5	-
SHX427B	Rui Dou No.1	Cultivar	China, Jiang Su	50.1	-
SHX428B	Lian Shui Tian E Dan	Landrace	China, Jiang Su, Lian Shui	47.4	-
SHX431B	Stonewall	Cultivar	United States	46.5	-
SHX432B	Xu Zhou Xia Dian Li Wai Qing	Landrace	China, Jiang Su, Xu Zhou	41.4	-
SHX433B	Fang Cheng Cao Huang Dou	Landrace	China, He Nan, Fang Cheng	42.4	-
SHX434B	Si Jiao Qi Hei Dou	Landrace	China, He Bei, Ping Xiang	32.3	-
SHX435B	Long Chang Da Hei Dou	Landrace	China, Si Chuan, Long Chang	55.8	-
SHX437B	You Yang Da Hei Dou	Landrace	China, Si Chuan, You Yang	42.7	-
SHX438B	Delsoy 4900	Cultivar	United States, Missouri	64.6	-
SHX439B	Xing Ning Huang Dou	Landrace	China, Guang Dong, Xing Ning	55.8	-
SHX441B	Embrapa 58	Cultivar	Brazil	41.3	-
SHX442B	Wan Shu Ping Ding Huang	Landrace	China, Shan Dong, Cao Xian	43.5	-
SHX443B	Lu Xian Tie Pi Dou	Landrace	China, Si Chuan, Lu Xian	45.9	-
SHX445B	Zhen Zhu Ai	Landrace	China, Gan Su, Kang Xian	60	-
SHX447B	Hei Gun Dou	Landrace	China, Gan Su, Zhen Yuan	52.6	-
SHX448B	Epps	Cultivar	United States, Mississippi	43	-
SHX449B	Hua Xia No.1	Cultivar	China, Guang Dong	48.1	-
SHX450B	Ru Nan Ping Ding Shi	Landrace	China, He Nan, Ru Nan	48.6	-
SHX451B	Wan Dou No.19	Cultivar	China, An Hui	40.6	-
SHX452B	Yue Chi Ba Yue Huang 鈶?	Landrace	China, Si Chuan, Yue Chi	38.2	-
SHX453B	Xin Yang Yang Yan Dou -1	Landrace	China, He Nan, Xin Yang	46.8	-
SHX454B	Liu Yue Huang	Landrace	China, Yun Nan, Da Guan	47.6	-
SHX455B	T279	Landrace	United States, Mississippi	40.1	-
SHX456B	Qin Yang Shui Dou	Landrace	China, He Nan, Mi Yang	41.9	-
SHX457B	Howard	Cultivar	United States, Florida	41.5	-
SHX458B	Foster	Cultivar	United States, Florida	41.6	-
SHX459B	Zhong Jiang Hong Huang Dou	Landrace	China, Si Chuan, Zhong Jiang	42.5	-
SHX460B	Bo Xian Qian Jin Dou	Landrace	China, An Hui, Bo Xian	31.7	-
SHX461B	Jian Wei Quan Shui Dou	Landrace	China, Si Chuan, Jian Wei	51.7	-
SHX462C	Ma Lan Zao Cha Dou	Landrace	China, Yun Nan, Shao Tong	38.2	-
SHX463B	Bryan	Cultivar	United States, Southeast	46.7	-
SHX464B	Nan Guan Xiao Pi Qing	Landrace	China, He Bei, Qian Xi	45.6	-
SHX465B	Dan Bo No.1	Landrace	Japan	42.6	-
SHX467B	Wan Dou No.16	Cultivar	China, An Hui	43.9	-
SHX468B	Lu Yi Da Qing Dou	Landrace	China, He Nan, Lu Yi	46.4	-
SHX469B	He Qi Huang Dou	Landrace	China, Si Chuan, Hui Li	40.4	-
SHX470B	Xin Lei Tou Cha Dou	Landrace	China, He Bei, Xin Ji	39.8	-
SHX471B	Dan Li	Cultivar	Japan	49.3	-
SHX472B	Camp	Cultivar	United States, Virginia	47.6	-
SHX473B	Pu Jiang Liu Yue Huang -2	Landrace	China, Si Chuan, Pu Jiang	44	-
SHX474B	Ya Zhou Hei Dou	Landrace	China, Hai Nan, San Ya	37.6	-
SHX475B	You Bian No.30	Cultivar	China, Bei Jing	48.5	-
SHX476B	Gordon	Cultivar	United States, Georgia	44.9	-
SHX477B	Qu Xian No.1	Cultivar	China, Zhe Jiang	37.4	-
SHX478B	Zhong Mou Tie Jiao Er Cao	Landrace	China, He Nan, Zhong Mou	40.5	-
SHX479B	Zhe Xian No.5	Cultivar	China, Zhe Jiang	34.2	-
SHX480B	Lin He Xiao Fen Qing	Landrace	China, Jiang Su, Lin He	45.1	-
SHX481B	Jiang Yin Hei Dou	Landrace	China, Jiang Su, Jiang Yin	41.5	-
SHX482B	Zheng Zhou Xiao Zi Huang Dou	Landrace	China, He Nan, Zheng Zhou	38.6	-
SHX483B	Xiu Qian Da Du Dou	Landrace	China, Jiang Su, Xiu Qian	39.2	-
SHX485B	BRS 155	Cultivar	Brazil	40	-
SHX486B	Ju Xuan No.23	Cultivar	China, Shan Dong	42.3	-
SHX487B	Bao Shan Da Dou	Landrace	China, Yun Nan, Bao Shan	44.2	-
SHX488B	Lv Lan Zi	Landrace	China, Si Chuan, Xi Chang	50.9	-
SHX489B	Ben Di Huang Dou	Landrace	China, Si Chuan, Gan Luo	46	-
SHX491C	Xi Xian Ping Ding Shi Da Dou	Landrace	China, He Nan, Xi Xian	42	-
SHX493B	Qi Jiang Hei Dou	Landrace	China, Si Chuan, Qi Jiang	43.2	-
SHX494B	Meng 81104	Landrace	China, An Hui, Meng Cheng	35.2	-
SHX495B	Peng Xian Hei Pi Dou	Landrace	China, Si Chuan, Peng Xian	44.2	-
SHX496B	Yi Xing Zao Huang Dou	Landrace	China, Jiang Su, Yi Xing	40.9	-
SHX497B	Jian Cai Xiang Hei Dou	Landrace	China, Hu Nan, Lian Yuan	48.7	-
SHX498B	Yan Yao Dou	Landrace	China, He Nan, Yan Jin	44.7	-
SHX499B	An Yue Qing Pi Dou	Landrace	China, Si Chuan, An Yue	44	-
SHX500B	Tou Xin Lv	Landrace	China, Si Chuan, Cheng Kou	45.3	-
SHX501B	Hong Xing Da Ge Wu	Landrace	China, Guang Dong, Ren Hua	43.3	-
SHX502B	Li Yang Po Pi Feng	Landrace	China, Jiang Su, Li Yang	41.3	-
SHX503B	Dian Dou No.6	Cultivar	China, Yun Nan	41.4	-
SHX504B	Wu Gu Mao Dou	Landrace	China, Zhe Jiang, Li Shui	43.8	-
SHX505B	Shu Guang Huang Dou	Landrace	China, Hu Bei, Dang Yang	34.7	-
SHX506B	Wei Guang Qing	Landrace	China, An Hui, Xiu Ning	47	-
SHX507B	Bao Ting Hei Dou	Landrace	China, Guang Dong, Bao Ting	43.9	-
SHX508B	Long Shan Hei Pi Dou	Landrace	China, Hu Nan, Long Shan	41.5	-
SHX510B	Jin Tan Qing Zi	Landrace	China, Jiang Su, Jin Tan	36.2	-
SHX511B	Xi Cang Da Dou 18	Cultivar	China, Xi Cang, Nie La Mu	39.2	-
SHX512B	Tai Cang Huang Mao Dou Yi	Landrace	China, Jiang Su, Tai Cang	39.7	-
SHX513B	Huang Dou	Landrace	China, Zhe Jiang, Feng Hua	37.7	-
SHX514B	Xing Hua Mao Jia Dou Jia	Landrace	China, Jiang Su, Xing Hua	42.7	-
SHX515C	An Lu Hei Huang Dou	Landrace	China, Hu Bei, An Lu	39.1	-
SHX516B	Feng Pi Qing	Landrace	China, An Hui, Fei Dong	36.6	-
SHX517B	Po Huang	Landrace	China, Guang Dong, Dian Bai	44.5	-
SHX518B	Da Ni Dou No.1	Landrace	China, Hu Bei, Sui Xian	44.2	-
SHX519B	Jiu Yue Han	Landrace	China, Hu Bei, Yi Cheng	37.3	-
SHX520B	Qing Hua Da Dou	Landrace	China, Yun Nan, Kun Ming	44.9	-
SHX521B	Hei Bi Qing	Landrace	China, Guang Dong, Gao Zhou	44.8	-
SHX523B	Wu Huang Dou	Landrace	China, Hu Bei, Fang Xian	45	-
SHX524B	Jiu Yue Bao	Landrace	China, Hu Bei, Tong Cheng	38.9	-
SHX525B	Ju Rong Xiao Zi Huang	Landrace	China, Jiang Su, Ju Rong	56	-
SHX526B	Ye Zhu He Dou	Landrace	China, Hu Nan, Gu Zhang	53.4	-
SHX527B	Jing Men Shu Hou Zi	Landrace	China, Hu Bei, Jing Men	41.9	-
SHX528B	Chong Qing Jiu Yue Huang	Landrace	China, Si Chuan, Chong Qing	47.4	-
SHX529C	Huang Bei Shan Zi Bai	Landrace	China, Hu Bei, Huang Bei	44.6	-
SHX530B	Ni Ba Dou	Landrace	China, Hu Bei, Ba Dong	39.7	-
SHX531B	Liu Yue Mang -3	Landrace	China, Gui Zhou, Tong Ren	44.9	-
SHX532B	Liu Cheng Shi Yue Huang	Landrace	China, Guang Xi, Liu Cheng	32.5	-
SHX533B	Dian Dou No.4	Cultivar	China, Yun Nan	42.5	-
SHX534B	Hou Zi Mao	Landrace	China, Hu Bei	54.9	-
SHX535B	Shan Bai Dou	Landrace	China, Zhe Jiang, Xin Chang	40.6	-
SHX536B	Lan Xi Nan Da Qing Dou	Landrace	China, Zhe Jiang, Lan Xi	40	-
SHX537B	Da Qing Dou	Landrace	China, An Hui, Ning Guo	41	-
SHX538B	Hai An Ci Yu Dou No.1	Landrace	China, Jiang Su, Hai An	45.6	-
SHX539B	KAERI 610-3	Cultivar	South Korea, South Gyeongsang Province	42.1	-
SHX540B	Nan Nong No.43	Cultivar	China, Jiang Su	40.5	-
SHX541B	Fu Dou 06-32	Cultivar	China, An Hui	49.4	-
SHX542B	You Hui Dou	Landrace	China, Shang Hai, Qing Pu	73.3	-
SHX543B	Liu Yue Bai	Landrace	China, Zhe Jiang, Lin An	44.8	-
SHX548B	Nan Chuan Xiao Huang Dou	Landrace	China, Si Chuan, Nan Chuan	45.6	-
SHX549B	Gu Luo He Dou	Landrace	China, Hu Nan, Gu Luo	43.1	-
SHX550B	Jiu Li Xiang	Landrace	China, Jiang Su, Jin Hu	43.2	-
SHX551B	Nan Nong 9178	Cultivar	China, Jiang Su	39.5	-
SHX552B	Dian 86-5	Cultivar	China, Yun Nan	45.5	-
SHX553B	Qiao Tou Huang Dou	Landrace	China, Guang Dong, Huai Ji	42.4	-
SHX554B	Nan Nong No.30	Cultivar	China, Jiang Su	44.3	-
SHX555B	Dou Qing	Landrace	China, Zhe Jiang	43	-
SHX556B	A-66 Jia	Cultivar	Thailand	42.9	-
SHX557B	Hua Da Dou	Landrace	China, Si Chuan, Fu Shun	48	-
SHX558B	Tian Lin Ping Tang Zao Huang Dou	Landrace	China, Guang Xi, Tian Lin	36	-
SHX559B	Fu Dou 05-10	Cultivar	China, An Hui	38.4	-
SHX560B	Zao Hong Dou	Landrace	China, Shang Hai, Shang Hai	45.3	-
SHX561B	Nan Nong Da Hong Dou	Landrace	China, Jiang Su	43.9	-
SHX562B	Nan Tong Huang You Guo Zi	Landrace	China, Jiang Su, Nan Tong	43.8	-
SHX563B	Carlin	Cultivar	United States, Illinois	47.8	-
SHX564B	Ba Yan Ping Ding Xiang	Landrace	China, Hei Long Jiang	45	-
SHX565B	Cha Mo Shi Dou	Landrace	China, Nei Meng Gu , Tong liao	41.1	-
SHX566B	Ya Po Che	Landrace	China, Hei Long Jiang	42	-
SHX567B	Cloud	Landrace	United States	45.3	-
SHX569B	Jin Xian Liu Yue Bao	Landrace	China, Jiang Xi, Jin Xian	42.6	-
SHX570B	Xiao Li Hei Dou	Landrace	China, Liao Ning, Ke Shi Ke Teng Qi	44.2	-
SHX571B	Man Zhang Zi Xiao Li Hei Dou	Landrace	China, He Bei, Cheng De	39.3	-
SHX572B	Qian Jin No.2	Landrace	China, He Bei, Cang Zhou	48.5	-
SHX573B	Gan Luan Zi	Landrace	China, He Bei, Dong Guang	44.1	-
SHX574B	Da Tun Xiao Hei Dou	Landrace	China, He Bei, Xin Cheng	41.9	-
SHX576B	Qing Mo Shi Dou	Landrace	China, Ji Lin	44.6	-
SHX577B	Sha Men Teng Zai Dou	Landrace	China, Fu Jian, Sha Men	40.9	-
SHX578B	Guan Yun Hong Mao You Bing	Landrace	China, Jiang Su, Guan Yun	39	-
SHX579B	Manchu 2204	Cultivar	United States	49.6	-
SHX580C	Newton	Cultivar	United States, Iowa	37.7	-
SHX581B	Jin Shan Cha Mo Shi Dou	Landrace	China, Ji Lin, Tao An	57.4	-
SHX583B	Columbia	Cultivar	United States	45.7	-
SHX584D	T307	Landrace	United States, Iowa	37.1	-
SHX585B	Lin Xi Qing Zha Dou	Landrace	China, Nei Meng Gu, Lin Xi	44.6	-
SHX586B	Bian Hei Dou	Landrace	China, Liao Ning, Lv Shun	44	-
SHX588B	Fang Zheng Mo Shi Dou	Landrace	China, Hei Long Jiang	40.3	-
SHX589B	Da Li Hei Dou	Landrace	China, Shan Dong, Lai Xi	52.2	-
SHX590B	Fu Nan Cha Dou	Landrace	China, An Hui, Fu Nan	50	-
SHX591B	Hei Gun Dou	Landrace	China, Shan Xi, Bao De	39.6	-
SHX592B	Bao Gong Dou	Landrace	China, Shan Xi, Bao De	46.6	-
SHX594B	Xiao Li Qing Dou	Landrace	China, He Bei, Xin Le	46.3	-
SHX595C	Dong Nong No.4	Cultivar	China, Hei Long Jiang	36.7	-
SHX596B	Lv Rang Hei Dou	Landrace	China, Hei Long Jiang	42.5	-
SHX598B	Da An Shen Zhuang Mo Shi Dou	Landrace	China, Ji Lin, Da An	42.3	-
SHX599B	Yan Qing Cha Dou	Landrace	China, Bei Jing, Yan Qing	44.8	-
SHX600C	Dong Shan Bai Ma Dou	Landrace	China, Fu Jian, Dong Shan	41.9	-
SHX601B	Xiao Mi Dou	Landrace	China, Shan Dong, Chi Ping	42.9	-
SHX602B	You Huang Dou	Landrace	China, Gan Su, Xi He	38.2	-
SHX603B	Tu Huang Xiao Dou	Landrace	China, Shan Xi, Gao Ping	41.2	-
SHX604B	Xia Tai Zi Mo Shi Dou	Landrace	China, He Bei, Xing Long	46.5	-
SHX605B	Hei Mo Dou	Landrace	China, Nei Meng Gu , Tong liao	43	-
SHX608B	Lv Pi Huang Dou	Landrace	China, Shan Xi, Gu Jiao	46.1	-
SHX609B	Hu Pi Dou	Landrace	China, Shaan Xi, Feng Xiang	37.7	-
SHX610B	Niu Jiao Qi Da Hei Dou	Landrace	China, Shan Dong, Shang He	53.8	-
SHX611B	Bai Cheng Mo Shi Dou	Landrace	China, Ji Lin, Bai Cheng	51.2	-
SHX612B	Yu Gan Zao Huang Dou	Landrace	China, Jiang Xi, Yu Gan	48.9	-
SHX613B	En Ping Qing Dou	Landrace	China, Guang Dong, En Ping	52.2	-
SHX614B	Hua Hei Hu	Landrace	China, He Bei, He Jian	52.1	-
SHX615B	Tian Ba Dou	Landrace	China, Si Chuan, Cheng Dou	38.3	-
SHX616B	Zhang Yuan Xiao Tian E Dan	Landrace	China, He Nan, Zhang Yuan	45.6	-
SHX617B	Pi Xian La Yang Huang	Landrace	China, Jiang Su, Pi Xian	40.9	-
SHX618B	Deng Feng Zhang Yang Hei Dou	Landrace	China, He Nan, Deng Feng	45	-
SHX619B	Huang Dou	Landrace	China, Jiang Xi, Sui Chuan	37.6	-
SHX620B	Sui Xi Bai Hua Cao	Landrace	China, An Hui, Sui Xi	50.7	-
SHX621B	Liu Yue Mang	Landrace	China, Gui Zhou, Jiang Kou	42.2	-
SHX622B	Ping Ding Hei	Landrace	China, Shan Dong, Tai An	41.7	-
SHX623B	Shang Qiu Gun Long Zhu	Landrace	China, He Nan, Shang Qiu	41.1	-
SHX624B	Yang Tian Xiao Huang Dou	Landrace	China, He Bei, Chi Cheng	50.3	-
SHX625B	Du Jia Qiao Huang Dou	Landrace	China, Ning Xia, Ling Wu	37.6	-
SHX626C	Meng Cheng Bai Jian Ke	Landrace	China, An Hui, Meng Cheng	37.3	-
SHX627B	Yao Jiao Huang	Landrace	China, Shan Dong, Ding Tao	43.5	-
SHX628B	Su Ning Xiao Hei Dou	Landrace	China, He Bei, Su Ning	42.3	-
SHX629B	Amsoy	Cultivar	United States, Iowa	44.7	-
SHX630B	Dong Shan No.69	Cultivar	China, Shan Xi	43.3	-
SHX631B	Wilson Five	Landrace	United States	42.1	-
SHX633B	Xia Hei Dou	Landrace	China, Shan Xi, Wu Xiang	45.8	-
SHX634B	Feng Xian Niu Mao Huang	Landrace	China, Jiang Su, Xu Zhou	44.6	-
SHX635B	Xi Xia Xiao Zi Huang	Landrace	China, He Nan, Xi Xia	45.2	-
SHX636B	Wo Yang Hei Dou	Landrace	China, An Hui, Wo Yang	46.3	-
SHX637B	Zao Shu Hei Dou	Landrace	China, Shaan Xi, Yi Chuan	41.8	-
SHX639B	Luo Ning Huang Jiao Hei Da Dou	Landrace	China, He Nan, Luo Ning	53.8	-
SHX640B	Shang Qiu Da Zi Hei Dou	Landrace	China, He Nan, Shang Qiu	49.2	-
SHX641B	Guan Yun Hai Bai Hua	Landrace	China, Jiang Su, Guan Yun	45.9	-
SHX642B	Gun Long Zhu	Landrace	China, Shan Dong, Wen Shang	39.7	-
SHX643B	Lv Ke Dou	Landrace	China, Hu Bei, Ma Cheng	42.7	-
SHX644B	Jing Si Dou	Landrace	China, Shan Xi, Wu Tai	35.7	-
SHX645B	Bao Di Jiang Hei Dou	Landrace	China, He Bei, Da Ming	43.7	-
SHX646B	Yuan He Huang Dou	Landrace	China, Gan Su, Liang Dang	55.9	-
SHX648B	Er Li Hei Dou	Landrace	China, Shan Dong, Hui Min	42.8	-
SHX649B	Huo Jia Hong Hei Dou	Landrace	China, He Nan, Huo Jia	38.5	-
SHX650B	Da Qing Ren	Cultivar	China, Fu Jian	49.9	-
SHX651B	Yuan Bo Hei Dou	Landrace	China, Shaan Xi, Yu Lin	47.1	-
SHX652B	Ling Bao Bai Jing Dou	Landrace	China, He Nan, Ling Bao	47	-
SHX653B	Peking	Landrace	United States	45.1	-
SHX654B	Lin Shui Dong Dou	Landrace	China, Si Chuan, Lin Shui	41.1	-
SHX655B	Lou Tian Wa Zi Hei Dou	Landrace	China, Ning Xia, Wu Zhong	53.5	-
SHX656B	Zhang Ying Da Hei Dou	Landrace	China, He Bei, Cheng De	68.6	-
SHX657B	Niu Wei Ba Hei Dou	Landrace	China, Shaan Xi, Luo Chuan	47.1	-
SHX658B	Zao Huang Dou	Landrace	China, Hu Bei, Huang Mei	46.5	-
SHX659B	Ning Ling Xiao Hei Dou	Landrace	China, He Nan, Ning Ling	45	-
SHX660B	Tu Hei Dou	Landrace	China, Shan Xi, Tian Zhen	41.2	-
SHX661B	Da Ke Hei Dou	Landrace	China, Shan Xi, Yong Ji	34.7	-
SHX662B	Xi He Hei Dou	Landrace	China, Ning Xia, Yong Ning	35.7	-
SHX663B	Mi Yang Niu Mao Huang	Landrace	China, He Nan, Mi Yang	46.4	-
SHX666B	You Xian Ba Yue Huang	Landrace	China, Hu Nan, You Xian	44.8	-
SHX667B	Ni Ding Hua Mei Dou	Landrace	China, Ning Xia, Zhong Ning	42.1	-
SHX668B	Liang Shui Bai	Landrace	China, Guang Xi, Gui Xian	41.7	-
SHX669B	Gan Yu Luo Ye Qing Yi	Landrace	China, Jiang Su, Gan Yu	43.1	-
SHX670B	PI90763	Cultivar	United States	34.4	-
SHX671B	Zong Zi Dou -5	Landrace	China, Gui Zhou, Zun Yi	36.5	-
SHX672B	Huai Dou	Landrace	China, Shaan Xi, Lin You	42.2	-
SHX673B	Jing Xi Zao Huang Dou	Landrace	China, Guang Xi, Jing Xi	46.3	-
SHX675B	Shun Yi Hei Dou	Landrace	China, Bei Jing, Shun Yi	43	-
SHX676B	L87-0482	Landrace	United States, Illinois	48.1	-
SHX677B	Gong Xian Hei Dou	Landrace	China, He Nan, Gong Xian	45.7	-
SHX678B	Bao Jing Cha Huang Dou	Landrace	China, Hu Nan, Bao Jing	43.5	-
SHX679B	Sooty	Cultivar	United States	42.3	-
SHX680B	Lian Jiang Po Huang Dou	Landrace	China, Guang Dong, Lian Jiang	39	-
SHX681B	Bai Gun Dou	Landrace	China, Shaan Xi, Zhang An	43.7	-
SHX682B	Chuan Man Hei Dou	Landrace	China, Shan Xi, Dai Xian	43.7	-
SHX683B	Chen Liu Niu Mao Huang	Landrace	China, He Nan, Kai Feng	43.6	-
SHX684B	Bei Shi Fo Huang Dou	Landrace	China, He Bei, Lai Yuan	57.7	-
SHX685B	Xiao Ke Hei	Landrace	China, Shan Xi, Huo Xian	40.3	-
SHX686B	Ping Ding Huang Dou	Landrace	China, Shan Dong, Wei Shan	45.4	-
SHX687B	Yu Shi Dou	Landrace	China, Liao Ning, Xing Cheng	54.4	-
SHX688B	Ning Ling Tian E Dan	Landrace	China, He Nan, Ning Ling	40.1	-
SHX689B	Qing Huang Za Dou No.15	Landrace	China, Gui Zhou, Yan He	38.2	-
SHX690B	Hei Hei Dou	Landrace	China, Shaan Xi, Wu Bao	42.5	-
SHX691B	Jiu Li Geng Jiu Yue Huang	Landrace	China, Si Chuan, Shi Fang	44.6	-
SHX692B	Cha Shan Hei Dou	Landrace	China, Guang Dong, Dong Wan	43.8	-
SHX693B	Chi Bu Liu Hei Dou	Landrace	China, Shan Xi, Wu Zhai	42.9	-
SHX694B	Tai He Yuan Gun Zhu	Landrace	China, An Hui, Tai He	46.4	-
SHX695B	Chu Xian Da Bai Ke	Landrace	China, An Hui, Chu zhou	43.3	-
SHX696B	Lao Hei Dou	Landrace	China, Shaan Xi, Wu Bao	37	-
SHX698B	Altona	Cultivar	Canada, Manitoba	40.9	-
SHX699B	T221	Landrace	United States, Illinois	36.2	-
SHX702B	Jing Huang 35 Yi	Landrace	China, Hu Bei	46.8	-
SHX703B	Jun1 Shan Da Qing Dou	Landrace	China, Hu Nan, Yue Yang	42.7	-
SHX705B	Hei Pi Da Dou	Landrace	China, Yun Nan, Er Yuan	44.7	-
SHX706B	Jin Xi Niu Pi Dou	Landrace	China, Jiang Xi, Jin Xi	36.9	-
SHX707B	Jin Peng Dou	Landrace	China, Fu Jian, Zhang Zhou	45.2	-
SHX708B	Ru Dong Wan Lv Huang Dou Jia	Landrace	China, Jiang Su, Ru Dong	45.9	-
SHX709B	E Dou No.2	Cultivar	China, Hu Bei	44.2	-
SHX710B	Xi Huang Dou -9	Cultivar	China, Gui Zhou, Zhi Jin	53.8	-
SHX711B	Song Zi Yang Huang Dou	Landrace	China, Hu Bei, Song Zi	47.8	-
SHX712B	Qing Yuan Da Qing Dou	Landrace	China, Guang Dong, Qing Yuan	41.4	-
SHX713B	Zong Zi Dou	Landrace	China, Gui Zhou, Chi Shui	40.3	-
SHX715B	Lan Xi Shan Dou	Landrace	China, Zhe Jiang, Lan Xi	41.6	-
SHX716B	Feng Xian Sui Dao Huang	Landrace	China, Shang Hai, Feng Xian	47.8	-
SHX717B	Shi Yue Huang	Landrace	China, Si Chuan, Xi Chang	45.9	-
SHX718B	Nan Tong Lv Huang Dou	Landrace	China, Jiang Su, Nan Tong	41.3	-
SHX719B	Long Chuan Huang Niu Mao	Landrace	China, Guang Dong, Long Chuan	42.6	-
SHX720B	Sha Shi He Nan Dou	Landrace	China, Hu Nan, Liu Yang	43.4	-
SHX721B	Liu Lan Zi	Landrace	China, Gui Zhou, Feng Gang	42.1	-
SHX722B	Hua Mei Dou	Landrace	China, Hu Bei, Wu Feng	41.6	-
SHX723B	Qu Xian Ba Yue Huang	Landrace	China, Si Chuan, Qu Xian	44.2	-
SHX724B	Nan Jing Jiang Se Dou	Landrace	China, Jiang Su, Nan Jing	45.6	-
SHX725B	Hou Wei Lie No.2	Landrace	China, Hu Bei, Xing Shan	62.9	-
SHX726B	Hui Yang Xiao Li Huang	Landrace	China, Guang Dong, Hui Yang	39.2	-
SHX727B	Su Mao Zuan	Landrace	China, Jiang Xi, Wan Zai	41.1	-
SHX728B	Gan Dou No.2	Cultivar	China, Jiang Xi	40.1	-
SHX729B	Wu Jiang Wu Yue Niu Mao Huang	Landrace	China, Jiang Su, Wu Jiang	38.1	-
SHX730B	Qing Pi	Landrace	China, An Hui, Wu Hu	58.1	-
SHX732B	Da Bai Shui Dou	Landrace	China, Gui Zhou, Xiu Wen	48.9	-
SHX733B	Huang Bei Ba Yue Zha	Landrace	China, Hu Bei, Huang Bei	45.1	-
SHX734B	Jing Shan Bu Xian Dou	Landrace	China, Hu Bei, Jing Shan	40.9	-
SHX735B	Bolivar	Cultivar	United States, Mississippi	44.6	-
SHX736B	Han Chuan Hou Zi Mao	Landrace	China, Hu Bei, Han Chuan	43.9	-
SHX737B	Xi Huang Dou -8	Landrace	China, Gui Zhou, Zhi Jin	41.5	-
SHX738B	Qing Pi Huang Dou	Landrace	China, Gui Zhou, Yu Ping	37.7	-
SHX739B	Tai Xu Da Qing Dou No.1	Landrace	China, Guang Xi, Pu Bei	31.2	-
SHX740B	Hei Yao Dou	Landrace	China, Si Chuan, Jun1 Lian	41.2	-
SHX741B	Shi Fang Luo Si Dou	Landrace	China, Si Chuan, Shi Fang	35.4	-
SHX742B	Mao Ji Hui	Landrace	China, Gui Zhou, Zhi Jin	42.1	-
SHX743B	Dou Ya Dou	Landrace	China, Gui Zhou, Liu Zhi	36.4	-
SHX744B	Huang Dou	Landrace	China, Yun Nan, Yong Sheng	41.9	-
SHX745B	Heng Feng Ma Yi Wo	Landrace	China, Jiang Xi, Heng Feng	38.5	-
SHX746B	Qing Pi Dou	Landrace	China, An Hui, Xi Xian	36.8	-
SHX747B	Ogden(F-10)A	Cultivar	United States	51.4	-
SHX748B	Zhong Huang No.46	Cultivar	China, Bei Jing	37.4	-
SHX749B	Dong Nong Lv Ya Dou No.1	Cultivar	China, Hei Long Jiang	35.6	-
SHX750B	Wu Xing No.2	Cultivar	China, He Bei	36.8	-
SHX752B	Zhe Chun No.4	Cultivar	China, Zhe Jiang	43.7	-
SHX754B	Xiao Bai Hua Hei Dou	Landrace	China, He Bei, Tang Xian	34.6	-
SHX755B	Ping Ding Xiao Hei Dou	Landrace	China, Shan Xi, Yang Qu	36.8	-
SHX756B	Dai Mi Dou	Landrace	China, Hu Bei	46.8	-
SHX759B	Wang Zhuang Hei Dou	Landrace	China, Shan Xi, Yu She	38.2	-
SHX760B	Ba Yue Zha Hei Dou	Landrace	China, Shan Xi, Rui Cheng	40.5	-
SHX762B	Dunajka	Cultivar	Poland	44.2	-
SHX763B	Austrian	Cultivar	Austria	38	-
SHX764B	Shi Da Dou No.1	Cultivar	China, Xin Jiang	39.2	-
SHX765B	Yuwoltae	Cultivar	South Korea	33.3	-
SHX766B	Tousan 111	Cultivar	Japan	56	-
SHX767B	KAS 613-7	Cultivar	South Korea, South Gyeongsang Province	43.3	-
SHX768C	Suzuyutaka	Cultivar	Japan	38.1	-
SHX770B	Yong Cheng Xiao Qing Dou	Landrace	China, He Nan, Yong Cheng	66.1	-
SHX772B	Zheng Zhou Da Zi Qing Dou	Landrace	China, He Nan, Zheng Zhou	47.9	-
SHX773B	Shang Qiu Zhu Gan Qing	Landrace	China, He Nan, Xin Ye	37	-
SHX774B	Sui Ning Huang Xu Chun Da Dou	Landrace	China, Jiang Su, Sui Ning	41.4	-
SHX775B	Li Yang Qing Lan Zi	Landrace	China, Jiang Su, Li Yang	40.4	-
SHX776B	Tai Cang Da Sha Dou	Landrace	China, Jiang Su, Tai Cang	58	-
SHX778B	Sha He Huang Dou	Landrace	China, Bei Jing, Chang Ping	50.6	-
SHX779B	Du Shi Da Hei Dou	Landrace	China, He Bei, Luan Nan	42.8	-
SHX780B	Zao Shu No.1	Landrace	China, Shan Xi, Yuan Ping	40.3	-
SHX781B	He Hei Dou	Landrace	China, Shan Xi, Ji Xian	43.2	-
SHX782B	Yang Yan Dou	Landrace	China, Yun Nan, Yong De	38.4	-
SHX783B	Yu Shu Lin Zi Huang Dou	Landrace	China, He Bei, Ping Quan	41.9	-
SHX784B	Dong Nong No.44	Cultivar	China, Hei Long Jiang	42.7	-
SHX786B	Bei Jiang Jiu No.1	Cultivar	China, Hei Long Jiang	37.2	-
SHX787B	Jia Na Da Dan Bai Dou	Landrace	Canada	40.6	-
SHX789C	Sui Nong No.34	Cultivar	China, Hei Long Jiang	41.5	-
SHX790B	Hei Nong No.55	Cultivar	China, Hei Long Jiang	44.5	-
SHX793B	Hei Nong No.64	Cultivar	China, Hei Long Jiang	50.2	-
SHX794C	Da Tian E Dan	Landrace	China, Shan Dong, Liang Shan	32.7	-
SHX795B	He Dou No.18	Cultivar	China, Shan Dong, He Ze	45.2	-
SHX796B	Xu Dou No.16	Cultivar	China, Jiang Su	42.3	-
SHX797B	Wan Dou No.28	Cultivar	China, An Hui	38.2	-
SHX798B	Xiang Chun Dou No.24	Cultivar	China, Hu Nan	56.5	-
SHX799D	Hai Men Deng Xi Feng Jia	Landrace	China, Jiang Su, Hai Men	43.1	-
SHX801B	Zhe Xian Dou No.3	Cultivar	China, Zhe Jiang	38.4	-
SHX802B	He Feng No.44	Cultivar	China, Hei Long Jiang	41.9	-
SHX804B	He Nong No.70	Cultivar	China, Hei Long Jiang	39	-
SHX805B	He Nong No.71	Cultivar	China, Hei Long Jiang	42.4	-
SHX809B	Jin Dou No.23	Cultivar	China, Shan Xi	38.3	-
SHX810B	Ning Jing Dou No.7	Cultivar	China, Ning Xia	41.9	-
SHX811B	Sui Nong No.25	Cultivar	China, Hei Long Jiang	36.3	-
SHX812B	Long Zhong Huang 602	Cultivar	China, Gan Su	49.3	-
SHX813B	Niu Niao Quan	Landrace	China, Shaan Xi, Zhen An	45.1	-
SHX814B	Hua Mei Yan	Landrace	China, Shaan Xi, Bai He	39.5	-
SHX815B	Lin Ru Yao Hei Dou	Landrace	China, He Nan, Lin Ru	42.9	-
SHX816D	Huai Yin Fen Qing Dou	Landrace	China, Jiang Su, Huai Yin	36.9	-
SHX817B	Huai Yin Hei Dou	Landrace	China, Jiang Su, Huai Yin	41.5	-
SHX818B	Lian Shui Xiao Hei Dou	Landrace	China, Jiang Su, Lian Shui	36	-
SHX819B	Luan Chuan Da Lv Dou	Landrace	China, He Nan, Luan Chuan	34.9	-
SHX820B	Sui Ning Hong Mao You	Landrace	China, Jiang Su, Sui Ning	32.6	-
SHX821D	Sui Ning Da Qing Dou Yi	Landrace	China, Jiang Su, Sui Ning	38.5	-
SHX822C	Sui Ning Liu Xu Er Hong Dou	Landrace	China, Jiang Su, Sui Ning	38.4	-
SHX823B	Bin Hai Hei Dou	Landrace	China, Jiang Su, Bin Hai	39.8	-
SHX825B	Guan Yun Hong Mao Chun	Landrace	China, Jiang Su, Guan Yun	41.2	-
SHX826B	Shang Qiu Xiao Hua Bao Shi	Landrace	China, He Nan, Shang Qiu	35.9	-
SHX827C	Dong Hai Xiao Hong Mao	Landrace	China, Jiang Su, Dong Hai	38.4	-
SHX828B	Zheng Zhou Da Zi Huang	Landrace	China, He Nan, Zheng Zhou	35.7	-
SHX830B	Li Dai Dou	Landrace	China, Shan Dong, Zao Zhuang	38.3	-
SHX831B	Wan Hei Dou	Landrace	China, Shan Dong, Ding Tao	41.5	-
SHX832B	Lv Cao Dou	Landrace	China, Shan Dong, Meng Yin	41.9	-
SHX833B	Huang Qi Huang Dou	Landrace	China, Shan Dong, Wei Xian	51	-
SHX835D	Da Qing Rang Hei Dou	Landrace	China, Shan Dong, Li Cheng	44.3	-
SHX836B	Lao Gua Yan	Landrace	China, Shan Dong, Cheng Wu	38.5	-
SHX837B	Xiao Hong Zha Dou	Landrace	China, Shan Dong, Ji Yang	47.8	-
SHX838B	Lv Shan Dou	Landrace	China, Shan Xi, Jie Xiu	44	-
SHX839B	Zhong Wei Huang Da Dou	Landrace	China, Ning Xia, Zhong Wei	47.4	-
SHX843B	Ba Da Xian	Landrace	China, Shan Xi, Dai Xian	45.3	-
SHX844C	Hei Qi Qing Pi Dou	Landrace	China, Shan Xi, Fan Zhi	38.6	-
SHX849B	Yang Yan Jing	Landrace	China, Shan Xi, Zuo Yun	50.5	-
SHX850B	Yuan Ji Tang Niao Dou	Landrace	China, Shan Xi, Yang Gao	48.4	-
SHX851B	Xiao Hei Dou	Landrace	China, Nei Meng Gu, He Lin Ge Er	51.2	-
SHX852B	Xiao Yang Yan Jing Dou	Landrace	China, Nei Meng Gu, He Lin Ge Er	43.2	-
SHX853B	Lv Cai Dou	Landrace	China, Shan Xi, Tian Zhen	45.5	-
SHX854B	Dang Di Da Dou	Landrace	China, Nei Meng Gu, Feng Zhen	45.5	-
SHX855B	Dang Di Da Dou	Landrace	China, Nei Meng Gu, Feng Zhen	45.2	-
SHX856B	Hai Cheng Mo Shi Dou	Landrace	China, Liao Ning, Hai Cheng	45.9	-
SHX857B	Hei Jia Hei Dou	Landrace	China, He Bei, Chi Cheng	38.6	-
SHX858B	Bian Dou	Landrace	China, Nei Meng Gu, Zhuo Zi	44.3	-
SHX859B	Bian Li Mo Shi Dou	Landrace	China, He Bei, Ping Quan	49.8	-
SHX861D	Mo Shi Dou	Landrace	China, Liao Ning, Ben Xi	48.3	-
SHX862B	Tu Huang Dou	Landrace	China, Nei Meng Gu, Shang Dou	46.7	-
SHX863D	Ma Xie Dou	Landrace	China, Liao Ning, Bei Zhen	44.8	-
SHX865B	Bai Li Mo	Landrace	China, Liao Ning, Fa Ku	39.5	-
SHX866D	Meng Cheng No.6	Cultivar	China, An Hui	36.1	-
SHX867D	Meng Qing No.3	Cultivar	China, An Hui	35.2	-
SHX868B	Meng Cheng No.4	Cultivar	China, An Hui	40.7	-
SHX869B	Meng Cheng Liu Qing	Cultivar	China, An Hui	44.7	-
SHX870B	Xi Ke No.1	Cultivar	China, He Nan	37.4	-
SHX871B	You Yi No.2	Cultivar	China, An Hui	39.6	-
SHX872C	You Yi No.8	Cultivar	China, An Hui	39.1	-
SHX873B	Dong Feng No.1	Cultivar	China, An Hui	36.5	-
SHX875B	Huai Dou No.1	Cultivar	China, Jiang Su	40.5	-
SHX876D	Huai Qing No.2	Cultivar	China, Jiang Su	37.2	-
SHX877D	Huai Qing No.3	Cultivar	China, Jiang Su	46.8	-
SHX878D	Huai Xiang Dou	Cultivar	China, Jiang Su	37	-
SHX879D	Hun Xuan Ruan Tiao Zhi	Cultivar	China, Jiang Su, Xu Zhou	39.8	-
SHX880B	Hun Xuan Da Bai Jiao	Cultivar	China, Jiang Su, Xu Zhou	39.9	-
SHX881B	Xu Dou No.1	Cultivar	China, Jiang Su	38.5	-
SHX882B	Xu Dou No.3	Cultivar	China, Jiang Su	42.1	-
SHX883B	Xu Dou No.7	Cultivar	China, Jiang Su	41.1	-
SHX884B	Guan Dou No.1	Cultivar	China, Jiang Su	42.3	-
SHX885B	Yu Dou No.2	Cultivar	China, He Nan	39.5	-
SHX889B	Wen Feng No.4	Cultivar	China, Shan Dong	44.4	-
SHX890B	Wen Feng No.7	Cultivar	China, Shan Dong	56.6	-
SHX891B	Yu Dou No.1	Cultivar	China, He Nan	38.8	-
SHX892B	Yue Jin No.2	Cultivar	China, Shan Dong	45.3	-
SHX893B	Qi Huang No.1	Cultivar	China, Shan Dong	39.9	-
SHX894B	Qi Huang No.15	Cultivar	China, Shan Dong	40.1	-
SHX897B	Qi Huang No.21	Cultivar	China, Shan Dong	33.4	-
SHX899B	Qi Hei No.1	Cultivar	China, Shan Dong	42.6	-
SHX900B	Yan Huang No.1	Cultivar	China, Shan Dong	48.6	-
SHX901D	Ji Dou No.6	Cultivar	China, He Bei	39.7	-
SHX902B	Yuan Jiao No.4	Cultivar	China, Liao Ning	39.4	-
SHX906B	Zao Shu No.19	Cultivar	China, Bei Jing	40.8	-
SHX908B	Ke Feng No.36	Cultivar	China, Bei Jing	40.5	-
SHX909B	Cheng Dou No.5	Cultivar	China, He Bei	48.4	-
SHX914D	Jin Yi No.30	Cultivar	China, Shan Xi	42.8	-
SHX915B	Jin Da No.74	Cultivar	China, Shan Xi	50.8	-
SHX916D	Zhong Ye No.2	Cultivar	China, Bei Jing	40.5	-
SHX917D	Ke Xin No.5	Cultivar	China, Bei Jing	39.9	-
SHX920D	Jing Dou No.2	Cultivar	China, Bei Jing	46.1	-
SHX921B	Jin Dou No.34	Cultivar	China, Liao Ning	44.7	-
SHX922B	Tie Feng No.16	Cultivar	China, Liao Ning	35.1	-
SHX925B	Tie Feng No.23	Cultivar	China, Liao Ning	49.2	-
SHX926B	Kai Yu No.3	Cultivar	China, Liao Ning	65.1	-
SHX927A	Kai Yu No.11	Cultivar	China, Liao Ning	36	-
SHX928B	Kai Yu No.12	Cultivar	China, Liao Ning	46.3	-
SHX929D	Liao Dou No.13	Cultivar	China, Liao Ning	36.4	-
SHX931B	Tie Feng No.32	Cultivar	China, Liao Ning	47.7	-
SHX932B	Tie Feng No.34	Cultivar	China, Liao Ning	43.5	-
SHX933B	Tie Feng No.35	Cultivar	China, Liao Ning	44.5	-
SHX934B	Shi Da Dou No.2	Cultivar	China, Xin Jiang	64.3	-
SHX935B	Dan Dou No.11	Cultivar	China, Liao Ning	40.8	-
SHX936B	Fu 97-16 Zao	Cultivar	China, Liao Ning	35.9	-
SHX938D	Lian Dou No.1	Cultivar	China, Liao Ning	39.8	-
SHX941B	Liao Dou No.20	Cultivar	China, Liao Ning	43.1	-
SHX942D	Liao Dou No.21	Cultivar	China, Liao Ning	42.8	-
SHX943B	Liao Shou No.2	Cultivar	China, Liao Ning	43.7	-
SHX944B	Shen Nong No.8	Cultivar	China, Liao Ning	33.3	-
SHX948B	Kato	Cultivar	United States, Minnesota	36.7	-
SHX949D	Avery	Cultivar	United States, Missouri	42.3	-
SHX950B	Perrin	Cultivar	United States, South Carolina	31.9	-
SHX952B	Ma Cheng Hou Zi Mao	Landrace	China, Hu Bei, Ma Cheng	35.6	-
SHX953B	San Ming Ai Jiao Qing	Landrace	China, Fu Jian, San Ming	39.6	-
SHX958B	Zhong Pin No.662	Cultivar	China, Bei Jing	36.5	-
SHX960B	Ji Dou No.12	Cultivar	China, He Bei	32.1	-
SHX962D	Cang Dou No.5	Cultivar	China, He Bei	40.5	-
SHX964D	Lu Dou No.9	Cultivar	China, Shan Dong	48.7	-
SHX966B	Qi Huang No.26	Cultivar	China, Shan Dong	34.9	-
SHX970B	Gao Feng No.1	Cultivar	China, Shan Dong	46	-
SHX972B	Yu Dou No.16	Cultivar	China, He Nan	31.9	-
SHX974D	Yu Dou No.19	Cultivar	China, He Nan	46	-
SHX979B	Yu Dou No.26	Cultivar	China, He Nan	35	-
SHX982B	Yu Dou No.29	Cultivar	China, He Nan	37.3	-
SHX983B	Zheng 90007	Cultivar	China, He Nan	32.1	-
SHX984B	Shang Dou No.1099	Cultivar	China, He Nan	36.8	-
SHX987B	Wan Dou No.20	Cultivar	China, An Hui	39.2	-
SHX988B	Wan Dou No.21	Cultivar	China, An Hui	38.9	-
SHX989B	Xu Dou No.10	Cultivar	China, Jiang Su	32.7	-
SHX993B	Nan Nong No.217	Cultivar	China, Jiang Su	31.3	-
SHX994B	Nan Nong No.128	Cultivar	China, Jiang Su	40.8	-
SHX997B	Ke Feng No.37	Cultivar	China, Bei Jing	34.7	-
SHX998B	Hao Cai No.1	Cultivar	China, Bei Jing	38.5	-
SHX999B	Jin Da No.70	Cultivar	China, Shan Xi	37.4	-
SHX1002B	Qi Cha Dou No.1	Cultivar	China, Shan Dong	48.4	-
SHX1003B	Yue Jin No.10	Cultivar	China, Shan Dong	32.2	-
SHX1004D	Lu Ning No.1	Cultivar	China, Shan Dong	38.7	-
SHX1005D	Shan Ning No.8	Cultivar	China, Shan Dong	50.9	-
SHX1008B	Lin No.502	Cultivar	China, Shan Dong	32.1	-
SHX1009B	Zhou Dou No.11	Cultivar	China, He Nan	32.2	-
SHX1010D	Hua Chun No.3	Cultivar	China, Guang Dong	42.3	-
SHX1011B	Yi Da Dou No.2	Cultivar	China, Xin Jiang	34	-
SHX1012D	He Dou No.3	Cultivar	China, An Hui	38.6	-
SHX1013B	Fen Dou No.62	Cultivar	China, Shan Xi	37.2	-
SHX1014B	Zheng 9805	Cultivar	China, He Nan	59.8	-
SHX1015B	Nai Yin Hei Dou	Landrace	China, He Bei, Kang Bao	35.4	-
SHX1016B	Huang Bei Shan Zi Bai	Landrace	China, Hu Bei, Huang Bei	40.7	-
SHX1018B	Da Li Chi Hao	Landrace	China	34.3	-
SHX1019B	Wileuskabaranatra	Cultivar	Hungary	31.4	-
SHX1021B	Shui Li Zhan	Landrace	China, Liao Ning	30.7	-
SHX1022B	Bei Jing Xiao Hei Dou	Landrace	China, Bei Jing	36.6	-
SHX1024B	Zhe Xian No.86	Cultivar	China, Zhe Jiang	31.5	-
SHX1025B	Sui Nong No.42	Cultivar	China, Hei Long Jiang	34.2	-
SHX1026B	Zhe Xian No.84	Cultivar	China, Zhe Jiang	36.1	-
SHX1028B	Ma Hei Dou	Landrace	China, Gan Su, Gan Gu	33.9	-
SHX1029B	Li Hua Dou	Landrace	China	32.3	-
SHX1031B	Meng 9449	Cultivar	China, An Hui	32.8	-
SHX1032B	Meng 1001	Cultivar	China, An Hui	38.4	-
SHX1035B	Mu Xiao Li Dou	Landrace	China, Hei Long Jiang	53.4	-
SHX1036B	Xiao Li Dou No.1	Landrace	China, An Hui, Tai Ping	35.7	-
SHX1037B	Zhe Qiu No.5	Cultivar	China, Zhe Jiang	43.7	-
SHX1038B	Xiao Li Dou No.3	Landrace	China	38.9	-
SHX1039B	Zhe Xian No.85	Cultivar	China, Zhe Jiang	44.5	-
SHX1040B	Xiao Li Dou	Landrace	China, Hei Long Jiang	40.5	-
SHX1041B	Hai Can Wai Xiao Li Dou	Landrace	Russian Federation	42.6	-
SHX1042B	W007	G. Soja	China, Zhe Jiang, Li Shui	38.4	-
SHX1043B	Han Guo Xiao Li Dou	Landrace	South Korea	53	-
SHX1045B	Hei He Ye 1	G. Soja	China, Hei Long Jiang, Sun Wu Yuan Qu	35.2	-
SHX1046B	Hei He Ye 2	G. Soja	China, Hei Long Jiang, Jin He	39.5	-
SHX1048B	Hei He Ye 4	G. Soja	China, Hei Long Jiang	38.1	-
SHX1049B	Hei He Yin E No.6	G. Soja	China, Hei Long Jiang	39.1	-
SHX1050A	Hei He Yin E No.35	G. Soja	China, Hei Long Jiang	39.9	-
SHX1051B	Hei He 07-1670	Landrace	China, Hei Long Jiang	36	-
SHX1053B	16jing 187-188	G. Soja	China, Liao Ning, Dan Dong	33.6	-
SHX1054B	16jing 189-190	Landrace	China, Shan Xi, Rui Cheng	49.1	-
SHX1055B	16jing 191-192	G. Soja	China, Hei Long Jiang, Yan Shou Xian	43.6	-
SHX1056B	16jing 193-194	G. Soja	China, Liao Ning, Tie Ling Xian	46.9	-
SHX1057B	16jing 195-196	G. Soja	China, Hei Long Jiang, Sui Bin Xian	68.2	-
SHX1058B	16jing 197-198	G. Soja	China, Hei Long Jiang, Tie Li Xian	51.6	-
SHX1059B	Liao Ning Ye Sheng Dou	G. Soja	China, Liao Ning	48.1	-
SHX1060B	Xiao Xi Ye Sheng Dou	G. Soja	China, Liao Ning	48.6	-
SHX1061B	ZYZ4433	G. Soja	China	51.5	-
SHX1062B	Nan Jing Ye Sheng Dou	G. Soja	China, Jiang Su, Nan Jing	36.1	-
SHX1064B	W042	G. Soja	China, Jiang Su, Da Feng	36.9	-
SHX1065B	W062	G. Soja	China, Zhe Jiang, Sheng Xian	49.1	-
SHX1066B	W065	G. Soja	China, Zhe Jiang, Li Shui	55.3	-
SHX1067B	Sui Zhong Zuo No.40	Cultivar	China, Hei Long Jiang	46.2	-
SHX1068B	Sui Nong No.51	Cultivar	China, Hei Long Jiang	51.1	-
SHX1069B	W072	G. Soja	China, Shan Xi	49.6	-
SHX1070B	W078	G. Soja	China, Hu Bei, Chong Yang	45.4	-
SHX1071B	Sui Xiao Li Dou No.2	Cultivar	China, Hei Long Jiang	32.8	-
SHX1072B	Sui Nong No.38	Cultivar	China, Hei Long Jiang	52.5	-
SHX1073D	Sui Nong No.50	Cultivar	China, Hei Long Jiang	39.6	-
SHX1074B	W085	G. Soja	China, Fu Jian, Jian Yang	51.8	-
SHX1075B	Sui Nong No.48	Cultivar	China, Hei Long Jiang	51.8	-
SHX1076B	Shan Dong Ye Sheng Dou	G. Soja	China, Shan Dong	53.1	-
SHX1077B	Yang Yan Qing Dou	Landrace	China, Gan Su, Huan Xian /Hua Ting	43.3	-
SHX1078B	W089	G. Soja	China, An Hui, Ning Guo	34.3	-
SHX1079B	Jack	Cultivar	United States, Illinois	36.7	-
SHX1081B	Ji Yu No.303	Cultivar	China, Ji Lin	36.3	-
SHX1084B	Ji Yu No.86	Cultivar	China, Ji Lin	36	-
SHX1085D	Ji Yu No.554	Cultivar	China, Ji Lin	51.7	-
SHX1086D	Bei Dou No.40	Cultivar	China, Hei Long Jiang	44	-
SHX1088B	He Dou No.33	Cultivar	China, Shan Dong	34.4	-
SHX1089B	Zheng 1311	Cultivar	China, He Nan	35.2	-
SHX1090B	Wan Dou No.37	Cultivar	China, An Hui	48.5	-
SHX1091B	Pu Dou No.955	Cultivar	China, He Nan	36.1	-
SHX1092B	He Yu No.10	Cultivar	China, Shan Dong	41.9	-
SHX1095B	Pu Dou No.857	Cultivar	China, He Nan	44.4	-
SHX1096B	Cang Dou No.10	Cultivar	China, He Bei	35	-
SHX1098B	Dou Jiao No.44	Cultivar	China, Hei Long Jiang	30.6	-
SHX1100B	Wan Dou No.39	Cultivar	China, An Hui	49	-
SHX1101B	Wan Dou No.38	Cultivar	China, An Hui	54.4	-
SHX1102B	He Dou No.35	Cultivar	China, Shan Dong	49.8	-
SHX1103B	Cui Shan Da Dou	Cultivar	China, He Bei	36.6	-
SHX1104B	W093	G. Soja	China, Hu Bei, Yi En	34.6	-
SHX1105B	W094	G. Soja	China, Hu Bei, He Feng	33.8	-
SHX1106B	W095	G. Soja	China, Hu Bei, Zhi Jiang	40.9	-
SHX1107B	W105	G. Soja	China, Jiang Xi, Yu Jiang Xian	34.3	-
SHX1108B	W107	G. Soja	China, Hu Nan, Chang De	36.7	-
SHX1109B	W121	G. Soja	China, Yun Nan, Ning Lang La Luo Wan	47	-
SHX1110B	W005	G. Soja	China, Shan Dong, Ping Yi	64.5	-
SHX1111B	W046	G. Soja	China, Shan Dong, Mou Ping	55.9	-
SHX1112B	W055	G. Soja	China, Si Chuan	56.3	-
SHX1114C	W074	G. Soja	China, He Nan, Zheng Zhou	43.2	-
SHX1115B	W103	G. Soja	China, Jiang Su, Yang Zhou	38.8	-
SHX1116D	Ji Dou No.23	Cultivar	China, He Bei	46.3	-
SHX1117B	Ji Dou No.24	Cultivar	China, He Bei	40.3	-
SHX1118B	Ji Dou No.29	Cultivar	China, He Bei	36.8	-
SHX1119C	Ji Dou No.30	Cultivar	China, He Bei	40.2	-
SHX1121B	50004	G. Soja	China, Ji Lin, Nong An	46.8	-
SHX1122B	50005	G. Soja	China, Ji Lin, Nong An	50.4	-
SHX1124A	50007	G. Soja	China, Ji Lin, De Hui	37.3	-
SHX1127B	50048	G. Soja	China, Ji Lin, Li Shu	34.7	-
SHX1128A	50049	G. Soja	China, Ji Lin, Li Shu	36.6	-
SHX1130A	50660	G. Soja	China, Ji Lin, Yan Ji	36.9	-
SHX1132B	50103-1	G. Soja	China, Ji Lin, Shuang Liao	35.5	-
SHX1134B	50105	G. Soja	China, Ji Lin, Shuang Liao	46	-
SHX1135B	50106-1	G. Soja	China, Ji Lin, Shuang Liao	41.9	-
SHX1137B	50108-1	G. Soja	China, Ji Lin, Shuang Liao	37.7	-
SHX1139B	50110-1	G. Soja	China, Ji Lin, Shuang Liao	38.6	-
SHX1140B	50111-1	G. Soja	China, Ji Lin, Shuang Liao	34.8	-
SHX1145B	50171	G. Soja	China, Ji Lin, Dong Liao	35.6	-
SHX1146B	50319-1	G. Soja	China, Ji Lin, Hai Long	38.1	-
SHX1147B	50320	G. Soja	China, Ji Lin, Hui Nan	34.3	-
SHX1148B	50321	G. Soja	China, Ji Lin, Hui Nan	44.6	-
SHX1151B	CQKX003	G. Soja	China, Zhong Qing, Kai Xian	45.8	-
SHX1152B	CQKX057	G. Soja	China, Zhong Qing, Kai Xian	35.5	-
SHX1153B	CQYY042	G. Soja	China, Zhong Qing, Yun Yang	37.8	-
SHX1154B	SXZP061	G. Soja	China, Shaan Xi, Zhen Ping	35.8	-
SHX1155B	SXZP247	G. Soja	China, Shaan Xi, Zhen Ping	63.2	-
SHX1156B	HBYC049	G. Soja	China, Hu Bei, Yi Chang	42	-
SHX1157B	HNXC004	G. Soja	China, He Nan, Xu Chang	44.9	-
SHX1158B	SDHZ14	G. Soja	China, Shan Dong, He Ze	40.5	-
SHX1159B	SXYP019	G. Soja	China, Shan Xi, Yuan Ping	34.9	-
SHX1160B	LNDG014	G. Soja	China, Liao Ning, Dong Gang	37.6	-
SHX1161B	LNDG031	G. Soja	China, Liao Ning, Dong Gang	36.7	-
SHX1162B	LNPJ017	G. Soja	China, Liao Ning, Pan Jin	44.3	-
SHX1163B	DA041	G. Soja	China, Ji Lin, Da An	36	-
SHX1164B	YS068	G. Soja	China, Hei Long Jiang, Yan Shou	37	-
SHX1165B	YS038	G. Soja	China, Hei Long Jiang, Yan Shou	41.2	-
SHX1166B	LJ047	G. Soja	China, Ji Lin, Long Jing	44.9	-
SHX1167B	LJ046	G. Soja	China, Ji Lin, Long Jing	42.2	-
SHX1168B	DD032	G. Soja	China, Liao Ning, Dan Dong	57.1	-
SHX1169B	DY190	G. Soja	China, Hei Long Jiang, Ba Yan	35.5	-
SHX1170B	50596-1	G. Soja	China, Ji Lin, Hui Chun	42.3	-
SHX1171B	50462-2	G. Soja	China, Ji Lin, Hui Chun	34.4	-
SHX1172B	50463	G. Soja	China, Ji Lin, Hui Chun	34.3	-
SHX1173B	50256-2	G. Soja	China, Ji Lin, Hui Chun	33.6	-
SHX1174B	50261-1	G. Soja	China, Ji Lin, Hui Chun	40.7	-
SHX1175B	50469-2	G. Soja	China, Ji Lin, Hui Chun	38.9	-
SHX1176B	50848	G. Soja	China, Ji Lin, Yan Ji	37.7	-
SHX1177B	50657	G. Soja	China, Ji Lin, Yan Ji	40.4	-
SHX1178B	50599	G. Soja	China, Ji Lin, Hui Chun	41.4	-
SHX1179B	50674	G. Soja	China, Ji Lin, Yan Ji	38.6	-
SHX1180B	50667	G. Soja	China, Ji Lin, Yan Ji	36.9	-
SHX1182B	50663	G. Soja	China, Ji Lin, Yan Ji	47.7	-
SHX1183B	50170-3	G. Soja	China, Ji Lin, Dong Liao	35.6	-
SHX1185B	50169-2	G. Soja	China, Ji Lin, Dong Liao	46	-
SHX1186B	50172	G. Soja	China, Ji Lin, Dong Liao	37.4	-
SHX1187B	50175-1	G. Soja	China, Ji Lin, Dong Liao	45.7	-
SHX1188B	50480	G. Soja	China, Ji Lin, Yan Ji	55.4	-
SHX1189B	50735	G. Soja	China, Ji Lin, Dong Liao	64.5	-
SHX1190B	50736	G. Soja	China, Ji Lin, Dong Liao	48.1	-
SHX1191B	50743	G. Soja	China, Ji Lin, Dong Liao	59.9	-
SHX1193B	50173-2	G. Soja	China, Ji Lin, Dong Liao	35.5	-
SHX1195B	50189-1	G. Soja	China, Ji Lin, Yan Ji	34.1	-
SHX1196B	50177-2	G. Soja	China, Ji Lin, Yan Ji	33	-
SHX1197B	50672	G. Soja	China, Ji Lin, Yan Ji	34.2	-
SHX1198B	50190-1	G. Soja	China, Ji Lin, Yan Ji	34.6	-
SHX1199B	50671	G. Soja	China, Ji Lin, Yan Ji	35.5	-
SHX1113B	W064	G. Soja	China, Zhe Jiang, Sheng Xian	60.8	-
SHX1181B	50847	G. Soja	China, Ji Lin, Yan Ji	35.9	-
s1	PI 458535	G. soja	China	13.3	Zhou et. al., 2015
s2	PI 407301	G. soja	China	12	Zhou et. al., 2015
s3	PI 458538 -2	G. soja	China, Hei Long Jiang	18.1	Zhou et. al., 2015
s4	PI 479769	G. soja	China, Hei Long Jiang	15.2	Zhou et. al., 2015
s5	PI 458536	G. soja	China, Hei Long Jiang	18.9	Zhou et. al., 2015
s6	PI 522182 B	G. soja	China, Hei Long Jiang	14.1	Zhou et. al., 2015
s7	PI 447004	G. soja	China, Ji Lin	13.8	Zhou et. al., 2015
s8	PI 479752	G. soja	China, Ji Lin	12.1	Zhou et. al., 2015
s9	PI 407288	G. soja	China, Ji Lin	14.2	Zhou et. al., 2015
s10	PI 464935	G. soja	China, Jiang Su	15	Zhou et. al., 2015
s11	PI 464929 B	G. soja	China, Liao Ning	13.6	Zhou et. al., 2015
s12	PI 468916	G. soja	China, Liao Ning	16.5	Zhou et. al., 2015
s13	PI 464927 A -2	G. soja	China, Liao Ning	14.4	Zhou et. al., 2015
s14	PI 464929 A -2	G. soja	China, Liao Ning	13.4	Zhou et. al., 2015
s15	PI 483460 B	G. soja	China, Liao Ning	4.2	Zhou et. al., 2015
s16	PI 483464 A	G. soja	China, Ning Xia	14.7	Zhou et. al., 2015
s17	PI 468400 A	G. soja	China, Ning Xia	14.6	Zhou et. al., 2015
s18	PI 549046	G. soja	China, Shaan Xi	21.1	Zhou et. al., 2015
s19	PI 483465	G. soja	China, Shaan Xi	18.4	Zhou et. al., 2015
s20	PI 597459 C	G. soja	China, Shan Dong	23.6	Zhou et. al., 2015
s21	PI 597461 C	G. soja	China, Shan Dong	15.6	Zhou et. al., 2015
s22	PI 597459 D	G. soja	China, Shan Dong	15.1	Zhou et. al., 2015
s23	PI 597461 A	G. soja	China, Shan Dong	16.1	Zhou et. al., 2015
s24	PI 393551	G. soja	China, Tai Wan	11.8	Zhou et. al., 2015
s25	Y108	G. soja	China, Zhe Jiang	12	Zhou et. al., 2015
s26	Y188	G. soja	China, Zhe Jiang	16.9	Zhou et. al., 2015
s27	Y217	G. soja	China, Zhe Jiang	15.9	Zhou et. al., 2015
s28	Y155	G. soja	China, Zhe Jiang	13.6	Zhou et. al., 2015
s29	YJ038	G. soja	China, Zhe Jiang	12.9	Zhou et. al., 2015
s30	Y2300-1	G. soja	China, Zhe Jiang	13.3	Zhou et. al., 2015
s31	YJ086	G. soja	China, Zhe Jiang	10.7	Zhou et. al., 2015
s32	Y191	G. soja	China, Zhe Jiang	15.3	Zhou et. al., 2015
s33	Y282	G. soja	China, Zhe Jiang	13.5	Zhou et. al., 2015
s34	Y314	G. soja	China, Zhe Jiang	9.6	Zhou et. al., 2015
s35	Y200	G. soja	China, Zhe Jiang	12.2	Zhou et. al., 2015
s36	PI 407131	G. soja	Japan	16.1	Zhou et. al., 2015
s37	PI 407027	G. soja	Japan, Akita	11.6	Zhou et. al., 2015
s38	PI 366120	G. soja	Japan, Akita	20.7	Zhou et. al., 2015
s39	PI 366121	G. soja	Japan, Fukushima	17	Zhou et. al., 2015
s40	PI 593983	G. soja	Japan, Hokkaido	15.8	Zhou et. al., 2015
s41	PI 378692	G. soja	Japan, Iwate	20.2	Zhou et. al., 2015
s42	PI 366123	G. soja	Japan, Iwate	14.5	Zhou et. al., 2015
s43	PI 507662	G. soja	Japan, Kagoshima	4.8	Zhou et. al., 2015
s44	PI 407285	G. soja	Japan, Kanagawa	13.3	Zhou et. al., 2015
s45	PI 424096	G. soja	North Korea	12.6	Zhou et. al., 2015
s46	PI 339871 A	G. soja	North Korea	4	Zhou et. al., 2015
s47	PI 423991	G. soja	Russian Federation, Federation Amur	18.3	Zhou et. al., 2015
s48	PI 578357	G. soja	Russian Federation, Federation Amur	26.7	Zhou et. al., 2015
s49	PI 578341	G. soja	Russian Federation, Federation Khabarovsk	15.1	Zhou et. al., 2015
s50	PI 326582 A	G. soja	Russian Federation, Federation Primorye	17.7	Zhou et. al., 2015
s51	PI 522216	G. soja	Russian Federation, Federation Primorye	13.4	Zhou et. al., 2015
s52	PI 522228	G. soja	Russian Federation, Federation Primorye	15.4	Zhou et. al., 2015
s53	PI 522226	G. soja	Russian Federation, Federation Primorye	12.4	Zhou et. al., 2015
s54	PI 504286	G. soja	South Korea, Chungchong Puk	14.2	Zhou et. al., 2015
s55	PI 562559	G. soja	South Korea, Jeolla Puk	14	Zhou et. al., 2015
s56	PI 562565	G. soja	South Korea, Jeolla Puk	15.9	Zhou et. al., 2015
s57	PI 407197	G. soja	South Korea, Kangwon	13	Zhou et. al., 2015
s58	PI 407170	G. soja	South Korea, Kyonggi	20.9	Zhou et. al., 2015
s59	PI 407275	G. soja	South Korea, Kyonggi	13.5	Zhou et. al., 2015
s60	PI 407246	G. soja	South Korea, Kyongsang Puk	13.7	Zhou et. al., 2015
s61	PI 547831	G. soja	United States	16	Zhou et. al., 2015
s62	ZY020	G. soja	Unknown	11.1	Zhou et. al., 2015
s63	PI 153262	Landrace	Belgium	17	Zhou et. al., 2015
s64	PI 548382	Landrace	Canada, Manitoba	19.2	Zhou et. al., 2015
s65	PI 587552	Landrace	China	15.2	Zhou et. al., 2015
s66	PI 437654 -2	Landrace	China	35.9	Zhou et. al., 2015
s67	PI 603424 A	Landrace	China	28.7	Zhou et. al., 2015
s68	PI 417398	Landrace	China	12.5	Zhou et. al., 2015
s69	PI 594788	Landrace	China	14.3	Zhou et. al., 2015
s70	PI 437679	Landrace	China	24	Zhou et. al., 2015
s71	PI 548298	Landrace	China	17.6	Zhou et. al., 2015
s72	PI 437653	Landrace	China	14	Zhou et. al., 2015
s73	PI 404182	Landrace	China	14.1	Zhou et. al., 2015
s74	PI 253658 B	Landrace	China	8.9	Zhou et. al., 2015
s75	Yan Shi Huang Dou	Landrace	China	13.6	Zhou et. al., 2015
s76	PI 548445	Landrace	China	6.5	Zhou et. al., 2015
s77	PI 548485	Landrace	China	5.2	Zhou et. al., 2015
s78	PI 437944	Landrace	China	10.5	Zhou et. al., 2015
s79	PI 587666	Landrace	China, An Hui	9.9	Zhou et. al., 2015
s80	PI 548402	Landrace	China, Bei Jing	19.7	Zhou et. al., 2015
s81	PI 603596	Landrace	China, Fu Jian	10.6	Zhou et. al., 2015
s82	Dong Shan Bai Ma Dou	Landrace	China, Fu Jian	12.1	Zhou et. al., 2015
s83	Sha Xian Wu Dou	Landrace	China, Fu Jian	12.1	Zhou et. al., 2015
s84	Tong An Zi Hong Dou	Landrace	China, Fu Jian	11.9	Zhou et. al., 2015
s85	Sha Men Teng Zai Dou	Landrace	China, Fu Jian	11.5	Zhou et. al., 2015
s86	Sha Xian Qing Dou	Landrace	China, Fu Jian	12.3	Zhou et. al., 2015
s87	PI 567293	Landrace	China, Gan Su	17.5	Zhou et. al., 2015
s88	PI 567298	Landrace	China, Gan Su	12.2	Zhou et. al., 2015
s89	PI 588053 A	Landrace	China, Guang Dong	14.4	Zhou et. al., 2015
s90	Hei Dou -2	Landrace	China, Guang Dong	9.5	Zhou et. al., 2015
s91	PI 594615	Landrace	China, Gui Zhou	20.4	Zhou et. al., 2015
s92	PI 594629	Landrace	China, Gui Zhou	13.6	Zhou et. al., 2015
s93	Xiao Huang Dou -3	Landrace	China, Gui Zhou	13	Zhou et. al., 2015
s94	Bai Mao Dou	Landrace	China, Gui Zhou	11.5	Zhou et. al., 2015
s95	PI 567503	Landrace	China, He Bei	11.8	Zhou et. al., 2015
s96	Da Tun Xiao Hei Dou	Landrace	China, He Bei	12.9	Zhou et. al., 2015
s97	Nan Guan Xiao Pi Qing	Landrace	China, He Bei	12.6	Zhou et. al., 2015
s98	PI 603336	Landrace	China, Hei Long Jiang	21.1	Zhou et. al., 2015
s99	PI 548379	Landrace	China, Hei Long Jiang	29.3	Zhou et. al., 2015
s100	PI 548488	Landrace	China, Hei Long Jiang	16.3	Zhou et. al., 2015
s101	PI 603318	Landrace	China, Hei Long Jiang	16.8	Zhou et. al., 2015
s102	Hei He Xiao Huang Dou	Landrace	China, Hei Long Jiang	12.5	Zhou et. al., 2015
s103	Long Quan Da Dou	Landrace	China, Hei Long Jiang	13.3	Zhou et. al., 2015
s104	Qing Dou	Landrace	China, Hei Long Jiang	11.9	Zhou et. al., 2015
s105	Da Li Huang -2	Landrace	China, Hei Long Jiang	12.8	Zhou et. al., 2015
s106	PI 587752	Landrace	China, Hu Bei	12.9	Zhou et. al., 2015
s107	PI 587848	Landrace	China, Hu Bei	12	Zhou et. al., 2015
s108	Dai Mi Dou	Landrace	China, Hu Bei	12.8	Zhou et. al., 2015
s109	Hong Hu Liu Yue Bao	Landrace	China, Hu Bei	11.5	Zhou et. al., 2015
s110	Jing Huang 35 Yi	Landrace	China, Hu Bei	13.3	Zhou et. al., 2015
s111	Ni Dou	Landrace	China, Hu Bei	11.7	Zhou et. al., 2015
s112	PI 594579	Landrace	China, Hu Nan	12	Zhou et. al., 2015
s113	Xiang Dou No.4	Landrace	China, Hu Nan	23.3	Zhou et. al., 2015
s114	Hong Zhu Dou	Landrace	China, Hu Nan	11.2	Zhou et. al., 2015
s115	PI 407716	Landrace	China, Ji Lin	29.2	Zhou et. al., 2015
s116	Hei Wa Shi Dou	Landrace	China, Ji Lin	16.6	Zhou et. al., 2015
s117	PI 467343	Landrace	China, Ji Lin	16.6	Zhou et. al., 2015
s118	PI 603384	Landrace	China, Ji Lin	19.5	Zhou et. al., 2015
s119	PI 548406	Landrace	China, Ji Lin	12.4	Zhou et. al., 2015
s120	PI 603357	Landrace	China, Ji Lin	12.9	Zhou et. al., 2015
s121	PI 88479	Landrace	China, Ji Lin	15.1	Zhou et. al., 2015
s122	Zhu Field	Landrace	China, Ji Lin	11.9	Zhou et. al., 2015
s123	Jin Shan Cha Zhu Shi Dou	Landrace	China, Ji Lin	11.8	Zhou et. al., 2015
s124	Pi Xian Nian Zhuang Liu Yue Xian	Landrace	China, Jiang Su	14.2	Zhou et. al., 2015
s125	PI 603675	Landrace	China, Jiang Su	14.9	Zhou et. al., 2015
s126	Pi Xian Da Zi Hua Cao	Landrace	China, Jiang Su	11.9	Zhou et. al., 2015
s127	Yi Zheng Da Li Huang Dou	Landrace	China, Jiang Su	13.8	Zhou et. al., 2015
s128	Wu Jiang Wu Yue Niu Mao Huang	Landrace	China, Jiang Su	9.8	Zhou et. al., 2015
s129	Pei Xian Xiao You Dou -2	Landrace	China, Jiang Su	9.6	Zhou et. al., 2015
s130	Tai Xing Niu Mao Huang Yi	Landrace	China, Jiang Su	11.1	Zhou et. al., 2015
s131	Bin Hai Da Huang Ke Zi Jia	Landrace	China, Jiang Su	13.8	Zhou et. al., 2015
s132	Sha Xin Dou	Landrace	China, Jiang Xi	13.1	Zhou et. al., 2015
s133	PI 567258	Landrace	China, Jiang Xi	15.4	Zhou et. al., 2015
s134	PI 548391	Landrace	China, Liao Ning	22.8	Zhou et. al., 2015
s135	PI 80822	Landrace	China, Liao Ning	13.7	Zhou et. al., 2015
s136	Yu Shi Dou	Landrace	China, Liao Ning	9.5	Zhou et. al., 2015
s137	PI 603420	Landrace	China, Nei Meng Gu	9.5	Zhou et. al., 2015
s138	Xiao Bai Qi	Landrace	China, Nei Meng Gu	10.9	Zhou et. al., 2015
s139	PI 567364	Landrace	China, Ning Xia	17.3	Zhou et. al., 2015
s140	Ni Ding Hua Mei Dou	Landrace	China, Ning Xia	11.1	Zhou et. al., 2015
s141	PI 548348	Landrace	China, Northeast	16.1	Zhou et. al., 2015
s142	PI 603516	Landrace	China, Shaan Xi	23.5	Zhou et. al., 2015
s143	PI 567395	Landrace	China, Shaan Xi	7.6	Zhou et. al., 2015
s144	Guang Rao Da Qing Dou	Landrace	China, Shan Dong	19	Zhou et. al., 2015
s145	PI 567525	Landrace	China, Shan Dong	13.3	Zhou et. al., 2015
s146	PI 602991	Landrace	China, Shan Dong	13	Zhou et. al., 2015
s147	Tian E Dan -3	Landrace	China, Shan Dong	12.5	Zhou et. al., 2015
s148	Xiao Mi Dou	Landrace	China, Shan Dong	8.8	Zhou et. al., 2015
s149	Ji Shan Te Da Li Hei Dou	Landrace	China, Shan Xi	22	Zhou et. al., 2015
s150	Hu Pi Dou ×Ye Sheng Dou J15	Landrace	China, Shan Xi	12.3	Zhou et. al., 2015
s151	Bai Lu Dou	Landrace	China, Shan Xi	12	Zhou et. al., 2015
s152	Xing Xian Xiao Huang Dou	Landrace	China, Shan Xi	22.5	Zhou et. al., 2015
s153	Da Qing Ren	Landrace	China, Shan Xi	14.3	Zhou et. al., 2015
s154	You Pi Zhi Hei Dou	Landrace	China, Shan Xi	14.2	Zhou et. al., 2015
s155	Xia Hei Dou	Landrace	China, Shan Xi	11.8	Zhou et. al., 2015
s156	Xiao Bai Dou -2	Landrace	China, Shan Xi	19.4	Zhou et. al., 2015
s157	PI 594451	Landrace	China, Si Chuan	20.8	Zhou et. al., 2015
s158	PI 594777	Landrace	China, Yun Nan	20.3	Zhou et. al., 2015
s159	PI 603756	Landrace	China, Zhe Jiang	11.9	Zhou et. al., 2015
s160	Cu Dou	Landrace	China, Zhe Jiang	12.5	Zhou et. al., 2015
s161	PI 323576	Landrace	India	11.7	Zhou et. al., 2015
s162	PI 567071 A	Landrace	Indonesia	8.3	Zhou et. al., 2015
s163	PI 416971	Landrace	Japan	12.6	Zhou et. al., 2015
s164	PI 317336	Landrace	Japan	13	Zhou et. al., 2015
s165	PI 594301	Landrace	Japan	8.1	Zhou et. al., 2015
s166	PI 416890	Landrace	Japan	9.9	Zhou et. al., 2015
s167	PI 80837	Landrace	Japan, Akita	24.7	Zhou et. al., 2015
s168	PI 243541	Landrace	Japan, Akita	12.8	Zhou et. al., 2015
s169	PI 507355	Landrace	Japan, Hokkaido	16.9	Zhou et. al., 2015
s170	PI 86024	Landrace	Japan, Hokkaido	11.9	Zhou et. al., 2015
s171	PI 317334 A	Landrace	Japan, Hokkaido	10.9	Zhou et. al., 2015
s172	PI 423954	Landrace	Japan, Kumamoto	11.4	Zhou et. al., 2015
s173	PI 423967	Landrace	Japan, Kumamoto	4.6	Zhou et. al., 2015
s174	PI 84987	Landrace	Japan, Saitama	16.5	Zhou et. al., 2015
s175	PI 84987 A	Landrace	Japan, Saitama	8.9	Zhou et. al., 2015
s176	PI 548342	Landrace	Japan, Tokyo	16.5	Zhou et. al., 2015
s177	PI 89138	Landrace	North Korea, Hamgyong Puk	14.5	Zhou et. al., 2015
s178	PI 548456	Landrace	North Korea, Pyongyang	11.9	Zhou et. al., 2015
s179	PI 437321	Landrace	Russian Federation, Federation Primorye	10.7	Zhou et. al., 2015
s180	PI 196166	Landrace	South Korea	18.4	Zhou et. al., 2015
s181	PI 157421	Landrace	South Korea	10.4	Zhou et. al., 2015
s182	PI 399043	Landrace	South Korea, Cheju	18.3	Zhou et. al., 2015
s183	PI 424391	Landrace	South Korea, Jeolla Puk	14.7	Zhou et. al., 2015
s184	PI 407849	Landrace	South Korea, Jeolla Puk	13.9	Zhou et. al., 2015
s185	PI 339734	Landrace	South Korea, Kangwon	18.4	Zhou et. al., 2015
s186	PI 407801	Landrace	South Korea, Kyonggi	12.7	Zhou et. al., 2015
s187	PI 398296	Landrace	South Korea, Kyonggi	16.8	Zhou et. al., 2015
s188	PI 84631	Landrace	South Korea, Kyonggi	12.7	Zhou et. al., 2015
s189	PI 83945-3	Landrace	South Korea, Kyonggi	11.6	Zhou et. al., 2015
s190	PI 548417	Landrace	United States, Minnesota	14.3	Zhou et. al., 2015
s191	PI 567189 A	Landrace	Vietnam	14.4	Zhou et. al., 2015
s192	PI 578457 A	Landrace	Vietnam	7.4	Zhou et. al., 2015
s193	PI 591435	Cultivar	Canada, Ontario	26.8	Zhou et. al., 2015
s194	PI 548573	Cultivar	Canada, Ontario	20.7	Zhou et. al., 2015
s195	PI 591431	Cultivar	Canada, Ontario	13	Zhou et. al., 2015
s196	PI 548311	Cultivar	Canada, Ontario	14	Zhou et. al., 2015
s197	PI 546044	Cultivar	Canada, Ontario	12	Zhou et. al., 2015
s198	PI 548593	Cultivar	Canada, Ontario	20	Zhou et. al., 2015
s199	PI 548638	Cultivar	Canada, Ontario	17.5	Zhou et. al., 2015
s200	PI 591432	Cultivar	Canada, Ontario	6.8	Zhou et. al., 2015
s201	PI 548643	Cultivar	Canada, Ontario	10.8	Zhou et. al., 2015
s202	PI 591433	Cultivar	Canada, Ontario	8.3	Zhou et. al., 2015
s203	PI 548644	Cultivar	Canada, Ontario	8.3	Zhou et. al., 2015
s204	Zhong Huang No.13 -1	Cultivar	China, Bei Jing	22	Zhou et. al., 2015
s205	Zhong Huang No.50	Cultivar	China, Bei Jing	13.1	Zhou et. al., 2015
s206	Zhong Huang No.31	Cultivar	China, Bei Jing	15.6	Zhou et. al., 2015
s207	Zhong Huang No.40	Cultivar	China, Bei Jing	14.7	Zhou et. al., 2015
s208	Zhong Huang No.35	Cultivar	China, Bei Jing	17.8	Zhou et. al., 2015
s209	Zhong Huang No.38	Cultivar	China, Bei Jing	15.3	Zhou et. al., 2015
s210	Zhong Huang No.14	Cultivar	China, Bei Jing	9.9	Zhou et. al., 2015
s211	Gui Chun No.8 -1	Cultivar	China, Guang Dong	19.6	Zhou et. al., 2015
s212	Cang Dou No.11	Cultivar	China, He Bei	11	Zhou et. al., 2015
s213	Sui Nong No.14 -2	Cultivar	China, Hei Long Jiang	25.1	Zhou et. al., 2015
s214	Hei Nong No.51	Cultivar	China, Hei Long Jiang	17.6	Zhou et. al., 2015
s215	He Feng No.25 -1	Cultivar	China, Hei Long Jiang	22.3	Zhou et. al., 2015
s216	Sui Nong No.10	Cultivar	China, Hei Long Jiang	11.6	Zhou et. al., 2015
s217	Sui Nong No.25	Cultivar	China, Hei Long Jiang	11.2	Zhou et. al., 2015
s218	Sui Nong No.33	Cultivar	China, Hei Long Jiang	11.1	Zhou et. al., 2015
s219	Hei He No.1 -1	Cultivar	China, Hei Long Jiang	11.9	Zhou et. al., 2015
s220	PI 612719	Cultivar	China, Hei Long Jiang	17.7	Zhou et. al., 2015
s221	Dong Nong No.51	Cultivar	China, Hei Long Jiang	9.8	Zhou et. al., 2015
s222	Dong Nong No.52	Cultivar	China, Hei Long Jiang	9.9	Zhou et. al., 2015
s223	He Feng No.25 -2	Cultivar	China, Hei Long Jiang	12.6	Zhou et. al., 2015
s224	Dong Nong No.26	Cultivar	China, Hei Long Jiang	12.2	Zhou et. al., 2015
s225	Zhang Nong No.16	Cultivar	China, Ji Lin	24.1	Zhou et. al., 2015
s226	Zhang Nong No.13	Cultivar	China, Ji Lin	28.5	Zhou et. al., 2015
s227	Ji Yu No.90	Cultivar	China, Ji Lin	13.2	Zhou et. al., 2015
s228	Zhang Nong No.18	Cultivar	China, Ji Lin	14.2	Zhou et. al., 2015
s229	Jiu Nong No.30	Cultivar	China, Ji Lin	13.2	Zhou et. al., 2015
s230	PI 518711	Cultivar	China, Ji Lin	11.7	Zhou et. al., 2015
s231	Nan Nong Cai Dou No.1	Cultivar	China, Jiang Su	11.4	Zhou et. al., 2015
s232	Liao Dou No.17	Cultivar	China, Liao Ning	17.9	Zhou et. al., 2015
s233	Tie Feng No.22	Cultivar	China, Liao Ning	21.6	Zhou et. al., 2015
s234	Liao Dou No.15 -1	Cultivar	China, Liao Ning	13.5	Zhou et. al., 2015
s235	Liao Dou No.3	Cultivar	China, Liao Ning	13.4	Zhou et. al., 2015
s236	Liao Dou No.21	Cultivar	China, Liao Ning	11.1	Zhou et. al., 2015
s237	Liao Dou No.11	Cultivar	China, Liao Ning	11	Zhou et. al., 2015
s238	He Dou No.13	Cultivar	China, Shan Dong	18.2	Zhou et. al., 2015
s239	Lu Dou No.11	Cultivar	China, Shan Dong	21.8	Zhou et. al., 2015
s240	Sheng Dou No.9	Cultivar	China, Shan Dong	14.1	Zhou et. al., 2015
s241	Wei 6823	Cultivar	China, Shan Dong	10.9	Zhou et. al., 2015
s242	Sheng Li No.3	Cultivar	China, Shan Dong	13.9	Zhou et. al., 2015
s243	Fen Dou No.78	Cultivar	China, Shan Xi	21	Zhou et. al., 2015
s244	Fen Dou No.89	Cultivar	China, Shan Xi	23	Zhou et. al., 2015
s245	Fen Dou No.63	Cultivar	China, Shan Xi	20.8	Zhou et. al., 2015
s246	Jin Da No.73	Cultivar	China, Shan Xi	18.8	Zhou et. al., 2015
s247	Fen Dou No.88	Cultivar	China, Shan Xi	20.1	Zhou et. al., 2015
s248	Fen Dou No.86	Cultivar	China, Shan Xi	18.1	Zhou et. al., 2015
s249	Jin Dou No.26	Cultivar	China, Shan Xi	12.4	Zhou et. al., 2015
s250	Jin Da No.62	Cultivar	China, Shan Xi	10.8	Zhou et. al., 2015
s251	Fen Dou No.79	Cultivar	China, Shan Xi	18.1	Zhou et. al., 2015
s252	Fen Dou No.65	Cultivar	China, Shan Xi	16.2	Zhou et. al., 2015
s253	Fen Dou No.85	Cultivar	China, Shan Xi	15.8	Zhou et. al., 2015
s254	Jin Da No.75	Cultivar	China, Shan Xi	12.1	Zhou et. al., 2015
s255	Jin Da No.70	Cultivar	China, Shan Xi	11.4	Zhou et. al., 2015
s256	Jin Da No.52	Cultivar	China, Shan Xi	7.8	Zhou et. al., 2015
s257	Shu Xian No.205	Cultivar	China, Si Chuan	11.3	Zhou et. al., 2015
s258	Tai Wan Yi Hao	Cultivar	China, Tai Wan	12.2	Zhou et. al., 2015
s259	Xi Zang Da Dou No.20	Cultivar	China, Xi Zang	11.4	Zhou et. al., 2015
s260	PI 518750	Cultivar	Former Serbia and Monteneg	15.9	Zhou et. al., 2015
s261	PI 508266	Cultivar	United States	17.2	Zhou et. al., 2015
s262	PI 591541 -2	Cultivar	United States	14.5	Zhou et. al., 2015
s263	PI 548657	Cultivar	United States	14.5	Zhou et. al., 2015
s264	PI 553047	Cultivar	United States	13.5	Zhou et. al., 2015
s265	PI 438498	Cultivar	United States	10.9	Zhou et. al., 2015
s266	PI 547488	Cultivar	United States	4.3	Zhou et. al., 2015
s267	PI 533602	Cultivar	United States, Arkansas	17.8	Zhou et. al., 2015
s268	PI 533655	Cultivar	United States, Illinois	20.1	Zhou et. al., 2015
s269	PI 547459	Cultivar	United States, Illinois	24.5	Zhou et. al., 2015
s270	PI 547409	Cultivar	United States, Illinois	26.5	Zhou et. al., 2015
s271	PI 548362	Cultivar	United States, Illinois	15.3	Zhou et. al., 2015
s272	PI 547690	Cultivar	United States, Illinois	13.3	Zhou et. al., 2015
s273	PI 547686	Cultivar	United States, Illinois	16.1	Zhou et. al., 2015
s274	PI 591511	Cultivar	United States, Illinois	16.2	Zhou et. al., 2015
s275	PI 548182	Cultivar	United States, Illinois	17.5	Zhou et. al., 2015
s276	PI 548631	Cultivar	United States, Illinois	15.9	Zhou et. al., 2015
s277	PI 634883	Cultivar	United States, Illinois	11.6	Zhou et. al., 2015
s278	PI 547716	Cultivar	United States, Illinois	16.4	Zhou et. al., 2015
s279	PI 547562	Cultivar	United States, Illinois	12.9	Zhou et. al., 2015
s280	PI 547460	Cultivar	United States, Illinois	13.8	Zhou et. al., 2015
s281	PI 547779	Cultivar	United States, Illinois	12.5	Zhou et. al., 2015
s282	PI 591495	Cultivar	United States, Illinois	14.8	Zhou et. al., 2015
s283	PI 548190	Cultivar	United States, Illinois	10.4	Zhou et. al., 2015
s284	PI 547680	Cultivar	United States, Illinois	14.7	Zhou et. al., 2015
s285	PI 548512	Cultivar	United States, Indiana	11.7	Zhou et. al., 2015
s286	PI 548603	Cultivar	United States, Indiana	5.9	Zhou et. al., 2015
s287	PI 548540	Cultivar	United States, Iowa	19.6	Zhou et. al., 2015
s288	PI 548520	Cultivar	United States, Iowa	11.6	Zhou et. al., 2015
s289	FC 33243	Cultivar	United States, Iowa	15.7	Zhou et. al., 2015
s290	PI 548524	Cultivar	United States, Iowa	10.7	Zhou et. al., 2015
s291	PI 515961	Cultivar	United States, Kentucky	13.1	Zhou et. al., 2015
s292	PI 513382	Cultivar	United States, Minnesota	13.7	Zhou et. al., 2015
s293	PI 508083	Cultivar	United States, Minnesota	20.6	Zhou et. al., 2015
s294	PI 542403	Cultivar	United States, Minnesota	10.6	Zhou et. al., 2015
s295	PI 548604	Cultivar	United States, Missouri	9.8	Zhou et. al., 2015
s296	PI 548634	Cultivar	United States, Ohio	12.6	Zhou et. al., 2015
s297	PI 536635	Cultivar	United States, Ohio	11.3	Zhou et. al., 2015
s298	PI 540552	Cultivar	United States, Ohio	15.8	Zhou et. al., 2015
s299	PI 548565	Cultivar	United States, Ohio	12.1	Zhou et. al., 2015
s300	PI 548985	Cultivar	United States, South Carolina	13.9	Zhou et. al., 2015
s301	PI 548477	Cultivar	United States, Tennessee	11.5	Zhou et. al., 2015
s302	PI 518664	Cultivar	United States, Virginia	11.2	Zhou et. al., 2015
s303	Dunfield	Landrace	Belgium	5.4	Fang et. al., 2017
s304	Zhutwinning2	Landrace	China	21.4	Fang et. al., 2017
s305	Zhu-Twinning-3 Nonshattering	Landrace	China	20	Fang et. al., 2017
s306	Xiao Qing Dou	Landrace	China	14.9	Fang et. al., 2017
s307	Te Da Dou No.1	Landrace	China	13.9	Fang et. al., 2017
s308	Hei Jia Pi Lv Qing Dou	Landrace	China	12.5	Fang et. al., 2017
s309	Da Hei Qi	Landrace	China	12.5	Fang et. al., 2017
s310	Yi Li Hei Dou	Landrace	China	13.2	Fang et. al., 2017
s311	Ji Shi Bai Hua	Landrace	China	11.9	Fang et. al., 2017
s312	Huang Dou -2	Landrace	China	15.5	Fang et. al., 2017
s313	Da Bai Pi	Landrace	China	11.6	Fang et. al., 2017
s314	Hei Gun Dou	Landrace	China	15.1	Fang et. al., 2017
s315	PI 297543	Landrace	China	13.5	Fang et. al., 2017
s316	Huang Qi	Landrace	China	12.1	Fang et. al., 2017
s317	Tong Ye Ping ：Rmxiang	Landrace	China	13.7	Fang et. al., 2017
s318	Ben Di Da Huang Dou	Landrace	China	14.5	Fang et. al., 2017
s319	Huang Shou Gan Dou	Landrace	China	13.2	Fang et. al., 2017
s320	Niu Mao Huang -1	Landrace	China	15.3	Fang et. al., 2017
s321	Hui Bu Zhi	Landrace	China	14.9	Fang et. al., 2017
s322	Xiao Huang Dou -1	Landrace	China	7.9	Fang et. al., 2017
s323	Da Tian E Dan	Landrace	China	14.9	Fang et. al., 2017
s324	Tian E Dan -1	Landrace	China	12.2	Fang et. al., 2017
s325	Xiu Xian Ping Ding Wu	Landrace	China, An Hui	13.9	Fang et. al., 2017
s326	PI 567700	Landrace	China, An Hui	13.1	Fang et. al., 2017
s327	Si Li Jia	Landrace	China, An Hui	13.4	Fang et. al., 2017
s328	Jie Jie Si	Landrace	China, An Hui	11.9	Fang et. al., 2017
s329	PI 567720 A	Landrace	China, An Hui	13.9	Fang et. al., 2017
s330	Liu Yue Bao	Landrace	China, An Hui	12.8	Fang et. al., 2017
s331	Tie Jiao Huang	Landrace	China, An Hui	14.6	Fang et. al., 2017
s332	PI 567730	Landrace	China, An Hui	13.9	Fang et. al., 2017
s333	Da Hong Dou	Landrace	China, An Hui	12.1	Fang et. al., 2017
s334	Wo Yang Da Jian Ke	Landrace	China, An Hui	13.2	Fang et. al., 2017
s335	Shui Niu Pi	Landrace	China, An Hui	11.5	Fang et. al., 2017
s336	Xiao Hua Dou	Landrace	China, An Hui	12.9	Fang et. al., 2017
s337	Xiu Xian Tian E Dan	Landrace	China, An Hui	14.8	Fang et. al., 2017
s338	Mi Feng Qiu	Landrace	China, An Hui	14.5	Fang et. al., 2017
s339	Meng Cheng Ba Yue Zha	Landrace	China, An Hui	13.9	Fang et. al., 2017
s340	Lu Tuan Bai Jian Ke	Landrace	China, An Hui	12.8	Fang et. al., 2017
s341	Wu Ming	Landrace	China, An Hui	5.3	Fang et. al., 2017
s342	Da Xing Qing Dou	Landrace	China, Bei Jing	15.8	Fang et. al., 2017
s343	Mi Yun Hua Lian Hu	Landrace	China, Bei Jing	12.5	Fang et. al., 2017
s344	Bei Jing Xiao Hei Dou	Landrace	China, Bei Jing	11.6	Fang et. al., 2017
s345	Ma Yi Qi Hei Dou	Landrace	China, Bei Jing	13.1	Fang et. al., 2017
s346	Zhong Sheng Da Jia Zhi Dou	Landrace	China, Bei Jing	11.7	Fang et. al., 2017
s347	Tong Xian Hei Shui Dou	Landrace	China, Bei Jing	15.6	Fang et. al., 2017
s348	Mi Yun Hua Yao	Landrace	China, Bei Jing	13.1	Fang et. al., 2017
s349	Fang Shan Huang Dou	Landrace	China, Bei Jing	14	Fang et. al., 2017
s350	Shun Yi Hei Dou	Landrace	China, Bei Jing	12.5	Fang et. al., 2017
s351	Mi Yun Lao Ye Lian	Landrace	China, Bei Jing	12.7	Fang et. al., 2017
s352	Ning Xian Yi Wo Feng	Landrace	China, Gan Su	14.8	Fang et. al., 2017
s353	Bai Zhen Zhu	Landrace	China, Gan Su	12.3	Fang et. al., 2017
s354	Zhen Yuan Ba Yue Zha	Landrace	China, Gan Su	14.8	Fang et. al., 2017
s355	Zheng Ning Lv Huang Dou	Landrace	China, Gan Su	12.8	Fang et. al., 2017
s356	Huan Xian Yang Yan Jing Dou	Landrace	China, Gan Su	12.4	Fang et. al., 2017
s357	Bai Gun Dou	Landrace	China, Gan Su	13.1	Fang et. al., 2017
s358	Tan Er Bai	Landrace	China, Gan Su	12	Fang et. al., 2017
s359	Hua Ting Yang Yan Qing Dou	Landrace	China, Gan Su	14.1	Fang et. al., 2017
s360	Chi Cheng Lv Huang Dou	Landrace	China, He Bei	15.1	Fang et. al., 2017
s361	PI 567481	Landrace	China, He Bei	14.3	Fang et. al., 2017
s362	Yang Tian Xiao Huang Dou	Landrace	China, He Bei	14.4	Fang et. al., 2017
s363	Tu Er Yan	Landrace	China, He Bei	16	Fang et. al., 2017
s364	Cang Zhou Da Qing Dou	Landrace	China, He Bei	11.9	Fang et. al., 2017
s365	Rao Shan Gun	Landrace	China, He Bei	13.3	Fang et. al., 2017
s366	Da Hei Dou -1	Landrace	China, He Bei	13.2	Fang et. al., 2017
s367	Da Li Hei Dou -1	Landrace	China, He Bei	14.2	Fang et. al., 2017
s368	Da Huang Jia	Landrace	China, He Bei	15.5	Fang et. al., 2017
s369	Xiao Jin Yuan	Landrace	China, He Bei	12.1	Fang et. al., 2017
s370	Tie Jia Hei	Landrace	China, He Bei	14.5	Fang et. al., 2017
s371	Xiao Li Huang	Landrace	China, He Bei	12.1	Fang et. al., 2017
s372	Bai Qi Da Wan Dou	Landrace	China, He Bei	12.9	Fang et. al., 2017
s373	Er Huang Yang	Landrace	China, He Bei	14.3	Fang et. al., 2017
s374	Si Jiao Qi Huang Dou	Landrace	China, He Bei	14.2	Fang et. al., 2017
s375	Di Liu Huang Dou -2	Landrace	China, He Bei	13.3	Fang et. al., 2017
s376	Da He Dou	Landrace	China, He Bei	11.4	Fang et. al., 2017
s377	Dang Nian Chen	Landrace	China, He Bei	12.7	Fang et. al., 2017
s378	Qing Pi Dou -1	Landrace	China, He Bei	11.5	Fang et. al., 2017
s379	Huang Dou	Landrace	China, He Bei	11.6	Fang et. al., 2017
s380	Mao Dou Zi	Landrace	China, He Bei	11	Fang et. al., 2017
s381	Zhang Yuan Xiao Tian E Dan	Landrace	China, He Nan	11.6	Fang et. al., 2017
s382	Yong Cheng Yang Yan Dou	Landrace	China, He Nan	14.8	Fang et. al., 2017
s383	Lin Xian Cao Huang Dou	Landrace	China, He Nan	15.1	Fang et. al., 2017
s384	Kai Feng Qing Dou	Landrace	China, He Nan	13.2	Fang et. al., 2017
s385	Shang Qiu Jiu Yue Qing	Landrace	China, He Nan	13.4	Fang et. al., 2017
s386	Xin Yang Yang Yan Dou -1	Landrace	China, He Nan	12.6	Fang et. al., 2017
s387	Bo Ai Hong Pi Zao Jiao	Landrace	China, He Nan	14.2	Fang et. al., 2017
s388	Yu Xian Xiao Zi Cao Hei Dou	Landrace	China, He Nan	13.9	Fang et. al., 2017
s389	Chen Liu Niu Mao Huang	Landrace	China, He Nan	12.5	Fang et. al., 2017
s390	Mi Yang Xiao Zi Huang	Landrace	China, He Nan	11.9	Fang et. al., 2017
s391	Mi Yang Niu Mao Huang	Landrace	China, He Nan	12.3	Fang et. al., 2017
s392	Yan Cheng Qi Si Ni Dou	Landrace	China, He Nan	14	Fang et. al., 2017
s393	Shang Qiu Ping Ding Shi	Landrace	China, He Nan	12.8	Fang et. al., 2017
s394	Ji Yuan Shui Bai Dou	Landrace	China, He Nan	13.4	Fang et. al., 2017
s395	Qin Yang Bai Dou	Landrace	China, He Nan	12.6	Fang et. al., 2017
s396	Yong Cheng Xiao Jian Ke	Landrace	China, He Nan	12.1	Fang et. al., 2017
s397	Dan Cheng Lao Shu Yan	Landrace	China, He Nan	11.9	Fang et. al., 2017
s398	Ye Xian Hong Gun Dou	Landrace	China, He Nan	10.6	Fang et. al., 2017
s399	Xi Chuan Ji Wo Huang	Landrace	China, He Nan	6.7	Fang et. al., 2017
s400	He Nan Xiao You Dou	Landrace	China, He Nan	6.5	Fang et. al., 2017
s401	Fang Zheng Wa Shi Dou	Landrace	China, Hei Long Jiang	12.6	Fang et. al., 2017
s402	Qing An Hei Dou -1	Landrace	China, Hei Long Jiang	14.2	Fang et. al., 2017
s403	Si Li Jia Da Dou	Landrace	China, Hei Long Jiang	6.5	Fang et. al., 2017
s404	Wu Chang Liu Yue Bao	Landrace	China, Hu Bei	13.6	Fang et. al., 2017
s405	Huang Mao Dou	Landrace	China, Hu Nan	10.4	Fang et. al., 2017
s406	Chang Chun Man Cang Jin	Landrace	China, Ji Lin	12.4	Fang et. al., 2017
s407	PI 548318	Landrace	China, Ji Lin	13.5	Fang et. al., 2017
s408	Huai De Bai Hua Da Li	Landrace	China, Ji Lin	11.9	Fang et. al., 2017
s409	He Long You Tai	Landrace	China, Ji Lin	12.9	Fang et. al., 2017
s410	Bao Di Gao	Landrace	China, Ji Lin	12.9	Fang et. al., 2017
s411	Cha Mo Shi Dou	Landrace	China, Ji Lin	11.3	Fang et. al., 2017
s412	Sui Ning Da Qing Dou Jia	Landrace	China, Jiang Su	15	Fang et. al., 2017
s413	Su Dou No.1	Landrace	China, Jiang Su	16.5	Fang et. al., 2017
s414	Huai Yang Chun Dou	Landrace	China, Jiang Su	13.6	Fang et. al., 2017
s415	58-161	Landrace	China, Jiang Su	12.4	Fang et. al., 2017
s416	Shu Yang Da Qing Dou Jia	Landrace	China, Jiang Su	13.8	Fang et. al., 2017
s417	Tong Shan Tian E Dan	Landrace	China, Jiang Su	14.6	Fang et. al., 2017
s418	Su Zhou Wu Yue Mao (Jia )	Landrace	China, Jiang Su	12.6	Fang et. al., 2017
s419	Guan Nan Chun Hei Dou	Landrace	China, Jiang Su	12.6	Fang et. al., 2017
s420	Pei Xian Da Bai Jiao	Landrace	China, Jiang Su	12.4	Fang et. al., 2017
s421	Pi Xian Si Li Cao	Landrace	China, Jiang Su	13.1	Fang et. al., 2017
s422	Bin Hai Da Bai Hua Jia	Landrace	China, Jiang Su	10.5	Fang et. al., 2017
s423	Tai Zhou Bai Hua Wu Jia No.2	Landrace	China, Jiang Su	13.2	Fang et. al., 2017
s424	Tai Xing Hei Dou -2	Landrace	China, Jiang Su	13.3	Fang et. al., 2017
s425	Shu Yang Gua Shu	Landrace	China, Jiang Su	12.9	Fang et. al., 2017
s426	Qiao Ning Ping Ding Huang	Landrace	China, Jiang Su	14.4	Fang et. al., 2017
s427	Wu Jin Ben Niu Qing Dou	Landrace	China, Jiang Su	12.4	Fang et. al., 2017
s428	Xu Zhou Xiao You Dou	Landrace	China, Jiang Su	14	Fang et. al., 2017
s429	Pi Xian Hong Mao You Jia	Landrace	China, Jiang Su	16.4	Fang et. al., 2017
s430	Tong Shan Hu Shan Da Si Li	Landrace	China, Jiang Su	13.9	Fang et. al., 2017
s431	Pi Xian La Yang Huang	Landrace	China, Jiang Su	13	Fang et. al., 2017
s432	Qi Dong Guan Qing Dou Jia	Landrace	China, Jiang Su	9	Fang et. al., 2017
s433	Guan Yun Mao Ye Dou	Landrace	China, Jiang Su	12	Fang et. al., 2017
s434	Ning Zhen No.1	Landrace	China, Jiang Su	11.6	Fang et. al., 2017
s435	Xing Hua Ma Shi Zi (Ding )	Landrace	China, Jiang Su	12	Fang et. al., 2017
s436	Guan Yun Hai Bai Hua -2	Landrace	China, Jiang Su	6.8	Fang et. al., 2017
s437	Pi Xian Hong Mao You	Landrace	China, Jiang Su	6.5	Fang et. al., 2017
s438	Pei Xian Ba Yue Zha	Landrace	China, Jiang Su	10.9	Fang et. al., 2017
s439	Yan Tian Qing Pi Dou	Landrace	China, Jiang Xi	12.6	Fang et. al., 2017
s440	Heng Feng Wu Dou	Landrace	China, Jiang Xi	13.7	Fang et. al., 2017
s441	Rui Jin Qing Pi Dou	Landrace	China, Jiang Xi	13.2	Fang et. al., 2017
s442	Xiong Yue Xiao Li Huang -1	Landrace	China, Liao Ning	34.2	Fang et. al., 2017
s443	Da Zi Qi	Landrace	China, Liao Ning	14.1	Fang et. al., 2017
s444	Hui Mao Bian Jing	Landrace	China, Liao Ning	15.5	Fang et. al., 2017
s445	Kuai Qing Pi	Landrace	China, Liao Ning	11.5	Fang et. al., 2017
s446	Hei Dou -1	Landrace	China, Liao Ning	12.4	Fang et. al., 2017
s447	Mao Jia Huang	Landrace	China, Liao Ning	12.6	Fang et. al., 2017
s448	Da Bai Qi	Landrace	China, Liao Ning	11.4	Fang et. al., 2017
s449	Da Li Hei	Landrace	China, Liao Ning	12.7	Fang et. al., 2017
s450	Xiao Jin Huang	Landrace	China, Liao Ning	14.2	Fang et. al., 2017
s451	Liu Shi Tian Hai Cang	Landrace	China, Liao Ning	13.4	Fang et. al., 2017
s452	Zong Mao Bian Jing	Landrace	China, Liao Ning	12.7	Fang et. al., 2017
s453	Da Bai Mei	Landrace	China, Liao Ning	12.2	Fang et. al., 2017
s454	Da Li Qing	Landrace	China, Liao Ning	14.3	Fang et. al., 2017
s455	Qing Mo Shi Dou	Landrace	China, Liao Ning	16.1	Fang et. al., 2017
s456	Xiao Bian Yuan Dou	Landrace	China, Liao Ning	13.5	Fang et. al., 2017
s457	Qing Pi Ping Ding Xiang	Landrace	China, Liao Ning	15.3	Fang et. al., 2017
s458	Hong Da Dou	Landrace	China, Liao Ning	11.5	Fang et. al., 2017
s459	Yang Da Li	Landrace	China, Liao Ning	11.3	Fang et. al., 2017
s460	Hei Qi Huang Dou	Landrace	China, Liao Ning	10.6	Fang et. al., 2017
s461	Jin Yuan -2	Landrace	China, Liao Ning	11.9	Fang et. al., 2017
s462	Bian Hei Dou	Landrace	China, Liao Ning	12.5	Fang et. al., 2017
s463	Bai Pi Zi	Landrace	China, Liao Ning	9.7	Fang et. al., 2017
s464	Da Huang Dou -1	Landrace	China, Nei Meng Gu	14.7	Fang et. al., 2017
s465	PI 567368	Landrace	China, Ning Xia	16.7	Fang et. al., 2017
s466	94-2-6	Landrace	China, North	6.6	Fang et. al., 2017
s467	Te Da Li	Landrace	China, Shaan Xi	14.3	Fang et. al., 2017
s468	Bai Ke Huang	Landrace	China, Shaan Xi	12.9	Fang et. al., 2017
s469	Yi Wo Feng -1	Landrace	China, Shaan Xi	12.7	Fang et. al., 2017
s470	Ma Ma Niu Mao Huang	Landrace	China, Shaan Xi	13.9	Fang et. al., 2017
s471	Huang Sha Dou -1	Landrace	China, Shaan Xi	11.4	Fang et. al., 2017
s472	Lao Shu Pi	Landrace	China, Shaan Xi	13.9	Fang et. al., 2017
s473	Zhu Ye Qing	Landrace	China, Shaan Xi	13.4	Fang et. al., 2017
s474	Niu Yan Jing Quan Zi	Landrace	China, Shaan Xi	14	Fang et. al., 2017
s475	Qian An Yi Li Chuan	Landrace	China, Shaan Xi	14.4	Fang et. al., 2017
s476	Wan Dou Zao	Landrace	China, Shaan Xi	13.8	Fang et. al., 2017
s477	Lv Xin Lao Ya Ling	Landrace	China, Shaan Xi	12.8	Fang et. al., 2017
s478	Da Ke Huang Dou	Landrace	China, Shaan Xi	12.7	Fang et. al., 2017
s479	Yan An Dou	Landrace	China, Shaan Xi	12.2	Fang et. al., 2017
s480	Hei Yao Huang Dou	Landrace	China, Shaan Xi	12.7	Fang et. al., 2017
s481	Huang Huai Dou	Landrace	China, Shaan Xi	13.9	Fang et. al., 2017
s482	Cai Lv Dou	Landrace	China, Shaan Xi	14.3	Fang et. al., 2017
s483	Ji Mo You Dou	Landrace	China, Shan Dong	12.5	Fang et. al., 2017
s484	Da Jiao Ni Dou	Landrace	China, Shan Dong	15.3	Fang et. al., 2017
s485	Bai Tian Shu Xiao Huang Dou	Landrace	China, Shan Dong	14.2	Fang et. al., 2017
s486	Liu Yue Hong	Landrace	China, Shan Dong	13.8	Fang et. al., 2017
s487	Liu Shi Ri Jin Huang Da Dou	Landrace	China, Shan Dong	13.7	Fang et. al., 2017
s488	Pa Man Qing	Landrace	China, Shan Dong	14.6	Fang et. al., 2017
s489	Da Hua Pi	Landrace	China, Shan Dong	12.2	Fang et. al., 2017
s490	Fo Ding Zhu	Landrace	China, Shan Dong	14.8	Fang et. al., 2017
s491	Ping Ding Huang Dou	Landrace	China, Shan Dong	12.4	Fang et. al., 2017
s492	Hong Hua Dou	Landrace	China, Shan Dong	12.4	Fang et. al., 2017
s493	Zao Zhuang Leng Da Dou	Landrace	China, Shan Dong	11.9	Fang et. al., 2017
s494	He Nan Chun	Landrace	China, Shan Dong	12.2	Fang et. al., 2017
s495	Yan Huang No.1	Landrace	China, Shan Dong	12.1	Fang et. al., 2017
s496	Qing No.6	Landrace	China, Shan Dong	12	Fang et. al., 2017
s497	Ping Yi Liu Yue Xian	Landrace	China, Shan Dong	14.2	Fang et. al., 2017
s498	Yang Yan	Landrace	China, Shan Dong	18.3	Fang et. al., 2017
s499	Ning Yang Jiao Zi Ye	Landrace	China, Shan Dong	12.2	Fang et. al., 2017
s500	Zhang Qiu Jia Huang Dou	Landrace	China, Shan Dong	12.5	Fang et. al., 2017
s501	Tai An Ba Yue Zha	Landrace	China, Shan Dong	13.5	Fang et. al., 2017
s502	Mo Shi	Landrace	China, Shan Dong	12	Fang et. al., 2017
s503	Teng Xian Da Wu Ye	Landrace	China, Shan Dong	13.7	Fang et. al., 2017
s504	Zou Ping Hei Ma Hu Yan	Landrace	China, Shan Dong	12.7	Fang et. al., 2017
s505	Cha Dou	Landrace	China, Shan Dong	12.2	Fang et. al., 2017
s506	Si Li Hei Dou	Landrace	China, Shan Dong	14	Fang et. al., 2017
s507	Lai Wu Ba Yue Zha	Landrace	China, Shan Dong	11.4	Fang et. al., 2017
s508	Yi Dou Ping Ding Huang	Landrace	China, Shan Dong	12.9	Fang et. al., 2017
s509	Qi Si Mi	Landrace	China, Shan Dong	13.4	Fang et. al., 2017
s510	Ping Ding Hei -2	Landrace	China, Shan Dong	13.3	Fang et. al., 2017
s511	Mao Huang Dou	Landrace	China, Shan Dong	12.2	Fang et. al., 2017
s512	Li Cheng Xiao Li Qing	Landrace	China, Shan Dong	15.7	Fang et. al., 2017
s513	Bai Mei Xiao Qing Dou	Landrace	China, Shan Dong	15.1	Fang et. al., 2017
s514	Qi Yue Zha	Landrace	China, Shan Dong	14.3	Fang et. al., 2017
s515	Hui Min Tu Zi Yan	Landrace	China, Shan Dong	13.8	Fang et. al., 2017
s516	Xiao Li Hei	Landrace	China, Shan Dong	14.7	Fang et. al., 2017
s517	Niu Jiao Qi	Landrace	China, Shan Dong	14.3	Fang et. al., 2017
s518	Si Jiao Qi	Landrace	China, Shan Dong	11.9	Fang et. al., 2017
s519	Xiao Lao Shu Yan Hei Dou	Landrace	China, Shan Dong	14.2	Fang et. al., 2017
s520	Shui Li Zhan	Landrace	China, Shan Dong	11.9	Fang et. al., 2017
s521	Si Li Yuan	Landrace	China, Shan Dong	7.5	Fang et. al., 2017
s522	Wei Xian Gu Li Hun Qing Dou	Landrace	China, Shan Dong	12.2	Fang et. al., 2017
s523	Shui Pi Qing Dou	Landrace	China, Shan Dong	7.5	Fang et. al., 2017
s524	Lv Cao Dou	Landrace	China, Shan Dong	5.6	Fang et. al., 2017
s525	Niu Mao Huang Hei Dou	Landrace	China, Shan Xi	13.2	Fang et. al., 2017
s526	Bai Pi Huang Dou	Landrace	China, Shan Xi	13.7	Fang et. al., 2017
s527	Tai Gu Zao	Landrace	China, Shan Xi	13.8	Fang et. al., 2017
s528	Zi Jie Dou	Landrace	China, Shan Xi	13.6	Fang et. al., 2017
s529	Bian Zhuang Da Dou	Landrace	China, Shan Xi	13.2	Fang et. al., 2017
s530	Qing Ke Yuan Dou	Landrace	China, Shan Xi	13.8	Fang et. al., 2017
s531	Lei Lei Dou	Landrace	China, Shan Xi	13.4	Fang et. al., 2017
s532	Shan Xi Ping Ding Huang	Landrace	China, Shan Xi	11	Fang et. al., 2017
s533	Xiao Hei Dou	Landrace	China, Shan Xi	13.1	Fang et. al., 2017
s534	Hui Lin Qing	Landrace	China, Shan Xi	12.9	Fang et. al., 2017
s535	Tu Hei Dou	Landrace	China, Shan Xi	12.3	Fang et. al., 2017
s536	Pu Dong Da Huang Dou	Landrace	China, Shang Hai	12.8	Fang et. al., 2017
s537	Song Jiang Deng Xi Feng Jia	Landrace	China, Shang Hai	12.3	Fang et. al., 2017
s538	Feng Xian Sui Dao Huang	Landrace	China, Shang Hai	11.7	Fang et. al., 2017
s539	Shang Hai Chi Sha Huang Dou	Landrace	China, Shang Hai	17.6	Fang et. al., 2017
s540	Le Shan Da Huang Ke	Landrace	China, Si Chuan	14.6	Fang et. al., 2017
s541	Gong Xian Er Ji Zao	Landrace	China, Si Chuan	16.1	Fang et. al., 2017
s542	Bei Chuan Wu Yan Wo	Landrace	China, Si Chuan	13.9	Fang et. al., 2017
s543	Zi Gong Qing Pi Dou	Landrace	China, Si Chuan	12.2	Fang et. al., 2017
s544	Shi Mian Da Dou Zi	Landrace	China, Si Chuan	12.8	Fang et. al., 2017
s545	Bao Ji Mu	Landrace	China, Si Chuan	11.5	Fang et. al., 2017
s546	Bei Chuan Da Yang Wei Ba	Landrace	China, Si Chuan	13.1	Fang et. al., 2017
s547	Peng Xi Da Liu Yue Huang	Landrace	China, Si Chuan	13	Fang et. al., 2017
s548	Bei Chuan Tu Er Dou	Landrace	China, Si Chuan	11.5	Fang et. al., 2017
s549	Le Shan Zi Pi Dou	Landrace	China, Si Chuan	17.8	Fang et. al., 2017
s550	Xiao Hei Dou -1	Landrace	China, Si Chuan	11	Fang et. al., 2017
s551	PI 283327	Landrace	China, Tai Wan	19.6	Fang et. al., 2017
s552	Chang Ji Huang Dou No.1	Landrace	China, Xin Jiang	12.4	Fang et. al., 2017
s553	Shi Da Dou No.1	Landrace	China, Xin Jiang	12.2	Fang et. al., 2017
s554	Shi Da Dou No.2	Landrace	China, Xin Jiang	12.9	Fang et. al., 2017
s555	Xin Jiang Zao Shu Pin Zhong	Landrace	China, Xin Jiang	12.8	Fang et. al., 2017
s556	Xin Da Dou No.1	Landrace	China, Xin Jiang	12.2	Fang et. al., 2017
s557	Wang Zhong Wang	Landrace	China, Xin Jiang	14.2	Fang et. al., 2017
s558	Chang Ji Huang Dou	Landrace	China, Xin Jiang	13.7	Fang et. al., 2017
s559	PI 567238	Landrace	China, Yun Nan	10.9	Fang et. al., 2017
s560	Ri Ben Hei Qi	Landrace	Japan	14.1	Fang et. al., 2017
s561	PI 59845	Landrace	Japan, Akita	11.5	Fang et. al., 2017
s562	PI 81775	Landrace	Japan, Akita	11.8	Fang et. al., 2017
s563	Shi Sheng Chang Ye	Landrace	Japan, Hokkaido	24.6	Fang et. al., 2017
s564	Bei Hai Dao Da Dou	Landrace	Japan, Hokkaido	13	Fang et. al., 2017
s565	Кубанская No.76	Landrace	Russian Federation	13.2	Fang et. al., 2017
s566	Херсонская１	Landrace	Russian Federation	12.2	Fang et. al., 2017
s567	PI 423766	Landrace	South Korea, Kangwon	11.2	Fang et. al., 2017
s568	Huang Sha Dou -2	Landrace	United States	13.9	Fang et. al., 2017
s569	PI 556511	Landrace	United States	11.1	Fang et. al., 2017
s570	Clark63	Landrace	United States, Illinois	15.2	Fang et. al., 2017
s571	PI 547786	Landrace	United States, Illinois	12.7	Fang et. al., 2017
s572	PI 547782	Landrace	United States, Illinois	14.9	Fang et. al., 2017
s573	PI 547745	Landrace	United States, Illinois	12	Fang et. al., 2017
s574	PI 547732	Landrace	United States, Illinois	11.7	Fang et. al., 2017
s575	PI 547549	Landrace	United States, Illinois	11.6	Fang et. al., 2017
s576	PI 547553	Landrace	United States, Illinois	13.4	Fang et. al., 2017
s577	PI 547539	Landrace	United States, Illinois	9.7	Fang et. al., 2017
s578	PI 548170	Landrace	United States, Illinois	10.9	Fang et. al., 2017
s579	PI 547612	Landrace	United States, Illinois	10.5	Fang et. al., 2017
s580	PI 525453	Landrace	United States, Iowa	15.4	Fang et. al., 2017
s581	PI 632420	Landrace	United States, Ohio	12.6	Fang et. al., 2017
s582	K20-3	Landrace	Unknown	12.3	Fang et. al., 2017
s583	Hkrdes	Landrace	Unknown	13.6	Fang et. al., 2017
s584	K9602-1	Landrace	Unknown	12.3	Fang et. al., 2017
s585	Mamotan(F-8)A	Landrace	Unknown	10.7	Fang et. al., 2017
s586	K099	Landrace	Unknown	11.4	Fang et. al., 2017
s587	Dcjsey4500	Landrace	Unknown	12.6	Fang et. al., 2017
s588	WD001	Landrace	Unknown	12.4	Fang et. al., 2017
s589	Mei No.2	Cultivar	China	12.3	Fang et. al., 2017
s590	Jian No.8	Cultivar	China	13.6	Fang et. al., 2017
s591	Jian No.9	Cultivar	China	13.2	Fang et. al., 2017
s592	Bian G2-3	Cultivar	China	6.2	Fang et. al., 2017
s593	Wan Dou No.24	Cultivar	China, An Hui	12.2	Fang et. al., 2017
s594	Wan Dou No.29	Cultivar	China, An Hui	12	Fang et. al., 2017
s595	Wan Dou No.30	Cultivar	China, An Hui	11.8	Fang et. al., 2017
s596	Meng Qing No.3	Cultivar	China, An Hui	13.3	Fang et. al., 2017
s597	Wan Dou No.28	Cultivar	China, An Hui	12.4	Fang et. al., 2017
s598	Sui Ke No.928	Cultivar	China, An Hui	10.8	Fang et. al., 2017
s599	Fu 75-65	Cultivar	China, An Hui	11	Fang et. al., 2017
s600	Fu Yang No.335	Cultivar	China, An Hui	12.2	Fang et. al., 2017
s601	Ke Feng No.15	Cultivar	China, Bei Jing	13.3	Fang et. al., 2017
s602	Zhong Huang No.4 -1	Cultivar	China, Bei Jing	19	Fang et. al., 2017
s603	Zhong Pin No.661	Cultivar	China, Bei Jing	15.5	Fang et. al., 2017
s604	Ke Feng No.53	Cultivar	China, Bei Jing	13.9	Fang et. al., 2017
s605	Zhong Huang No.55	Cultivar	China, Bei Jing	13.1	Fang et. al., 2017
s606	Ke Xin No.4	Cultivar	China, Bei Jing	12.7	Fang et. al., 2017
s607	Ke Feng No.14	Cultivar	China, Bei Jing	15.4	Fang et. al., 2017
s608	Zhong Huang No.44	Cultivar	China, Bei Jing	13.7	Fang et. al., 2017
s609	Zhong Huang No.19	Cultivar	China, Bei Jing	14.4	Fang et. al., 2017
s610	Zhong Zuo 9056	Cultivar	China, Bei Jing	12.7	Fang et. al., 2017
s611	Jing Yin Ke Xuan No.1	Cultivar	China, Bei Jing	12	Fang et. al., 2017
s612	Jing Huang No.3	Cultivar	China, Bei Jing	11.8	Fang et. al., 2017
s613	Zhong Huang No.24	Cultivar	China, Bei Jing	13.7	Fang et. al., 2017
s614	Ke Xin No.3	Cultivar	China, Bei Jing	13.6	Fang et. al., 2017
s615	Jing Feng No.1	Cultivar	China, Bei Jing	14.2	Fang et. al., 2017
s616	Zhong Huang No.66	Cultivar	China, Bei Jing	14	Fang et. al., 2017
s617	Hao Cai No.1	Cultivar	China, Bei Jing	14.9	Fang et. al., 2017
s618	Zhong Ke No.42	Cultivar	China, Bei Jing	13.2	Fang et. al., 2017
s619	Zhong Huang No.43	Cultivar	China, Bei Jing	13.3	Fang et. al., 2017
s620	Zhong Huang No.58	Cultivar	China, Bei Jing	13.3	Fang et. al., 2017
s621	Zao Shu No.18	Cultivar	China, Bei Jing	13.8	Fang et. al., 2017
s622	Zhong Huang No.30	Cultivar	China, Bei Jing	13.1	Fang et. al., 2017
s623	Zhong Huang No.48	Cultivar	China, Bei Jing	13.4	Fang et. al., 2017
s624	Zhong Huang No.34	Cultivar	China, Bei Jing	15.6	Fang et. al., 2017
s625	Zhong Huang No.28	Cultivar	China, Bei Jing	12.5	Fang et. al., 2017
s626	Zhong Pin 03-5368	Cultivar	China, Bei Jing	12.8	Fang et. al., 2017
s627	Zhong Zuo J9056	Cultivar	China, Bei Jing	12.5	Fang et. al., 2017
s628	Ke Feng No.29	Cultivar	China, Bei Jing	12.2	Fang et. al., 2017
s629	Zhong Huang No.67	Cultivar	China, Bei Jing	11.6	Fang et. al., 2017
s630	Ke Dou No.1	Cultivar	China, Bei Jing	13.5	Fang et. al., 2017
s631	Ke Huang No.3	Cultivar	China, Bei Jing	12.5	Fang et. al., 2017
s632	Zhong Pin 03-5363	Cultivar	China, Bei Jing	13.4	Fang et. al., 2017
s633	Ke Feng No.1	Cultivar	China, Bei Jing	14.2	Fang et. al., 2017
s634	Zhong Zuo 5807	Cultivar	China, Bei Jing	12.9	Fang et. al., 2017
s635	Zhong Huang No.41	Cultivar	China, Bei Jing	13.5	Fang et. al., 2017
s636	Ke Xin No.8	Cultivar	China, Bei Jing	13.2	Fang et. al., 2017
s637	Zao Shu No.17	Cultivar	China, Bei Jing	13.7	Fang et. al., 2017
s638	Ke Xi No.8	Cultivar	China, Bei Jing	10.2	Fang et. al., 2017
s639	Zhong Huang No.61	Cultivar	China, Bei Jing	6.7	Fang et. al., 2017
s640	Ke Xin No.6	Cultivar	China, Bei Jing	7.4	Fang et. al., 2017
s641	Ke Feng No.35	Cultivar	China, Bei Jing	6	Fang et. al., 2017
s642	Zhong Huang No.49	Cultivar	China, Bei Jing	6.4	Fang et. al., 2017
s643	You Bian No.30	Cultivar	China, Bei Jing	6.2	Fang et. al., 2017
s644	Zhong Huang No.6	Cultivar	China, Bei Jing	6.4	Fang et. al., 2017
s645	Zhong Huang No.10	Cultivar	China, Bei Jing	6.5	Fang et. al., 2017
s646	Jing Huang 03-5	Cultivar	China, Bei Jing	5.8	Fang et. al., 2017
s647	Zhong Huang No.39	Cultivar	China, Bei Jing	12.1	Fang et. al., 2017
s648	Zhong Zuo J10153	Cultivar	China, Bei Jing	4.6	Fang et. al., 2017
s649	Ke Feng No.6	Cultivar	China, Bei Jing	8.7	Fang et. al., 2017
s650	Gui Chun No.2 -2	Cultivar	China, Guang Xi	8.3	Fang et. al., 2017
s651	Ji Dou No.20	Cultivar	China, He Bei	13.4	Fang et. al., 2017
s652	Ji Dou No.12	Cultivar	China, He Bei	12.1	Fang et. al., 2017
s653	Cang Dou No.10 -1	Cultivar	China, He Bei	12.6	Fang et. al., 2017
s654	Ji Dou No.15 -2	Cultivar	China, He Bei	12	Fang et. al., 2017
s655	Ji Dou No.18	Cultivar	China, He Bei	13.9	Fang et. al., 2017
s656	Wu Xing No.1	Cultivar	China, He Bei	10.3	Fang et. al., 2017
s657	Ji Dou No.17	Cultivar	China, He Bei	14.4	Fang et. al., 2017
s658	Ji Huang	Cultivar	China, He Bei	13	Fang et. al., 2017
s659	Ji Dou No.19	Cultivar	China, He Bei	13.3	Fang et. al., 2017
s660	Jing Xuan No.2	Cultivar	China, He Bei	13.2	Fang et. al., 2017
s661	Ji Dou No.16	Cultivar	China, He Bei	12.8	Fang et. al., 2017
s662	Cang Dou No.5	Cultivar	China, He Bei	12.7	Fang et. al., 2017
s663	Han 6192	Cultivar	China, He Bei	14.7	Fang et. al., 2017
s664	Shi Dou No.411	Cultivar	China, He Bei	12.6	Fang et. al., 2017
s665	Han Dou No.10	Cultivar	China, He Bei	12.7	Fang et. al., 2017
s666	Wu Xing No.3	Cultivar	China, He Bei	13.1	Fang et. al., 2017
s667	Ji Nf No.58	Cultivar	China, He Bei	12.9	Fang et. al., 2017
s668	Ba Hong No.1	Cultivar	China, He Bei	13.5	Fang et. al., 2017
s669	Ji Dou No.7 -2	Cultivar	China, He Bei	13.4	Fang et. al., 2017
s670	Wu Xing No.2	Cultivar	China, He Bei	5.5	Fang et. al., 2017
s671	Ji Dou No.21	Cultivar	China, He Bei	12.4	Fang et. al., 2017
s672	Yu Dou No.25	Cultivar	China, He Nan	16.6	Fang et. al., 2017
s673	Fan Dou No.5	Cultivar	China, He Nan	17.9	Fang et. al., 2017
s674	Yu Dou No.10	Cultivar	China, He Nan	15	Fang et. al., 2017
s675	Zheng 97196	Cultivar	China, He Nan	14.6	Fang et. al., 2017
s676	Yu Dou No.28	Cultivar	China, He Nan	14.1	Fang et. al., 2017
s677	Zhou Dou No.13	Cultivar	China, He Nan	14.2	Fang et. al., 2017
s678	Yu Dou No.18	Cultivar	China, He Nan	14.3	Fang et. al., 2017
s679	Yu Dou No.22	Cultivar	China, He Nan	13.5	Fang et. al., 2017
s680	He Nan Zao Feng No.1	Cultivar	China, He Nan	13.4	Fang et. al., 2017
s681	Zhou Dou No.12	Cultivar	China, He Nan	8.3	Fang et. al., 2017
s682	Yu Dou No.12	Cultivar	China, He Nan	12.5	Fang et. al., 2017
s683	Zheng 9525	Cultivar	China, He Nan	14.3	Fang et. al., 2017
s684	Zhou Dou No.17	Cultivar	China, He Nan	10.9	Fang et. al., 2017
s685	Zheng 92029	Cultivar	China, He Nan	8.9	Fang et. al., 2017
s686	Zheng No.59	Cultivar	China, He Nan	11.7	Fang et. al., 2017
s687	Zheng Zhou No.135	Cultivar	China, He Nan	14.1	Fang et. al., 2017
s688	Zheng 7016	Cultivar	China, He Nan	13.2	Fang et. al., 2017
s689	Zhou Dou No.18	Cultivar	China, He Nan	13.5	Fang et. al., 2017
s690	Yu Dou No.8	Cultivar	China, He Nan	11.9	Fang et. al., 2017
s691	Yu Dou No.2	Cultivar	China, He Nan	6.3	Fang et. al., 2017
s692	Zhou Dou No.11	Cultivar	China, He Nan	4.8	Fang et. al., 2017
s693	Zheng 9805	Cultivar	China, He Nan	9	Fang et. al., 2017
s694	Zhou Dou No.19	Cultivar	China, He Nan	8.6	Fang et. al., 2017
s695	Long Hei No.1	Cultivar	China, Hei Long Jiang	13.3	Fang et. al., 2017
s696	Hei Nong No.41	Cultivar	China, Hei Long Jiang	19.9	Fang et. al., 2017
s697	Hei Nong No.48	Cultivar	China, Hei Long Jiang	17.7	Fang et. al., 2017
s698	Hei Nong No.40	Cultivar	China, Hei Long Jiang	16.4	Fang et. al., 2017
s699	Ken Feng No.15	Cultivar	China, Hei Long Jiang	25.1	Fang et. al., 2017
s700	He Nong No.60	Cultivar	China, Hei Long Jiang	20.5	Fang et. al., 2017
s701	Ken Nong No.4	Cultivar	China, Hei Long Jiang	15.5	Fang et. al., 2017
s702	Ken Nong No.14	Cultivar	China, Hei Long Jiang	20.6	Fang et. al., 2017
s703	Kang Xian No.3	Cultivar	China, Hei Long Jiang	13.7	Fang et. al., 2017
s704	Hei He No.36	Cultivar	China, Hei Long Jiang	25	Fang et. al., 2017
s705	Ken Feng No.19	Cultivar	China, Hei Long Jiang	19.7	Fang et. al., 2017
s706	Dong Nong L13	Cultivar	China, Hei Long Jiang	21.2	Fang et. al., 2017
s707	Ke Bei No.1	Cultivar	China, Hei Long Jiang	13.1	Fang et. al., 2017
s708	Hei Nong No.69	Cultivar	China, Hei Long Jiang	14.6	Fang et. al., 2017
s709	He Feng No.46	Cultivar	China, Hei Long Jiang	11.6	Fang et. al., 2017
s710	Dong Nong No.50	Cultivar	China, Hei Long Jiang	18	Fang et. al., 2017
s711	Long Xuan No.1	Cultivar	China, Hei Long Jiang	13.3	Fang et. al., 2017
s712	Hei Nong No.2	Cultivar	China, Hei Long Jiang	13.6	Fang et. al., 2017
s713	Ken Nong No.5	Cultivar	China, Hei Long Jiang	13.8	Fang et. al., 2017
s714	Ken Feng No.6	Cultivar	China, Hei Long Jiang	11.7	Fang et. al., 2017
s715	Dong Nong No.59	Cultivar	China, Hei Long Jiang	15.1	Fang et. al., 2017
s716	He Feng No.52	Cultivar	China, Hei Long Jiang	15.2	Fang et. al., 2017
s717	Hei Nong No.57	Cultivar	China, Hei Long Jiang	12.2	Fang et. al., 2017
s718	Ken Dou No.25	Cultivar	China, Hei Long Jiang	13.5	Fang et. al., 2017
s719	Dong Yin Xiao Li Dou	Cultivar	China, Hei Long Jiang	20.5	Fang et. al., 2017
s720	He Feng No.30	Cultivar	China, Hei Long Jiang	14.2	Fang et. al., 2017
s721	Bei Dou No.50	Cultivar	China, Hei Long Jiang	12.2	Fang et. al., 2017
s722	Ken Dou No.30	Cultivar	China, Hei Long Jiang	13.3	Fang et. al., 2017
s723	Ken Dou No.33	Cultivar	China, Hei Long Jiang	14.8	Fang et. al., 2017
s724	Sui Nong No.16	Cultivar	China, Hei Long Jiang	15.2	Fang et. al., 2017
s725	Hei He No.4	Cultivar	China, Hei Long Jiang	11.2	Fang et. al., 2017
s726	Nen Feng No.16	Cultivar	China, Hei Long Jiang	14	Fang et. al., 2017
s727	Nen Feng No.11	Cultivar	China, Hei Long Jiang	12.7	Fang et. al., 2017
s728	He Feng No.35	Cultivar	China, Hei Long Jiang	12.8	Fang et. al., 2017
s729	Bei Dou No.14	Cultivar	China, Hei Long Jiang	14	Fang et. al., 2017
s730	Hei Nong No.64	Cultivar	China, Hei Long Jiang	10.5	Fang et. al., 2017
s731	Sui Xiao Li Dou No.1	Cultivar	China, Hei Long Jiang	12.5	Fang et. al., 2017
s732	Sui Nong No.30	Cultivar	China, Hei Long Jiang	13.1	Fang et. al., 2017
s733	Sui Nong No.22	Cultivar	China, Hei Long Jiang	11.9	Fang et. al., 2017
s734	Ken Feng No.14	Cultivar	China, Hei Long Jiang	7.3	Fang et. al., 2017
s735	Long Xiao Li Dou No.1	Cultivar	China, Hei Long Jiang	11.5	Fang et. al., 2017
s736	Jin Yuan No.2	Cultivar	China, Hei Long Jiang	11.7	Fang et. al., 2017
s737	Hei He No.46	Cultivar	China, Hei Long Jiang	7.3	Fang et. al., 2017
s738	Xin Da Dou No.8	Cultivar	China, Hei Long Jiang	6.1	Fang et. al., 2017
s739	Hei Nong No.68	Cultivar	China, Hei Long Jiang	6.6	Fang et. al., 2017
s740	Hei He No.1 -2	Cultivar	China, Hei Long Jiang	14.6	Fang et. al., 2017
s741	Dong Nong No.58	Cultivar	China, Hei Long Jiang	12.9	Fang et. al., 2017
s742	Dong Sheng No.1 -1	Cultivar	China, Hei Long Jiang	6.5	Fang et. al., 2017
s743	Hei Nong No.50 -2	Cultivar	China, Hei Long Jiang	5.5	Fang et. al., 2017
s744	Dong Nong No.44	Cultivar	China, Hei Long Jiang	10.1	Fang et. al., 2017
s745	Hei Nong No.59	Cultivar	China, Hei Long Jiang	4.7	Fang et. al., 2017
s746	Mo He No.1	Cultivar	China, Hei Long Jiang	9.8	Fang et. al., 2017
s747	Sui Wu Xing No.1	Cultivar	China, Hei Long Jiang	12.9	Fang et. al., 2017
s748	Dong Nong No.47	Cultivar	China, Hei Long Jiang	10	Fang et. al., 2017
s749	Bei Dou No.9	Cultivar	China, Hei Long Jiang	8.6	Fang et. al., 2017
s750	Mu Feng No.1 -1	Cultivar	China, Hei Long Jiang	12.3	Fang et. al., 2017
s751	Ji Lin No.45	Cultivar	China, Ji Lin	13	Fang et. al., 2017
s752	Ji Yu No.53	Cultivar	China, Ji Lin	13.5	Fang et. al., 2017
s753	Ji Yu No.63	Cultivar	China, Ji Lin	12.5	Fang et. al., 2017
s754	Ji No.56	Cultivar	China, Ji Lin	15.1	Fang et. al., 2017
s755	Ji Nong No.14	Cultivar	China, Ji Lin	10.1	Fang et. al., 2017
s756	Jiu Nong No.21	Cultivar	China, Ji Lin	13.4	Fang et. al., 2017
s757	Qun Xuan No.1	Cultivar	China, Ji Lin	14.1	Fang et. al., 2017
s758	Ji Lin No.31	Cultivar	China, Ji Lin	13.8	Fang et. al., 2017
s759	Ji Lin No.35	Cultivar	China, Ji Lin	12.4	Fang et. al., 2017
s760	Jiu Nong No.27	Cultivar	China, Ji Lin	12.1	Fang et. al., 2017
s761	Ji Ke Dou No.1	Cultivar	China, Ji Lin	11.4	Fang et. al., 2017
s762	Ji Nong No.9	Cultivar	China, Ji Lin	12	Fang et. al., 2017
s763	Ji Yu No.76	Cultivar	China, Ji Lin	12.9	Fang et. al., 2017
s764	Yan Nong No.3	Cultivar	China, Ji Lin	16.2	Fang et. al., 2017
s765	Ji Lin No.21	Cultivar	China, Ji Lin	12.5	Fang et. al., 2017
s766	Ji Qing No.1	Cultivar	China, Ji Lin	10.7	Fang et. al., 2017
s767	Ji Yu No.45	Cultivar	China, Ji Lin	11.6	Fang et. al., 2017
s768	Ji Dou No.1	Cultivar	China, Ji Lin	12.4	Fang et. al., 2017
s769	Ji Xiao No.6	Cultivar	China, Ji Lin	6.1	Fang et. al., 2017
s770	Ji Nong No.23	Cultivar	China, Ji Lin	5.4	Fang et. al., 2017
s771	Xu Dou No.13	Cultivar	China, Jiang Su	13.2	Fang et. al., 2017
s772	Xu Dou No.12	Cultivar	China, Jiang Su	13.6	Fang et. al., 2017
s773	Nan Nong Da Huang Dou	Cultivar	China, Jiang Su	8.5	Fang et. al., 2017
s774	Xu Dou No.15 -1	Cultivar	China, Jiang Su	14.1	Fang et. al., 2017
s775	Xu Dou No.17	Cultivar	China, Jiang Su	12.1	Fang et. al., 2017
s776	Xu Dou No.11	Cultivar	China, Jiang Su	12.6	Fang et. al., 2017
s777	Xu Dou No.16	Cultivar	China, Jiang Su	12.1	Fang et. al., 2017
s778	Xu Dou No.14	Cultivar	China, Jiang Su	6.6	Fang et. al., 2017
s779	Xu 0705	Cultivar	China, Jiang Su	14.4	Fang et. al., 2017
s780	Xu Dou No.10	Cultivar	China, Jiang Su	5.4	Fang et. al., 2017
s781	Nan Nong 493-1	Cultivar	China, Jiang Su	4.7	Fang et. al., 2017
s782	Xu Dou No.9	Cultivar	China, Jiang Su	4.7	Fang et. al., 2017
s783	Nan Nong Cai Dou No.5	Cultivar	China, Jiang Su	10.4	Fang et. al., 2017
s784	Tie Feng No.31	Cultivar	China, Liao Ning	19.3	Fang et. al., 2017
s785	Feng Jiao 66-12	Cultivar	China, Liao Ning	16.9	Fang et. al., 2017
s786	Liao Dou No.31	Cultivar	China, Liao Ning	15.1	Fang et. al., 2017
s787	Ji Ti No.2	Cultivar	China, Liao Ning	17.2	Fang et. al., 2017
s788	Liao Dou No.10	Cultivar	China, Liao Ning	13	Fang et. al., 2017
s789	Tie Feng No.35	Cultivar	China, Liao Ning	12.8	Fang et. al., 2017
s790	Tie Dou No.37	Cultivar	China, Liao Ning	14.3	Fang et. al., 2017
s791	Liao Dou No.22	Cultivar	China, Liao Ning	12.6	Fang et. al., 2017
s792	Liao Dou No.16	Cultivar	China, Liao Ning	12.3	Fang et. al., 2017
s793	Tie Dou No.61	Cultivar	China, Liao Ning	13.3	Fang et. al., 2017
s794	Deng Ke No.3 -1	Cultivar	China, Nei Meng Gu	14.6	Fang et. al., 2017
s795	Meng Dou No.11	Cultivar	China, Nei Meng Gu	12.5	Fang et. al., 2017
s796	Shan Dou No.125	Cultivar	China, Shaan Xi	15.2	Fang et. al., 2017
s797	He Dou No.16	Cultivar	China, Shan Dong	31.7	Fang et. al., 2017
s798	He Dou No.12 -1	Cultivar	China, Shan Dong	17.1	Fang et. al., 2017
s799	Shan Ning No.12	Cultivar	China, Shan Dong	16.3	Fang et. al., 2017
s800	Qi Huang No.28 -2	Cultivar	China, Shan Dong	13.6	Fang et. al., 2017
s801	Shan Ning No.7	Cultivar	China, Shan Dong	12.1	Fang et. al., 2017
s802	Qi Huang No.25	Cultivar	China, Shan Dong	13.1	Fang et. al., 2017
s803	Gao Feng No.1	Cultivar	China, Shan Dong	12.6	Fang et. al., 2017
s804	Qi Huang No.33	Cultivar	China, Shan Dong	13.7	Fang et. al., 2017
s805	Qi Huang No.30	Cultivar	China, Shan Dong	15.2	Fang et. al., 2017
s806	Ju Xuan No.23	Cultivar	China, Shan Dong	13	Fang et. al., 2017
s807	Qi Huang No.31	Cultivar	China, Shan Dong	7.2	Fang et. al., 2017
s808	Lin Dou No.10	Cultivar	China, Shan Dong	13.5	Fang et. al., 2017
s809	Qi Huang No.26	Cultivar	China, Shan Dong	5.1	Fang et. al., 2017
s810	Lu Dou No.4 -1	Cultivar	China, Shan Dong	6.7	Fang et. al., 2017
s811	Jin Yi No.43	Cultivar	China, Shan Xi	14.2	Fang et. al., 2017
s812	Jin Dou No.23	Cultivar	China, Shan Xi	16.9	Fang et. al., 2017
s813	Jin Dou No.34	Cultivar	China, Shan Xi	12.6	Fang et. al., 2017
s814	Jin Dou No.29	Cultivar	China, Shan Xi	13.5	Fang et. al., 2017
s815	Jin Yi No.59	Cultivar	China, Shan Xi	12.3	Fang et. al., 2017
s816	Fen Dou No.56	Cultivar	China, Shan Xi	13.6	Fang et. al., 2017
s817	Jin Yi No.52	Cultivar	China, Shan Xi	11.3	Fang et. al., 2017
s818	Jin Dou No.16	Cultivar	China, Shan Xi	13.9	Fang et. al., 2017
s819	Yu Xuan No.13	Cultivar	China, Shan Xi	16.8	Fang et. al., 2017
s820	Fen Dou No.16	Cultivar	China, Shan Xi	14	Fang et. al., 2017
s821	Jin Dou No.19 -1	Cultivar	China, Shan Xi	13.3	Fang et. al., 2017
s822	Jin Dou No.14	Cultivar	China, Shan Xi	14.7	Fang et. al., 2017
s823	Zhang Dou No.006	Cultivar	China, Shan Xi	15	Fang et. al., 2017
s824	Jin Yi No.51	Cultivar	China, Shan Xi	12.1	Fang et. al., 2017
s825	Jin Dou No.2	Cultivar	China, Shan Xi	18.4	Fang et. al., 2017
s826	Jin Zao No.16	Cultivar	China, Shan Xi	12	Fang et. al., 2017
s827	Jin Dou No.41	Cultivar	China, Shan Xi	12.3	Fang et. al., 2017
s828	Jin Dou No.25	Cultivar	China, Shan Xi	15.8	Fang et. al., 2017
s829	Jin Dou No.501	Cultivar	China, Shan Xi	12.9	Fang et. al., 2017
s830	Jin Da No.78 -1	Cultivar	China, Shan Xi	10.8	Fang et. al., 2017
s831	Jin Da No.74	Cultivar	China, Shan Xi	12.6	Fang et. al., 2017
s832	Jin Yi No.46	Cultivar	China, Shan Xi	12.5	Fang et. al., 2017
s833	Jin Dou No.43	Cultivar	China, Shan Xi	11.9	Fang et. al., 2017
s834	Jin Dou No.39 -1	Cultivar	China, Shan Xi	12.7	Fang et. al., 2017
s835	Jin Dou No.21	Cultivar	China, Shan Xi	13.7	Fang et. al., 2017
s836	Zhang Dou No.003	Cultivar	China, Shan Xi	12.3	Fang et. al., 2017
s837	Fen Dou No.62	Cultivar	China, Shan Xi	12.8	Fang et. al., 2017
s838	Jin Yi No.31	Cultivar	China, Shan Xi	11.2	Fang et. al., 2017
s839	Jin Yi No.10	Cultivar	China, Shan Xi	11.1	Fang et. al., 2017
s840	Jin Dou No.1	Cultivar	China, Shan Xi	13	Fang et. al., 2017
s841	Zhang Dou No.001	Cultivar	China, Shan Xi	6.3	Fang et. al., 2017
s842	Fen Dou No.28	Cultivar	China, Shan Xi	6	Fang et. al., 2017
s843	Jin Da No.78 -2	Cultivar	China, Shan Xi	5.2	Fang et. al., 2017
s844	Jin Dou No.10	Cultivar	China, Shan Xi	5.2	Fang et. al., 2017
s845	Tai Nong No.15	Cultivar	China, Tai Wan	13.6	Fang et. al., 2017
s846	Tai Wan No.75	Cultivar	China, Tai Wan	10	Fang et. al., 2017
s847	Hua Dou No.1	Cultivar	China, Tian Jin	11.6	Fang et. al., 2017
s848	Hua Dou No.2	Cultivar	China, Tian Jin	12	Fang et. al., 2017
s849	Zhong Zuo J8035	Cultivar	China, Tian Jin	12.4	Fang et. al., 2017
s850	Xi Zang Da Dou No.3	Cultivar	China, Xi Zang	14.6	Fang et. al., 2017
s851	PI317334B	Cultivar	Japan, Hokkaido	22.3	Fang et. al., 2017
s852	Enrei	Cultivar	Japan, Nagano	18.1	Fang et. al., 2017
s853	Ni Ri Li Ya No.4	Cultivar	Nigeria	9.2	Fang et. al., 2017
s854	Poland Yellow	Cultivar	Poland	14.1	Fang et. al., 2017
s855	Tai Guo Xiao Li	Cultivar	Thailand	18.5	Fang et. al., 2017
s856	Mei Guo Hak08 G	Cultivar	United States	11.7	Fang et. al., 2017
s857	Mei Guo Da Dou	Cultivar	United States	12.4	Fang et. al., 2017
s858	Lincoln	Cultivar	United States, Illinois	14.4	Fang et. al., 2017
s859	SRF300	Cultivar	United States, Illinois	13	Fang et. al., 2017
s860	PI 548533	Cultivar	United States, Illinois	10.1	Fang et. al., 2017
s861	Beeson	Cultivar	United States, Indiana	13.9	Fang et. al., 2017
s862	Amsoy	Cultivar	United States, Iowa	14.2	Fang et. al., 2017
s863	PI 548560	Cultivar	United States, Minnesota	13.6	Fang et. al., 2017
s864	TK780	Cultivar	Unknown	17	Fang et. al., 2017
s865	AGS292	Cultivar	Unknown	18.9	Fang et. al., 2017
s866	1501-101	Cultivar	Unknown	22.5	Fang et. al., 2017
s867	1501-102	Cultivar	Unknown	21.3	Fang et. al., 2017
s868	85-140	Cultivar	Unknown	6.5	Fang et. al., 2017
s869	23 P-3	Cultivar	Unknown	6.5	Fang et. al., 2017
s870	HK-12	Cultivar	Unknown	6.3	Fang et. al., 2017
s871	E182	Cultivar	Unknown	5.9	Fang et. al., 2017
s872	PI 483463	G. soja	China	21.9	Liu et. al., 2020
s873	PI 101404 B	G. soja	China	12.2	Liu et. al., 2020
s874	PI 561355	G. soja	China, Hei Long Jiang	11.5	Liu et. al., 2020
s875	PI 458538 -1	G. soja	China, Hei Long Jiang	10.1	Liu et. al., 2020
s876	PI 479768	G. soja	China, Hei Long Jiang	9.6	Liu et. al., 2020
s877	PI 464866 A	G. soja	China, Hei Long Jiang	10.7	Liu et. al., 2020
s878	PI 464891 B	G. soja	China, Ji Lin	12.5	Liu et. al., 2020
s879	PI 479746 B	G. soja	China, Ji Lin	11.9	Liu et. al., 2020
s880	PI 407294	G. soja	China, Ji Lin	12.8	Liu et. al., 2020
s881	PI 479753 C	G. soja	China, Ji Lin	12	Liu et. al., 2020
s882	PI 464890 A	G. soja	China, Ji Lin	10.2	Liu et. al., 2020
s883	PI 407290	G. soja	China, Ji Lin	11.5	Liu et. al., 2020
s884	PI 479744	G. soja	China, Ji Lin	14.9	Liu et. al., 2020
s885	PI 407299	G. soja	China, Liao Ning	10	Liu et. al., 2020
s886	PI 464929 A -1	G. soja	China, Liao Ning	10.7	Liu et. al., 2020
s887	PI 464926	G. soja	China, Liao Ning	10.2	Liu et. al., 2020
s888	PI 468399 B	G. soja	China, Shan Dong	16.4	Liu et. al., 2020
s889	PI 326581	G. soja	Russian Federation	10.2	Liu et. al., 2020
s890	PI 81762	G. soja	Russian Federation	9.4	Liu et. al., 2020
s891	PI 567194	G. soja	Russian Federation, Federation Amur	12.6	Liu et. al., 2020
s892	PI 578357 -2	G. soja	Russian Federation, Federation Amur	11.2	Liu et. al., 2020
s893	PI 507719	G. soja	Russian Federation, Federation Amur	10.1	Liu et. al., 2020
s894	PI 578340 A	G. soja	Russian Federation, Federation Khabarovsk	11.3	Liu et. al., 2020
s895	PI 578343	G. soja	Russian Federation, Federation Khabarovsk	10	Liu et. al., 2020
s896	PI 578340 B	G. soja	Russian Federation, Federation Khabarovsk	12	Liu et. al., 2020
s897	PI 507791	G. soja	Russian Federation, Federation Primorye	10.7	Liu et. al., 2020
s898	PI 507801	G. soja	Russian Federation, Federation Primorye	11.7	Liu et. al., 2020
s899	PI 342620 B -1	G. soja	Russian Federation, Federation Primorye	10.3	Liu et. al., 2020
s900	PI 522231 A	G. soja	Russian Federation, Federation Primorye	10.1	Liu et. al., 2020
s901	PI 522225 A	G. soja	Russian Federation, Federation Primorye	10.3	Liu et. al., 2020
s902	PI 507786	G. soja	Russian Federation, Federation Primorye	13.4	Liu et. al., 2020
s903	PI 522230 A	G. soja	Russian Federation, Federation Primorye	9.9	Liu et. al., 2020
s904	PI 522232	G. soja	Russian Federation, Federation Primorye	10.9	Liu et. al., 2020
s905	PI 342622 B	G. soja	Russian Federation, Federation Primorye	9.5	Liu et. al., 2020
s906	PI 507785	G. soja	Russian Federation, Federation Primorye	11.2	Liu et. al., 2020
s907	PI 522229	G. soja	Russian Federation, Federation Primorye	10.3	Liu et. al., 2020
s908	PI 522234	G. soja	Russian Federation, Federation Primorye	10.1	Liu et. al., 2020
s909	PI 507797	G. soja	Russian Federation, Federation Primorye	11	Liu et. al., 2020
s910	PI 522203	G. soja	Russian Federation, Federation Primorye	9.4	Liu et. al., 2020
s911	PI 507805	G. soja	Russian Federation, Federation Primorye	9.6	Liu et. al., 2020
s912	PI 342620 B -2	G. soja	Russian Federation, Primorye	15.9	Liu et. al., 2020
s913	PI 153293	Landrace	Belgium	11.6	Liu et. al., 2020
s914	PI 438364	Landrace	Canada, Ontario	14.1	Liu et. al., 2020
s915	PI 89061-2	Landrace	China	12	Liu et. al., 2020
s916	PI 603674	Landrace	China	12.9	Liu et. al., 2020
s917	PI 603755 D	Landrace	China	13	Liu et. al., 2020
s918	PI 437586 A	Landrace	China	11.1	Liu et. al., 2020
s919	Lv Bao Shi	Landrace	China	15.2	Liu et. al., 2020
s920	PI 89005-4	Landrace	China	15.6	Liu et. al., 2020
s921	Da Huang Dou -2	Landrace	China	11.9	Liu et. al., 2020
s922	Wu Xing Wei	Landrace	China	10.9	Liu et. al., 2020
s923	PI 603755 C	Landrace	China	13.1	Liu et. al., 2020
s924	PI 79797	Landrace	China	12.7	Liu et. al., 2020
s925	PI 578499 B	Landrace	China	9.8	Liu et. al., 2020
s926	PI 437961	Landrace	China	9.8	Liu et. al., 2020
s927	PI 88789	Landrace	China	10.5	Liu et. al., 2020
s928	Xiao Hei Dou -2	Landrace	China	18	Liu et. al., 2020
s929	PI 70023	Landrace	China	12.6	Liu et. al., 2020
s930	PI 87531	Landrace	China	11.4	Liu et. al., 2020
s931	PI 89055	Landrace	China	11.7	Liu et. al., 2020
s932	PI 437805	Landrace	China	11.1	Liu et. al., 2020
s933	PI 603418 A	Landrace	China	10.4	Liu et. al., 2020
s934	Xiao Huang Dou -4	Landrace	China	13.5	Liu et. al., 2020
s935	PI 89773	Landrace	China	11.6	Liu et. al., 2020
s936	PI 593967	Landrace	China	11.4	Liu et. al., 2020
s937	Tian E Dan -2	Landrace	China	19.9	Liu et. al., 2020
s938	Niu Mao Huang -2	Landrace	China	12	Liu et. al., 2020
s939	PI 438252 B	Landrace	China	9.8	Liu et. al., 2020
s940	PI 603387	Landrace	China	9.7	Liu et. al., 2020
s941	PI 603438 D	Landrace	China	9.9	Liu et. al., 2020
s942	PI 603562 A	Landrace	China	9.7	Liu et. al., 2020
s943	PI 89059	Landrace	China	11.4	Liu et. al., 2020
s944	Xiao Huang Dou -2	Landrace	China	12.9	Liu et. al., 2020
s945	PI 603560	Landrace	China	10.9	Liu et. al., 2020
s946	PI 438199	Landrace	China	9.8	Liu et. al., 2020
s947	PI 603556	Landrace	China	13.1	Liu et. al., 2020
s948	PI 578417 B	Landrace	China	12.2	Liu et. al., 2020
s949	PI 437799	Landrace	China	13.2	Liu et. al., 2020
s950	PI 603304	Landrace	China	10.9	Liu et. al., 2020
s951	PI 437715	Landrace	China	10	Liu et. al., 2020
s952	PI 437902 B	Landrace	China	9.7	Liu et. al., 2020
s953	PI 538400	Landrace	China	9.8	Liu et. al., 2020
s954	PI 603412 A	Landrace	China	10	Liu et. al., 2020
s955	PI 438153	Landrace	China	9.8	Liu et. al., 2020
s956	PI 438063	Landrace	China	13.6	Liu et. al., 2020
s957	Xiao Yuan Huang Dou	Landrace	China	10.4	Liu et. al., 2020
s958	PI 437625	Landrace	China	11.6	Liu et. al., 2020
s959	PI 438065	Landrace	China	13.9	Liu et. al., 2020
s960	PI 438072	Landrace	China	13.7	Liu et. al., 2020
s961	PI 438115	Landrace	China	14.1	Liu et. al., 2020
s962	PI 420338	Landrace	China	13.4	Liu et. al., 2020
s963	PI 89014	Landrace	China	19.9	Liu et. al., 2020
s964	PI 438052	Landrace	China	13.9	Liu et. al., 2020
s965	PI 437977	Landrace	China	11.8	Liu et. al., 2020
s966	PI 578499 C	Landrace	China	12.4	Liu et. al., 2020
s967	PI 437846	Landrace	China	13.9	Liu et. al., 2020
s968	Hu Pi Dou	Landrace	China	13.4	Liu et. al., 2020
s969	PI 603778	Landrace	China	11.4	Liu et. al., 2020
s970	PI 603308 B	Landrace	China	12	Liu et. al., 2020
s971	PI 603693 A	Landrace	China	12.7	Liu et. al., 2020
s972	PI 603422 C	Landrace	China	14.9	Liu et. al., 2020
s973	PI 437862	Landrace	China	11.5	Liu et. al., 2020
s974	PI 603494	Landrace	China	13.6	Liu et. al., 2020
s975	PI 603492	Landrace	China	13.8	Liu et. al., 2020
s976	PI 561302 C	Landrace	China	12.5	Liu et. al., 2020
s977	PI 592931	Landrace	China	16.9	Liu et. al., 2020
s978	PI 438045	Landrace	China	10.2	Liu et. al., 2020
s979	PI 603491	Landrace	China	12.8	Liu et. al., 2020
s980	Huang Da Li	Landrace	China	11.7	Liu et. al., 2020
s981	PI 603663	Landrace	China	11.9	Liu et. al., 2020
s982	PI 437947	Landrace	China	12.5	Liu et. al., 2020
s983	PI 592951	Landrace	China	10	Liu et. al., 2020
s984	PI 603527 A	Landrace	China	11.2	Liu et. al., 2020
s985	PI 603401	Landrace	China	11.4	Liu et. al., 2020
s986	PI 603457 A	Landrace	China	15.3	Liu et. al., 2020
s987	PI 438267	Landrace	China	15.5	Liu et. al., 2020
s988	PI 603498 A	Landrace	China	12.7	Liu et. al., 2020
s989	PI 603457 C	Landrace	China	11.3	Liu et. al., 2020
s990	PI 438252 A	Landrace	China	11	Liu et. al., 2020
s991	PI 438018	Landrace	China	11.5	Liu et. al., 2020
s992	PI 578415	Landrace	China	13.8	Liu et. al., 2020
s993	PI 603397	Landrace	China	10.2	Liu et. al., 2020
s994	PI 603564 C	Landrace	China	13	Liu et. al., 2020
s995	PI 612761 A	Landrace	China	12.8	Liu et. al., 2020
s996	PI 603587 C	Landrace	China	12.4	Liu et. al., 2020
s997	PI 86878-2	Landrace	China	11.6	Liu et. al., 2020
s998	PI 603453	Landrace	China	9.9	Liu et. al., 2020
s999	PI 253666 A	Landrace	China	12	Liu et. al., 2020
s1000	PI 603551 C	Landrace	China	11.5	Liu et. al., 2020
s1001	PI 437655	Landrace	China	11.4	Liu et. al., 2020
s1002	PI 89006-2	Landrace	China	9.7	Liu et. al., 2020
s1003	PI 603331	Landrace	China	12.4	Liu et. al., 2020
s1004	PI 603730 C	Landrace	China	13.7	Liu et. al., 2020
s1005	PI 603543 B	Landrace	China	12.2	Liu et. al., 2020
s1006	PI 80536	Landrace	China	12.7	Liu et. al., 2020
s1007	PI 603664	Landrace	China	11.2	Liu et. al., 2020
s1008	PI 603495 A	Landrace	China	12.9	Liu et. al., 2020
s1009	PI 436612	Landrace	China	13.8	Liu et. al., 2020
s1010	PI 603429 A	Landrace	China	13.9	Liu et. al., 2020
s1011	PI 437664	Landrace	China	11	Liu et. al., 2020
s1012	Ping Rang Tai Bai	Landrace	China	10.1	Liu et. al., 2020
s1013	PI 603348 A	Landrace	China	10.7	Liu et. al., 2020
s1014	Peking	Landrace	China	4.6	Liu et. al., 2020
s1015	PI 438181 A	Landrace	China	10.2	Liu et. al., 2020
s1016	PI 593956 B	Landrace	China	15.2	Liu et. al., 2020
s1017	PI 603735 B	Landrace	China	12.2	Liu et. al., 2020
s1018	PI 437909 A	Landrace	China	11	Liu et. al., 2020
s1019	Hui Pi Zhi	Landrace	China	12.6	Liu et. al., 2020
s1020	PI 603339 A	Landrace	China	11.7	Liu et. al., 2020
s1021	PI 437654 -1	Landrace	China	9.8	Liu et. al., 2020
s1022	PI 437830	Landrace	China	10.9	Liu et. al., 2020
s1023	PI 437613	Landrace	China	12.4	Liu et. al., 2020
s1024	PI 438257 B	Landrace	China	10.5	Liu et. al., 2020
s1025	Xing Da Dou	Landrace	China	11.8	Liu et. al., 2020
s1026	FC 1547	Landrace	China	13	Liu et. al., 2020
s1027	Hua Chi Lv Di Dou	Landrace	China	12.4	Liu et. al., 2020
s1028	Shang Cai Er Li Ping Ding Shi	Landrace	China	9.6	Liu et. al., 2020
s1029	PI 612759 A	Landrace	China	9.7	Liu et. al., 2020
s1030	Te Da Li No.1	Landrace	China	12.8	Liu et. al., 2020
s1031	PI 81768	Landrace	China	11.3	Liu et. al., 2020
s1032	PI 603662 B	Landrace	China	12	Liu et. al., 2020
s1033	PI 438104	Landrace	China	8.1	Liu et. al., 2020
s1034	PI 438020	Landrace	China	10.6	Liu et. al., 2020
s1035	PI 437784	Landrace	China	12.3	Liu et. al., 2020
s1036	Hei Hei Dou	Landrace	China	10.8	Liu et. al., 2020
s1037	PI 603436 B	Landrace	China	12.6	Liu et. al., 2020
s1038	Wang Yang Da Dou	Landrace	China	11.8	Liu et. al., 2020
s1039	PI 438095	Landrace	China	11.8	Liu et. al., 2020
s1040	Ji Yan Dou	Landrace	China	14.1	Liu et. al., 2020
s1041	PI 603561	Landrace	China	10.8	Liu et. al., 2020
s1042	PI 438145	Landrace	China	11.1	Liu et. al., 2020
s1043	Xiao Bai Hua Hei Dou	Landrace	China	9.6	Liu et. al., 2020
s1044	PI 438222	Landrace	China	10.8	Liu et. al., 2020
s1045	PI 603326	Landrace	China	10.1	Liu et. al., 2020
s1046	PI 68535	Landrace	China	9.9	Liu et. al., 2020
s1047	PI 437936	Landrace	China	10.6	Liu et. al., 2020
s1048	Man Gui Dou	Landrace	China	14.6	Liu et. al., 2020
s1049	PI 567710	Landrace	China, An Hui	17.7	Liu et. al., 2020
s1050	PI 567713 D	Landrace	China, An Hui	14.4	Liu et. al., 2020
s1051	PI 567692	Landrace	China, An Hui	14.9	Liu et. al., 2020
s1052	PI 567696 C	Landrace	China, An Hui	12.9	Liu et. al., 2020
s1053	PI 567716 A	Landrace	China, An Hui	14.8	Liu et. al., 2020
s1054	PI 567686	Landrace	China, An Hui	12.8	Liu et. al., 2020
s1055	Si Xian Tu Li Wai	Landrace	China, An Hui	18	Liu et. al., 2020
s1056	PI 567732	Landrace	China, An Hui	11.8	Liu et. al., 2020
[truncated: 1,906 more rows]
