# Supplementary material for: SoyOD: An Integrated Soybean Multi-omics Database for Mining Genes and Biological Research
Source: Genomics Proteomics Bioinformatics. 2024 Nov 13;22(6):qzae080. doi: 10.1093/gpbjnl/qzae080 (PMC11757165; doi:10.1093/gpbjnl/qzae080)
Supplement: qzae080_Supplementary_Data [file qzae080_supplementary_data.zip › Table S5.xlsx]

## Sheet: Table S5
Table S5 Screening of selective signals for domestication-related genes
Gene ID	Chromosome	Star	End	Strand	Description
SoyZH13_01G023900	GWHAAEV00000001.1	3050883	3052045	+	Transcription factor bHLH131-like
SoyZH13_01G024000	GWHAAEV00000001.1	3052812	3061647	-	Ubiquitin carboxyl-terminal hydrolase
SoyZH13_01G024100	GWHAAEV00000001.1	3074769	3076954	+	Belongs to the mitochondrial carrier (TC 2.A.29) family
SoyZH13_01G023800	GWHAAEV00000001.1	3024098	3039354	+	Gpi ethanolamine phosphate transferase
SoyZH13_01G023700	GWHAAEV00000001.1	2999871	3021739	+	Belongs to the TRAFAC class myosin-kinesin ATPase superfamily. Kinesin family
SoyZH13_01G060800	GWHAAEV00000001.1	10278305	10282770	-	Act domain(ACR4)
SoyZH13_01G060801	GWHAAEV00000001.1	10292107	10294358	-	Flavoprotein (FP) subunit of succinate dehydrogenase (SDH) that is involved in complex II of the mitochondrial electron transport chain and is responsible for transferring electrons from succinate to ubiquinone (coenzyme Q)(SDH1-2)
SoyZH13_01G073701	GWHAAEV00000001.1	24890597	24890824	+	-
SoyZH13_01G073702	GWHAAEV00000001.1	24892858	24893481	-	-
SoyZH13_01G074301	GWHAAEV00000001.1	25538822	25539463	-	-
SoyZH13_01G075503	GWHAAEV00000001.1	26093478	26093882	+	-
SoyZH13_01G075600	GWHAAEV00000001.1	26093950	26095447	-	-
SoyZH13_01G075700	GWHAAEV00000001.1	26100539	26101033	+	Transposition
SoyZH13_01G076300	GWHAAEV00000001.1	26457204	26463885	-	Transcription factor
SoyZH13_01G077903	GWHAAEV00000001.1	27414765	27415718	+	Major facilitator superfamily domain-containing protein
SoyZH13_01G078401	GWHAAEV00000001.1	27592740	27593694	+	-
SoyZH13_01G079000	GWHAAEV00000001.1	27996490	28035145	-	Removes the N-terminal methionine from nascent proteins. The N-terminal methionine is often cleaved when the second residue in the primary sequence is small and uncharged (Met-Ala-, Cys, Gly, Pro, Ser, Thr, or Val)
SoyZH13_01G079001	GWHAAEV00000001.1	28146301	28146655	-	-
SoyZH13_01G079002	GWHAAEV00000001.1	28150958	28151266	+	-
SoyZH13_01G079401	GWHAAEV00000001.1	28323214	28327140	-	-
SoyZH13_01G079600	GWHAAEV00000001.1	28395463	28397171	+	Belongs to the glycosyltransferase 8 family
SoyZH13_01G079701	GWHAAEV00000001.1	28450209	28450622	+	-
SoyZH13_01G079900	GWHAAEV00000001.1	28576729	28581327	-	Transcription factor
SoyZH13_01G080101	GWHAAEV00000001.1	28642835	28643095	-	-
SoyZH13_01G121100	GWHAAEV00000001.1	48932358	48936704	-	Acts in the modification of cell walls via demethylesterification of cell wall pectin
SoyZH13_01G121101	GWHAAEV00000001.1	49011458	49015082	+	-
SoyZH13_01G121102	GWHAAEV00000001.1	49015548	49017566	-	Acts in the modification of cell walls via demethylesterification of cell wall pectin
SoyZH13_01G121103	GWHAAEV00000001.1	49019601	49020128	+	Belongs to the major facilitator superfamily. Sugar transporter (TC 2.A.1.1) family
SoyZH13_01G121104	GWHAAEV00000001.1	49040388	49042405	+	Acts in the modification of cell walls via demethylesterification of cell wall pectin
SoyZH13_01G121105	GWHAAEV00000001.1	49042871	49046495	-	-
SoyZH13_01G121600	GWHAAEV00000001.1	49059042	49067997	+	Removes the N-terminal methionine from nascent proteins. The N-terminal methionine is often cleaved when the second residue in the primary sequence is small and uncharged (Met-Ala-, Cys, Gly, Pro, Ser, Thr, or Val)
SoyZH13_01G121601	GWHAAEV00000001.1	49098543	49099214	+	-
SoyZH13_01G121800	GWHAAEV00000001.1	49117626	49118270	-	Plant invertase/pectin methylesterase inhibitor
SoyZH13_01G121900	GWHAAEV00000001.1	49160478	49164034	-	Plant protein of unknown function (DUF641)
SoyZH13_01G122000	GWHAAEV00000001.1	49170401	49173697	+	-
SoyZH13_01G122100	GWHAAEV00000001.1	49177239	49180383	+	Ycf20-Like
SoyZH13_01G122200	GWHAAEV00000001.1	49195711	49198780	+	Belongs to the arginase family(ARG1)
SoyZH13_01G124101	GWHAAEV00000001.1	49470271	49470784	-	Belongs to the universal ribosomal protein uS15 family
SoyZH13_01G124102	GWHAAEV00000001.1	49482248	49484338	-	Pentatricopeptide repeat-containing protein
SoyZH13_01G125903	GWHAAEV00000001.1	50059273	50059419	-	-
SoyZH13_01G126000	GWHAAEV00000001.1	50063194	50081370	+	Belongs to the STXBP unc-18 SEC1 family
SoyZH13_01G126400	GWHAAEV00000001.1	50109676	50114576	+	Protein of unknown function (DUF1499)
SoyZH13_01G127400	GWHAAEV00000001.1	50261970	50267036	+	Lob domain-containing protein
SoyZH13_01G127700	GWHAAEV00000001.1	50297337	50297981	+	Calcium-Binding protein
SoyZH13_01G129600	GWHAAEV00000001.1	50664894	50668962	+	Ninja-Family protein(NINJA)
SoyZH13_01G129700	GWHAAEV00000001.1	50671028	50672653	+	E3 ubiquitin-protein ligase
SoyZH13_01G129800	GWHAAEV00000001.1	50676360	50685040	-	Protein phosphatase 2C and cyclic nucleotide-binding kinase domain-containing
SoyZH13_01G141900	GWHAAEV00000001.1	52124555	52130809	-	Domain of unknown function (DUF4378)
SoyZH13_01G141901	GWHAAEV00000001.1	52145890	52146600	+	Wd40 repeats
SoyZH13_01G141902	GWHAAEV00000001.1	52147155	52148221	+	Wd40 repeats
SoyZH13_01G142200	GWHAAEV00000001.1	52152558	52156247	+	Chd5-Like protein
SoyZH13_01G142100	GWHAAEV00000001.1	52149796	52152737	-	Cancer-Related
SoyZH13_01G160600	GWHAAEV00000001.1	53818099	53820792	-	Phosphatase 2c
SoyZH13_01G160700	GWHAAEV00000001.1	53831481	53833491	+	Belongs to the GRAS family
SoyZH13_01G160800	GWHAAEV00000001.1	53837195	53841433	+	Hva22-Like protein
SoyZH13_01G169300	GWHAAEV00000001.1	54582837	54586454	-	Protein of unknown function (DUF1685)
SoyZH13_01G169500	GWHAAEV00000001.1	54609846	54611344	+	-
SoyZH13_01G179500	GWHAAEV00000001.1	55485388	55487822	+	1-Aminocyclopropane-1-Carboxylate synthase
SoyZH13_01G179501	GWHAAEV00000001.1	55492021	55492781	+	-
SoyZH13_01G180200	GWHAAEV00000001.1	55544233	55546271	+	Homeobox-Leucine zipper protein
SoyZH13_01G180400	GWHAAEV00000001.1	55564534	55566896	-	Catalyzes xyloglucan endohydrolysis (XEH) and or endotransglycosylation (XET). Cleaves and religates xyloglucan polymers, an essential constituent of the primary cell wall, and thereby participates in cell wall construction of growing tissues(XTH7)
SoyZH13_01G181400	GWHAAEV00000001.1	55627410	55631452	-	Leucine-Rich repeat receptor-like serine threonine-protein kinase
SoyZH13_01G181600	GWHAAEV00000001.1	55658487	55660253	-	Transcription factor
SoyZH13_01G181700	GWHAAEV00000001.1	55666732	55669659	-	Transcription factor
SoyZH13_01G181800	GWHAAEV00000001.1	55673740	55677079	-	Phd zinc finger
SoyZH13_01G182000	GWHAAEV00000001.1	55683913	55687523	+	Caax protease self-immunity
SoyZH13_01G182200	GWHAAEV00000001.1	55708783	55710082	-	Transcriptional regulator(PALM1)
SoyZH13_01G182100	GWHAAEV00000001.1	55688317	55694405	-	Acetylornithine deacetylase-like
SoyZH13_01G182600	GWHAAEV00000001.1	55762211	55764910	+	-
SoyZH13_01G182700	GWHAAEV00000001.1	55767435	55770417	-	Regulation of plant-type hypersensitive response
SoyZH13_01G191600	GWHAAEV00000001.1	56505578	56506627	+	Belongs to the peptidase M10A family
SoyZH13_01G191800	GWHAAEV00000001.1	56510529	56515473	+	Wat1-Related protein
SoyZH13_01G191700	GWHAAEV00000001.1	56507531	56509311	-	Pentatricopeptide repeat-containing protein
SoyZH13_01G191902	GWHAAEV00000001.1	56558096	56559305	+	40S ribosomal protein S30
SoyZH13_02G088900	GWHAAEV00000002.1	8574946	8578758	+	Metal tolerance protein
SoyZH13_02G089000	GWHAAEV00000002.1	8602371	8610971	+	Sulfate transporter
SoyZH13_02G089100	GWHAAEV00000002.1	8611117	8614028	-	Histone-Lysine n-methyltransferase
SoyZH13_02G089601	GWHAAEV00000002.1	8684317	8684682	-	-
SoyZH13_02G089602	GWHAAEV00000002.1	8689502	8690254	+	Bag family molecular chaperone regulator
SoyZH13_02G089700	GWHAAEV00000002.1	8691095	8693275	-	Amidohydrolase
SoyZH13_02G089800	GWHAAEV00000002.1	8694599	8695479	-	Amidohydrolase
SoyZH13_02G089900	GWHAAEV00000002.1	8696241	8699696	-	Act domain
SoyZH13_02G089901	GWHAAEV00000002.1	8709645	8712318	-	-
SoyZH13_02G090000	GWHAAEV00000002.1	8713571	8721132	-	Catalyzes the rate-limiting step of the oxidative pentose-phosphate pathway, which represents a route for the dissimilation of carbohydrates besides glycolysis(G6PD3)
SoyZH13_02G161900	GWHAAEV00000002.1	31619113	31631608	-	Protein cornichon homolog
SoyZH13_02G162100	GWHAAEV00000002.1	31949359	31953360	+	Transcription factor bHLH130-like
SoyZH13_02G162101	GWHAAEV00000002.1	31957483	31958100	-	Ribonuclease H protein
SoyZH13_02G162500	GWHAAEV00000002.1	32185165	32187882	+	Ras-Related protein
SoyZH13_02G162700	GWHAAEV00000002.1	32370265	32373240	+	Cytochrome p450
SoyZH13_02G164800	GWHAAEV00000002.1	33792871	33799283	+	Amino acid transporter
SoyZH13_02G164900	GWHAAEV00000002.1	33815604	33816137	-	Agamous-Like MADS-box protein
SoyZH13_02G167500	GWHAAEV00000002.1	34796566	34799447	+	Remorin, C-terminal region
SoyZH13_02G167600	GWHAAEV00000002.1	34801144	34803441	-	Pentatricopeptide repeat-containing protein
SoyZH13_02G167700	GWHAAEV00000002.1	34814050	34822391	+	Gtp-Binding protein TypA
SoyZH13_02G171800	GWHAAEV00000002.1	38230486	38231313	-	-
SoyZH13_02G171900	GWHAAEV00000002.1	38232393	38232975	-	Duf4205
SoyZH13_02G188600	GWHAAEV00000002.1	42752750	42755552	-	Haemolysin-Iii related
SoyZH13_02G224000	GWHAAEV00000002.1	46853771	46857511	+	Inactive receptor kinase
SoyZH13_02G224100	GWHAAEV00000002.1	46864238	46867542	+	Belongs to the small GTPase superfamily. Arf family
SoyZH13_02G224200	GWHAAEV00000002.1	46875281	46878049	+	Odorant1-Like
SoyZH13_02G224300	GWHAAEV00000002.1	46898577	46901977	+	Belongs to the glycosyl hydrolase 17 family
SoyZH13_02G224600	GWHAAEV00000002.1	46930589	46936864	-	Hmg-Y-Related protein
SoyZH13_02G224800	GWHAAEV00000002.1	46945210	46952609	-	Leaf senescence
SoyZH13_02G224900	GWHAAEV00000002.1	46956961	46964839	-	Nucleolar complex protein 4 homolog
SoyZH13_02G225000	GWHAAEV00000002.1	46974181	46979310	+	Tmem214, C-terminal, caspase 4 activator
SoyZH13_02G224700	GWHAAEV00000002.1	46938033	46943004	-	Zein-Binding
SoyZH13_02G227000	GWHAAEV00000002.1	47140249	47144606	+	Dual-Specificity RNA methyltransferase
SoyZH13_02G227100	GWHAAEV00000002.1	47146042	47149684	+	Splicing factor
SoyZH13_02G226900	GWHAAEV00000002.1	47133941	47139291	+	Belongs to the protein kinase superfamily(BIK1)
SoyZH13_02G227200	GWHAAEV00000002.1	47151202	47154628	+	Elicitor-Responsive protein
SoyZH13_02G227500	GWHAAEV00000002.1	47166434	47169545	+	Protein of unknown function, DUF547
SoyZH13_02G227900	GWHAAEV00000002.1	47208196	47209408	+	-
SoyZH13_02G228000	GWHAAEV00000002.1	47209737	47215790	-	Belongs to the actin family
SoyZH13_02G228100	GWHAAEV00000002.1	47218176	47218388	+	-
SoyZH13_02G228101	GWHAAEV00000002.1	47258163	47258417	+	Dvl family
SoyZH13_02G228200	GWHAAEV00000002.1	47269419	47270705	-	Belongs to the peptidase A1 family
SoyZH13_02G228301	GWHAAEV00000002.1	47285594	47286757	-	-
SoyZH13_02G228400	GWHAAEV00000002.1	47289392	47291952	-	Glycerol-3-Phosphate acyltransferase
SoyZH13_02G228300	GWHAAEV00000002.1	47283394	47284569	-	E3 ubiquitin-protein ligase RING1-like
SoyZH13_03G013700	GWHAAEV00000003.1	1531383	1531766	+	Auxin responsive protein
SoyZH13_03G013801	GWHAAEV00000003.1	1546679	1547315	-	Nad(P)H dehydrogenase subunit S
SoyZH13_03G013802	GWHAAEV00000003.1	1548498	1552814	-	Methionine adenosyltransferase 2 subunit
SoyZH13_03G013800	GWHAAEV00000003.1	1532383	1540657	-	Belongs to the DEAD box helicase family
SoyZH13_03G097900	GWHAAEV00000003.1	33278312	33282932	-	50S ribosomal protein L4
SoyZH13_03G098000	GWHAAEV00000003.1	33303253	33307439	+	Ras-Related protein
SoyZH13_03G098100	GWHAAEV00000003.1	33311992	33316486	-	Plasminogen activator inhibitor 1 RNA-binding protein-like
SoyZH13_03G098101	GWHAAEV00000003.1	33319386	33320543	+	-
SoyZH13_03G098200	GWHAAEV00000003.1	33323397	33349260	-	Glycine--Trna ligase
SoyZH13_03G098600	GWHAAEV00000003.1	33382549	33390501	-	Rwd
SoyZH13_03G098601	GWHAAEV00000003.1	33440416	33443633	+	Glycine--Trna ligase
SoyZH13_03G098602	GWHAAEV00000003.1	33444067	33444422	+	Glycyl-Trna synthetase beta subunit
SoyZH13_03G098603	GWHAAEV00000003.1	33445807	33447515	+	Glycine--Trna ligase
SoyZH13_03G099000	GWHAAEV00000003.1	33488276	33492984	+	Protein kinase G11A-like
SoyZH13_03G099101	GWHAAEV00000003.1	33536806	33538601	-	Chromo domain-containing protein(LHP1)
SoyZH13_03G099104	GWHAAEV00000003.1	33585826	33586371	+	-
SoyZH13_03G099400	GWHAAEV00000003.1	33595800	33597973	-	Chromo domain-containing protein(LHP1)
SoyZH13_03G099500	GWHAAEV00000003.1	33610246	33610934	-	Transcription factor
SoyZH13_03G099501	GWHAAEV00000003.1	33628538	33628951	-	Transcription factor
SoyZH13_03G099502	GWHAAEV00000003.1	33639033	33639388	-	Belongs to the sterol desaturase family
SoyZH13_03G099600	GWHAAEV00000003.1	33673580	33674375	+	Ethylene-Responsive transcription factor
SoyZH13_03G099701	GWHAAEV00000003.1	33687449	33688754	+	Protein serine/threonine kinase activity
SoyZH13_03G099700	GWHAAEV00000003.1	33682306	33687309	-	Galactose oxidase, central domain
SoyZH13_03G099702	GWHAAEV00000003.1	33726304	33727301	-	-
SoyZH13_03G099800	GWHAAEV00000003.1	33746609	33747504	+	Ethylene-Responsive transcription factor
SoyZH13_03G099801	GWHAAEV00000003.1	33749489	33753698	+	Gag-Polypeptide of LTR copia-type
SoyZH13_03G099900	GWHAAEV00000003.1	33758439	33761011	-	Domain of unknown function DUF223
SoyZH13_03G100000	GWHAAEV00000003.1	33792078	33792641	-	Ethylene-Responsive transcription factor
SoyZH13_03G100001	GWHAAEV00000003.1	33807554	33808894	-	Elongation factor 1-gamma
SoyZH13_03G100002	GWHAAEV00000003.1	33811196	33812634	-	Signal peptide peptidase-like
SoyZH13_03G101700	GWHAAEV00000003.1	34035974	34039824	-	Homeobox-Leucine zipper protein
SoyZH13_03G101701	GWHAAEV00000003.1	34052329	34055485	-	Heat shock
SoyZH13_03G101702	GWHAAEV00000003.1	34056704	34056982	-	Guanosine nucleotide diphosphate dissociation inhibitor
SoyZH13_03G101703	GWHAAEV00000003.1	34057067	34057228	-	Belongs to the Rab GDI family
SoyZH13_03G101800	GWHAAEV00000003.1	34082510	34085823	+	Mterf
SoyZH13_03G102000	GWHAAEV00000003.1	34103315	34107063	+	Upf0481 protein At3g47200-like
SoyZH13_03G102100	GWHAAEV00000003.1	34113513	34115793	+	Upf0481 protein At3g47200-like
SoyZH13_03G102300	GWHAAEV00000003.1	34152632	34154742	-	Plant protein of unknown function
SoyZH13_03G101900	GWHAAEV00000003.1	34093026	34095595	+	Oxygen-Evolving enhancer protein
SoyZH13_03G102200	GWHAAEV00000003.1	34127221	34130327	-	Plant protein of unknown function
SoyZH13_03G102902	GWHAAEV00000003.1	34295583	34296989	+	Belongs to the UDP-glycosyltransferase family
SoyZH13_03G102903	GWHAAEV00000003.1	34298647	34301137	+	Belongs to the UDP-glycosyltransferase family
SoyZH13_03G103100	GWHAAEV00000003.1	34304543	34306484	-	A Receptor for Ubiquitination Targets
SoyZH13_03G103300	GWHAAEV00000003.1	34364091	34365701	-	Belongs to the UDP-glycosyltransferase family
SoyZH13_03G103401	GWHAAEV00000003.1	34416639	34419440	-	-
SoyZH13_03G134501	GWHAAEV00000003.1	38441764	38442522	-	-
SoyZH13_03G134600	GWHAAEV00000003.1	38447739	38448485	-	-
SoyZH13_03G134700	GWHAAEV00000003.1	38455769	38456212	-	-
SoyZH13_03G134800	GWHAAEV00000003.1	38458707	38462967	+	This protein promotes the GTP-dependent binding of aminoacyl-tRNA to the A-site of ribosomes during protein biosynthesis
SoyZH13_03G134900	GWHAAEV00000003.1	38463756	38468834	-	-
SoyZH13_03G135000	GWHAAEV00000003.1	38471303	38476641	+	Btb POZ and MATH domain-containing protein
SoyZH13_03G135100	GWHAAEV00000003.1	38477165	38479720	+	Component of LSM protein complexes, which are involved in RNA processing
SoyZH13_03G135200	GWHAAEV00000003.1	38486706	38488170	+	-
SoyZH13_03G135400	GWHAAEV00000003.1	38508313	38516807	-	Csc1-Like protein At4g02900
SoyZH13_03G135500	GWHAAEV00000003.1	38520758	38532174	+	Hua2-Like protein
SoyZH13_03G135600	GWHAAEV00000003.1	38533634	38538711	+	Belongs to the glutathione peroxidase family
SoyZH13_03G137200	GWHAAEV00000003.1	38741889	38742881	-	Fantastic Four meristem regulator
SoyZH13_03G137400	GWHAAEV00000003.1	38757231	38759770	-	-
SoyZH13_03G137500	GWHAAEV00000003.1	38768203	38772751	+	Cyclin-P3-1-Like
SoyZH13_03G137600	GWHAAEV00000003.1	38773820	38777597	-	Mitochondrial ribosome-associated GTPase
SoyZH13_03G137700	GWHAAEV00000003.1	38779354	38784714	-	Arm repeat protein interacting with
SoyZH13_03G138300	GWHAAEV00000003.1	38866085	38876275	+	Belongs to the terpene synthase family(CPS1)
SoyZH13_03G138500	GWHAAEV00000003.1	38903892	38908963	+	Pre-Mrna-Splicing factor
SoyZH13_03G138700	GWHAAEV00000003.1	38919412	38922092	+	-
SoyZH13_03G138800	GWHAAEV00000003.1	38920930	38924576	-	Plant protein of unknown function (DUF868)
SoyZH13_03G138801	GWHAAEV00000003.1	38933704	38934602	+	-
SoyZH13_03G139000	GWHAAEV00000003.1	38951510	38952977	-	Transcriptional repressor, ovate
SoyZH13_03G139100	GWHAAEV00000003.1	38970909	38973559	+	Proline-Rich nuclear receptor coactivator motif
SoyZH13_03G139200	GWHAAEV00000003.1	38981999	38984599	-	Zinc-Finger of the FCS-type, C2-C2(MARD1)
SoyZH13_03G139300	GWHAAEV00000003.1	38994363	38997231	-	Required for the formation of N(7)-methylguanine at position 46 (m7G46) in tRNA. In the complex, it is required to stabilize and induce conformational changes of the catalytic subunit
SoyZH13_03G139400	GWHAAEV00000003.1	38999213	39001536	-	F-Box kelch-repeat protein
SoyZH13_03G139500	GWHAAEV00000003.1	39010906	39013090	-	Belongs to the plant LTP family
SoyZH13_03G138400	GWHAAEV00000003.1	38887121	38897587	-	N-Alpha-Acetyltransferase
SoyZH13_03G138600	GWHAAEV00000003.1	38909815	38917722	+	F-Box protein
SoyZH13_03G138900	GWHAAEV00000003.1	38942745	38947690	+	Tpl-Binding domain in jasmonate signalling
SoyZH13_03G140000	GWHAAEV00000003.1	39050241	39057974	+	Kip1-Like protein
SoyZH13_03G140100	GWHAAEV00000003.1	39058140	39060065	-	Nuclease HARBI1
SoyZH13_03G140800	GWHAAEV00000003.1	39152823	39157528	+	Zinc FINGER protein
SoyZH13_03G140700	GWHAAEV00000003.1	39140933	39144683	+	Heat Stress Transcription Factor
SoyZH13_03G140900	GWHAAEV00000003.1	39187564	39191248	-	This magnesium-dependent enzyme catalyzes the hydrolysis of ATP coupled with the transport of calcium
SoyZH13_03G172700	GWHAAEV00000003.1	42081313	42085148	-	Trihelix transcription factor(PTL)
SoyZH13_03G173000	GWHAAEV00000003.1	42111337	42111753	-	-
SoyZH13_03G173100	GWHAAEV00000003.1	42112743	42114077	-	Upf0481 protein At3g47200-like
SoyZH13_03G173200	GWHAAEV00000003.1	42117017	42120990	-	-
SoyZH13_03G173701	GWHAAEV00000003.1	42210674	42211374	-	Belongs to the ABC transporter superfamily. ABCG family. PDR (TC 3.A.1.205) subfamily
SoyZH13_03G173702	GWHAAEV00000003.1	42212754	42218437	-	Belongs to the ABC transporter superfamily. ABCG family. PDR (TC 3.A.1.205) subfamily
SoyZH13_03G174501	GWHAAEV00000003.1	42288668	42289958	+	-
SoyZH13_03G174502	GWHAAEV00000003.1	42293875	42298003	-	Gdsl esterase lipase
SoyZH13_03G174503	GWHAAEV00000003.1	42299122	42299808	-	Peptidoglycan-Binding LysM domain-containing protein
SoyZH13_03G174500	GWHAAEV00000003.1	42266704	42278806	-	Xylem serine proteinase
SoyZH13_03G194100	GWHAAEV00000003.1	43785803	43786327	+	21 kDa protein-like
SoyZH13_03G194200	GWHAAEV00000003.1	43790553	43794652	+	Udp-Glucuronic acid decarboxylase
SoyZH13_03G194300	GWHAAEV00000003.1	43794185	43799406	-	Monoglyceride
SoyZH13_04G010900	GWHAAEV00000004.1	904178	908745	+	This protein plays a role in synthesis of starch. It catalyzes the synthesis of the activated glycosyl donor, ADP- glucose from Glc-1-P and ATP
SoyZH13_04G011000	GWHAAEV00000004.1	909067	909548	+	Snf1-Related protein kinase regulatory subunit
SoyZH13_04G011001	GWHAAEV00000004.1	910170	910986	+	-
SoyZH13_04G066700	GWHAAEV00000004.1	5827366	5830427	+	Monooxygenase(Yuc4)
SoyZH13_04G066900	GWHAAEV00000004.1	5857845	5858015	+	Disease resistance
SoyZH13_04G067000	GWHAAEV00000004.1	5864153	5866463	+	Belongs to the iron ascorbate-dependent oxidoreductase family
SoyZH13_04G148601	GWHAAEV00000004.1	43724208	43724688	-	Glutathione S-transferase
SoyZH13_04G148602	GWHAAEV00000004.1	43733187	43733447	-	Glutathione S-transferase
SoyZH13_04G150100	GWHAAEV00000004.1	43982076	43985038	-	Organic cation carnitine transporter
SoyZH13_04G150101	GWHAAEV00000004.1	43996460	43997100	+	Domain of unknown function (DUF4283)
SoyZH13_04G154401	GWHAAEV00000004.1	45094325	45095654	+	Protein present in Fab1, YOTB, Vac1, and EEA1
SoyZH13_04G154500	GWHAAEV00000004.1	45099366	45101104	+	Transcription factor
SoyZH13_04G154600	GWHAAEV00000004.1	45106125	45109281	+	-
SoyZH13_04G159300	GWHAAEV00000004.1	45866555	45870573	+	-
SoyZH13_04G159600	GWHAAEV00000004.1	45898968	45901789	-	Belongs to the Casparian strip membrane proteins (CASP) family
SoyZH13_04G163900	GWHAAEV00000004.1	46676627	46687406	+	Neprosin activation peptide
SoyZH13_04G164000	GWHAAEV00000004.1	46691720	46696977	-	Jmjc domain-containing protein
SoyZH13_04G164200	GWHAAEV00000004.1	46714122	46714364	-	-
SoyZH13_04G164300	GWHAAEV00000004.1	46715047	46720625	+	Kinetochore protein
SoyZH13_04G164400	GWHAAEV00000004.1	46721254	46725943	-	Belongs to the short-chain dehydrogenases reductases (SDR) family
SoyZH13_04G164500	GWHAAEV00000004.1	46749658	46757983	+	Fkbp12-Interacting protein of 37
SoyZH13_04G164900	GWHAAEV00000004.1	46784929	46788126	+	Pentatricopeptide repeat-containing protein
SoyZH13_04G164600	GWHAAEV00000004.1	46755839	46762064	-	G-Patch domain
SoyZH13_04G164800	GWHAAEV00000004.1	46774078	46783345	+	Tryptophan aminotransferase-related protein
SoyZH13_04G165000	GWHAAEV00000004.1	46808134	46810830	+	Protein LATERAL ORGAN
SoyZH13_04G165300	GWHAAEV00000004.1	46835171	46835827	-	Belongs to the histone deacetylase family. HD Type 1 subfamily
SoyZH13_04G165200	GWHAAEV00000004.1	46825037	46830270	-	Belongs to the histone deacetylase family. HD Type 1 subfamily
SoyZH13_04G194100	GWHAAEV00000004.1	49949406	49951256	-	-
SoyZH13_04G194101	GWHAAEV00000004.1	49955272	49956215	+	-
SoyZH13_04G194300	GWHAAEV00000004.1	49956892	49959634	-	-
SoyZH13_04G194400	GWHAAEV00000004.1	49966637	49967068	+	Domain of unknown function (DUF3511)
SoyZH13_04G194900	GWHAAEV00000004.1	50041443	50044878	-	Wrky transcription factor(WRKY13)
SoyZH13_04G195000	GWHAAEV00000004.1	50058472	50063028	+	-
SoyZH13_04G195100	GWHAAEV00000004.1	50063710	50064658	+	Belongs to the glycosyl hydrolase 17 family
SoyZH13_05G061800	GWHAAEV00000005.1	6102948	6104056	-	Ethylene-Responsive transcription factor
SoyZH13_05G062900	GWHAAEV00000005.1	6249004	6250276	+	Pentatricopeptide repeat-containing protein At4g16835
SoyZH13_05G063000	GWHAAEV00000005.1	6251059	6254591	-	Gtp-Binding protein
SoyZH13_05G069802	GWHAAEV00000005.1	7850582	7851002	+	-
SoyZH13_05G069803	GWHAAEV00000005.1	7851320	7851742	+	F-Box kelch-repeat protein
SoyZH13_05G072201	GWHAAEV00000005.1	8582203	8583791	-	-
SoyZH13_05G072900	GWHAAEV00000005.1	9131042	9132798	-	Belongs to the glycosyl hydrolase 18 family
SoyZH13_05G074300	GWHAAEV00000005.1	9917124	9918401	+	Plastocyanin-Like domain
SoyZH13_05G074400	GWHAAEV00000005.1	9922026	9927018	-	-
SoyZH13_05G074401	GWHAAEV00000005.1	9930986	9931177	-	-
SoyZH13_05G074500	GWHAAEV00000005.1	9933042	9933431	-	Prolamin-Like
SoyZH13_05G075202	GWHAAEV00000005.1	10374149	10375492	-	Mediator-Associated protein
SoyZH13_05G075203	GWHAAEV00000005.1	10379560	10380235	-	-
SoyZH13_05G077200	GWHAAEV00000005.1	11695384	11696481	-	-
SoyZH13_05G077201	GWHAAEV00000005.1	11701714	11704533	+	Zinc finger, C3HC4 type domain containing protein
SoyZH13_05G085701	GWHAAEV00000005.1	24890777	24891671	-	Domain of unknown function (DUF4283)
SoyZH13_06G020000	GWHAAEV00000006.1	1627119	1629692	-	E3 ubiquitin-protein ligase
SoyZH13_06G020300	GWHAAEV00000006.1	1647009	1649020	+	Expansin-A11-Like(Expa11)
SoyZH13_06G020400	GWHAAEV00000006.1	1651029	1652294	+	Expansin-A11-Like(Expa11)
SoyZH13_06G020700	GWHAAEV00000006.1	1661644	1666608	+	La-Related protein
SoyZH13_06G020900	GWHAAEV00000006.1	1667928	1670707	+	Abscisic ACID-INSENSITIVE 5-like protein 2(AREB3)
SoyZH13_06G020901	GWHAAEV00000006.1	1680166	1681457	-	Subtilisin-Like
SoyZH13_06G021300	GWHAAEV00000006.1	1708558	1712713	-	Belongs to the 'GDSL' lipolytic enzyme family
SoyZH13_06G021400	GWHAAEV00000006.1	1721979	1727184	-	Belongs to the 'GDSL' lipolytic enzyme family
SoyZH13_06G021501	GWHAAEV00000006.1	1747941	1748375	-	Domain of unknown function (DUF4283)
SoyZH13_06G021502	GWHAAEV00000006.1	1748442	1748711	-	Domain of unknown function (DUF4283)
SoyZH13_06G021800	GWHAAEV00000006.1	1761571	1762978	-	-
SoyZH13_06G020500	GWHAAEV00000006.1	1653042	1656482	+	Mitochondrial gene expression
SoyZH13_06G021100	GWHAAEV00000006.1	1683575	1688079	+	Subtilisin-Like
SoyZH13_06G021500	GWHAAEV00000006.1	1731303	1740073	-	Protein present in Fab1, YOTB, Vac1, and EEA1
SoyZH13_06G021700	GWHAAEV00000006.1	1751001	1754938	-	Belongs to the small GTPase superfamily. Rho family
SoyZH13_06G021200	GWHAAEV00000006.1	1701577	1704173	-	Belongs to the 'GDSL' lipolytic enzyme family
SoyZH13_06G022300	GWHAAEV00000006.1	1810856	1815982	-	Protein of unknown function (DUF668)
SoyZH13_06G022500	GWHAAEV00000006.1	1825158	1827126	-	-
SoyZH13_06G022400	GWHAAEV00000006.1	1817337	1821375	+	Tubulin is the major constituent of microtubules. It binds two moles of GTP, one at an exchangeable site on the beta chain and one at a non-exchangeable site on the alpha chain(TUB5)
SoyZH13_06G022800	GWHAAEV00000006.1	1845005	1846354	+	Gibberellin-Regulated protein
SoyZH13_06G023100	GWHAAEV00000006.1	1866181	1866552	-	-
SoyZH13_06G022900	GWHAAEV00000006.1	1849717	1861613	+	Isoform X1
SoyZH13_06G023500	GWHAAEV00000006.1	1899266	1902096	-	Cytokinin-Activating enzyme working in the direct activation pathway. Phosphoribohydrolase that converts inactive cytokinin nucleotides to the biologically active free-base forms
SoyZH13_06G024000	GWHAAEV00000006.1	1979968	1985903	-	Iq-Domain
SoyZH13_06G024100	GWHAAEV00000006.1	1994818	2003084	-	Protein RCC2 homolog
SoyZH13_06G024300	GWHAAEV00000006.1	2010174	2013979	-	Transcription factor
SoyZH13_06G024400	GWHAAEV00000006.1	2017853	2022660	-	Protein BASIC PENTACYSTEINE6-like
SoyZH13_06G024500	GWHAAEV00000006.1	2027031	2028656	-	Galactose oxidase-like
SoyZH13_06G024600	GWHAAEV00000006.1	2036405	2038458	-	Galactose oxidase-like
SoyZH13_06G024701	GWHAAEV00000006.1	2057313	2057809	+	Abhydrolase domain-containing protein
SoyZH13_06G025000	GWHAAEV00000006.1	2072593	2078789	-	Belongs to the TRAFAC class myosin-kinesin ATPase superfamily. Kinesin family
SoyZH13_06G025100	GWHAAEV00000006.1	2083201	2088527	+	Transmembrane and coiled-coil domain-containing protein
SoyZH13_06G025300	GWHAAEV00000006.1	2098225	2099783	-	Zinc FINGER protein
SoyZH13_06G024700	GWHAAEV00000006.1	2046354	2053411	-	Guanine nucleotide-binding protein subunit beta-like protein 1 homolog
SoyZH13_06G024900	GWHAAEV00000006.1	2062171	2066196	-	Lrr receptor-like serine threonine-protein kinase
SoyZH13_06G026200	GWHAAEV00000006.1	2190443	2193713	+	Wat1-Related protein
SoyZH13_06G026201	GWHAAEV00000006.1	2200167	2209069	+	Purple acid phosphatase
SoyZH13_06G026600	GWHAAEV00000006.1	2215468	2219547	-	Glucose-Induced degradation protein 8 homolog
SoyZH13_06G026700	GWHAAEV00000006.1	2223793	2225166	-	Lon peptidase N-terminal domain and RING finger protein
SoyZH13_06G026900	GWHAAEV00000006.1	2229923	2234998	-	Beta-Galactosidase
SoyZH13_06G026500	GWHAAEV00000006.1	2209519	2212420	-	Dehydration-Responsive element-binding protein
SoyZH13_06G026800	GWHAAEV00000006.1	2227465	2229468	+	Thioredoxin
SoyZH13_06G027200	GWHAAEV00000006.1	2265694	2273841	-	Ribosomal RNA small subunit methyltransferase
SoyZH13_06G027300	GWHAAEV00000006.1	2278477	2283822	+	Bel1-Like homeodomain protein
SoyZH13_06G027400	GWHAAEV00000006.1	2285502	2288079	+	Bel1-Like homeodomain protein
SoyZH13_06G027700	GWHAAEV00000006.1	2300906	2304799	-	Ring finger
SoyZH13_06G027800	GWHAAEV00000006.1	2312394	2313985	-	Ocs element-binding factor
SoyZH13_06G027900	GWHAAEV00000006.1	2327249	2330253	-	Mitogen-Activated protein kinase(MPK1)
SoyZH13_06G028000	GWHAAEV00000006.1	2336077	2337445	+	Belongs to the adaptor complexes medium subunit family
SoyZH13_06G027100	GWHAAEV00000006.1	2260556	2268588	+	Cytokinin dehydrogenase(CKX5)
SoyZH13_06G027500	GWHAAEV00000006.1	2288756	2299973	+	Glycosyl-Transferase family 4
SoyZH13_06G028500	GWHAAEV00000006.1	2380842	2381519	-	-
SoyZH13_06G028600	GWHAAEV00000006.1	2389700	2395620	+	This protein plays a role in synthesis of starch. It catalyzes the synthesis of the activated glycosyl donor, ADP- glucose from Glc-1-P and ATP
SoyZH13_06G028800	GWHAAEV00000006.1	2405393	2409974	+	Belongs to the ATCase OTCase family(OTC)
SoyZH13_06G029800	GWHAAEV00000006.1	2446977	2448872	-	Disco-Interacting protein 2 homolog
SoyZH13_06G029900	GWHAAEV00000006.1	2449743	2454368	-	Dna-3-Methyladenine glycosylase
SoyZH13_06G030000	GWHAAEV00000006.1	2462153	2462989	-	Radialis-Like
SoyZH13_06G034600	GWHAAEV00000006.1	2789942	2794376	+	Belongs to the serpin family
SoyZH13_06G047500	GWHAAEV00000006.1	3860162	3864597	+	Catalyzes the ferrous insertion into protoporphyrin IX
SoyZH13_06G047700	GWHAAEV00000006.1	3871240	3873804	-	Belongs to the complex I 20 kDa subunit family
SoyZH13_06G047800	GWHAAEV00000006.1	3876771	3881184	+	Pollen-Specific protein
SoyZH13_06G047600	GWHAAEV00000006.1	3865163	3869934	-	Far upstream element-binding protein
SoyZH13_06G048300	GWHAAEV00000006.1	3906132	3912292	-	The glycine cleavage system catalyzes the degradation of glycine
SoyZH13_06G048400	GWHAAEV00000006.1	3919647	3919964	-	-
SoyZH13_06G048600	GWHAAEV00000006.1	3933072	3934389	+	-
SoyZH13_06G048700	GWHAAEV00000006.1	3941113	3946530	+	Belongs to the mitochondrial carrier (TC 2.A.29) family
SoyZH13_06G050100	GWHAAEV00000006.1	4070360	4076510	-	Phosphatase 2C
SoyZH13_06G050800	GWHAAEV00000006.1	4124845	4126603	+	Belongs to the mitochondrial carrier (TC 2.A.29) family
SoyZH13_06G050900	GWHAAEV00000006.1	4133314	4135658	-	Rwp-Rk domain
SoyZH13_06G050901	GWHAAEV00000006.1	4140101	4140961	-	Pentatricopeptide repeat-containing protein
SoyZH13_06G051000	GWHAAEV00000006.1	4141765	4144076	-	-
SoyZH13_06G051600	GWHAAEV00000006.1	4190401	4192266	-	Trihelix transcription factor
SoyZH13_06G051700	GWHAAEV00000006.1	4202291	4208406	+	F-Box LRR-repeat protein
SoyZH13_06G062500	GWHAAEV00000006.1	5162630	5163850	+	Lipid transfer protein
SoyZH13_06G062600	GWHAAEV00000006.1	5166146	5175416	+	Phox homologous domain, present in p47phox and p40phox.
SoyZH13_06G068000	GWHAAEV00000006.1	5628099	5633684	+	Coiled-Coil domain-containing protein 93
SoyZH13_06G068100	GWHAAEV00000006.1	5636504	5638750	-	Belongs to the iron ascorbate-dependent oxidoreductase family(GA3ox4)
SoyZH13_06G080800	GWHAAEV00000006.1	6668555	6676914	+	Plant family of unknown function (DUF810)
SoyZH13_06G080900	GWHAAEV00000006.1	6674828	6676863	-	Ultraviolet-B receptor
SoyZH13_06G081000	GWHAAEV00000006.1	6678428	6679120	-	Mitogen-Activated protein kinase kinase kinase
SoyZH13_06G111900	GWHAAEV00000006.1	9486653	9495483	+	Chloroplast processing peptidase-like
SoyZH13_06G112000	GWHAAEV00000006.1	9500202	9504575	+	Amino acid permease
SoyZH13_06G112400	GWHAAEV00000006.1	9521588	9528780	+	Ring-Type zinc-finger
SoyZH13_06G112600	GWHAAEV00000006.1	9565050	9567188	+	Belongs to the iron ascorbate-dependent oxidoreductase family
SoyZH13_06G112800	GWHAAEV00000006.1	9575245	9584227	-	Hpc2 and ubinuclein domain
SoyZH13_06G112900	GWHAAEV00000006.1	9584934	9588763	+	-
SoyZH13_06G113000	GWHAAEV00000006.1	9592481	9598018	+	Floral homeotic protein PMADS(PI)
SoyZH13_06G113200	GWHAAEV00000006.1	9622060	9624996	-	Glutathione S-transferase(TCHQD1)
SoyZH13_06G113400	GWHAAEV00000006.1	9639544	9641486	+	Nad(P)H-Quinone oxidoreductase subunit M(ndhM)
SoyZH13_06G113100	GWHAAEV00000006.1	9603130	9618339	+	Histone-Lysine N-methyltransferase ASHH2-like
SoyZH13_06G113300	GWHAAEV00000006.1	9633387	9637578	+	Receptor-Like serine threonine-protein kinase At5g57670
SoyZH13_06G112700	GWHAAEV00000006.1	9567422	9574172	-	Nad kinase 2
SoyZH13_06G113900	GWHAAEV00000006.1	9672276	9675226	-	Belongs to the chalcone stilbene synthases family(CHS2)
SoyZH13_06G114000	GWHAAEV00000006.1	9688443	9688898	+	-
SoyZH13_06G114100	GWHAAEV00000006.1	9694699	9695486	+	Spermidine hydroxycinnamoyl
SoyZH13_06G115700	GWHAAEV00000006.1	9848893	9852607	+	F-Box protein
SoyZH13_06G115801	GWHAAEV00000006.1	9867299	9868462	-	-
SoyZH13_06G115802	GWHAAEV00000006.1	9873839	9875061	-	Belongs to the class I-like SAM-binding methyltransferase superfamily. RsmB NOP family
SoyZH13_06G116000	GWHAAEV00000006.1	9876393	9877869	-	-
SoyZH13_06G116100	GWHAAEV00000006.1	9884530	9885885	-	Basic blue protein-like
SoyZH13_06G115800	GWHAAEV00000006.1	9861356	9863858	+	Monooxygenase
SoyZH13_06G116300	GWHAAEV00000006.1	9911685	9915800	+	Belongs to the GRAS family(SCL1)
SoyZH13_06G116700	GWHAAEV00000006.1	9952418	9953401	+	-
SoyZH13_06G116800	GWHAAEV00000006.1	9954476	9955744	+	-
SoyZH13_06G116801	GWHAAEV00000006.1	9958373	9959311	+	-
SoyZH13_06G117000	GWHAAEV00000006.1	9967856	9970357	+	-
SoyZH13_06G117100	GWHAAEV00000006.1	9972828	9973586	+	-
SoyZH13_06G117200	GWHAAEV00000006.1	9985853	9990721	-	Mediates both low-affinity uptake and efflux of sugar across the membrane
SoyZH13_06G117201	GWHAAEV00000006.1	9998812	10003270	-	Psbp domain-containing protein 4
SoyZH13_06G117300	GWHAAEV00000006.1	9998902	10000509	+	Pentatricopeptide repeat-containing protein
SoyZH13_06G117600	GWHAAEV00000006.1	10017789	10021123	+	Alcohol dehydrogenase
SoyZH13_06G117700	GWHAAEV00000006.1	10020281	10025720	-	Protein trichome berefringence-like 7
SoyZH13_06G117800	GWHAAEV00000006.1	10028592	10032638	-	Belongs to the peptidase S10 family
SoyZH13_06G117900	GWHAAEV00000006.1	10035648	10038498	-	Rimp N-terminal domain
SoyZH13_06G117500	GWHAAEV00000006.1	10007002	10015706	+	Transcription elongation factor SPT5
SoyZH13_06G118000	GWHAAEV00000006.1	10039895	10047138	+	Belongs to the STXBP unc-18 SEC1 family
SoyZH13_06G118300	GWHAAEV00000006.1	10065267	10068029	-	Wat1-Related protein
SoyZH13_06G118400	GWHAAEV00000006.1	10071553	10074498	-	Wat1-Related protein
SoyZH13_06G118500	GWHAAEV00000006.1	10076755	10079395	-	Eama-Like transporter family
SoyZH13_06G118600	GWHAAEV00000006.1	10086749	10086901	-	-
SoyZH13_06G118700	GWHAAEV00000006.1	10089741	10090588	+	Pathogen-Related protein-like
SoyZH13_06G118800	GWHAAEV00000006.1	10092944	10094755	+	Pathogen-Related protein-like
SoyZH13_06G118900	GWHAAEV00000006.1	10099522	10102097	+	Belongs to the glycosyl hydrolase 9 (cellulase E) family
SoyZH13_06G119000	GWHAAEV00000006.1	10103034	10105058	-	Pleckstrin homology domain-containing family A member
SoyZH13_06G119100	GWHAAEV00000006.1	10109398	10114740	+	Ahpc/Tsa family
SoyZH13_06G119200	GWHAAEV00000006.1	10118254	10122449	-	Belongs to the protein kinase superfamily. Ser Thr protein kinase family
SoyZH13_06G119300	GWHAAEV00000006.1	10126559	10127510	+	Snoal-Like domain
SoyZH13_06G119400	GWHAAEV00000006.1	10132961	10133830	-	Dof zinc finger protein
SoyZH13_06G119500	GWHAAEV00000006.1	10147516	10148725	+	Vq motif
SoyZH13_06G118200	GWHAAEV00000006.1	10058616	10061609	-	Wat1-Related protein
SoyZH13_06G119900	GWHAAEV00000006.1	10176067	10180221	+	Inactive receptor kinase
SoyZH13_06G120000	GWHAAEV00000006.1	10184669	10186425	-	Heavy chain
SoyZH13_06G120100	GWHAAEV00000006.1	10187717	10190973	+	Belongs to the ubiquitin-conjugating enzyme family
SoyZH13_06G120600	GWHAAEV00000006.1	10267109	10269721	-	Wrky transcription factor(WRKY30)
SoyZH13_06G120700	GWHAAEV00000006.1	10274589	10278266	+	Rna polymerase sigma factor
SoyZH13_06G120800	GWHAAEV00000006.1	10294309	10296168	+	Mediates both low-affinity uptake and efflux of sugar across the membrane
SoyZH13_06G122600	GWHAAEV00000006.1	10454396	10467745	-	Glutamate synthase(GLT1)
SoyZH13_06G122500	GWHAAEV00000006.1	10452044	10453944	-	Ring-H2 finger protein
SoyZH13_06G136100	GWHAAEV00000006.1	11569710	11573130	-	Transcription elongation factor
SoyZH13_06G136200	GWHAAEV00000006.1	11576312	11578747	+	Transducin WD40 repeat-like superfamily protein
SoyZH13_06G136300	GWHAAEV00000006.1	11580050	11582989	-	Ubiquinol-Cytochrome c reductase complex 6.7 kDa protein-like
SoyZH13_06G136400	GWHAAEV00000006.1	11585177	11588130	+	Wrky transcription factor(WRKY54)
SoyZH13_06G136600	GWHAAEV00000006.1	11609470	11611842	-	Two-Component response regulator
SoyZH13_06G162100	GWHAAEV00000006.1	14190990	14195663	+	Nuclear transcription factor Y subunit
SoyZH13_06G162200	GWHAAEV00000006.1	14201477	14203695	+	Acetolactate synthase(ALS1)
SoyZH13_06G178500	GWHAAEV00000006.1	16408457	16411712	+	Polynucleotide 5'-hydroxyl-kinase NOL9-like
SoyZH13_06G178600	GWHAAEV00000006.1	16413210	16416510	+	Zein-Binding
SoyZH13_06G178700	GWHAAEV00000006.1	16418167	16422477	+	5-Formyltetrahydrofolate cyclo-ligase
SoyZH13_07G110300	GWHAAEV00000007.1	13114976	13122366	-	Belongs to the protein kinase superfamily
SoyZH13_07G110301	GWHAAEV00000007.1	13146323	13149252	+	-
SoyZH13_07G110302	GWHAAEV00000007.1	13154759	13155022	-	Uncharacterized protein K02A2.6-like
SoyZH13_07G111700	GWHAAEV00000007.1	13420443	13423171	-	Ribosomal L37ae protein family
SoyZH13_07G117000	GWHAAEV00000007.1	14799660	14801449	+	Belongs to the multi antimicrobial extrusion (MATE) (TC 2.A.66.1) family
SoyZH13_07G128701	GWHAAEV00000007.1	16285191	16285472	-	-
SoyZH13_07G138300	GWHAAEV00000007.1	17815177	17821533	-	Belongs to the protein kinase superfamily
SoyZH13_07G201000	GWHAAEV00000007.1	40715391	40716923	+	Polysaccharide biosynthesis
SoyZH13_07G204700	GWHAAEV00000007.1	41210441	41218016	+	At1G04910-Like
SoyZH13_07G205300	GWHAAEV00000007.1	41311733	41316254	+	Lrr receptor-like serine threonine-protein kinase
SoyZH13_07G206102	GWHAAEV00000007.1	41492896	41493416	+	-
SoyZH13_07G206103	GWHAAEV00000007.1	41537497	41537745	-	-
SoyZH13_07G206500	GWHAAEV00000007.1	41538843	41543647	+	Dna-Directed RNA polymerases II, IV and V subunit 3-like
SoyZH13_07G206700	GWHAAEV00000007.1	41569027	41577173	-	Belongs to the chaperonin (HSP60) family
SoyZH13_07G206800	GWHAAEV00000007.1	41594121	41597257	+	Upf0047 protein
SoyZH13_07G206900	GWHAAEV00000007.1	41598000	41600795	-	The H protein shuttles the methylamine group of glycine from the P protein to the T protein
SoyZH13_07G207400	GWHAAEV00000007.1	41676126	41676290	+	-
SoyZH13_07G214500	GWHAAEV00000007.1	42850944	42852527	-	Set (Su(var)3-9, Enhancer-of-zeste, Trithorax) domain
SoyZH13_07G214501	GWHAAEV00000007.1	42860614	42861859	+	Termination of RNA polymerase I transcription(ZNRD1)
SoyZH13_07G214700	GWHAAEV00000007.1	42866669	42868151	-	Calcium-Binding protein
SoyZH13_07G214800	GWHAAEV00000007.1	42885093	42887065	-	Cyclic dof factor
SoyZH13_07G214801	GWHAAEV00000007.1	42892185	42893739	-	-
SoyZH13_07G214900	GWHAAEV00000007.1	42927828	42933002	-	Myb family transcription factor
SoyZH13_07G214901	GWHAAEV00000007.1	42954157	42956170	+	Domain of unknown function (DUF4283)
SoyZH13_07G214902	GWHAAEV00000007.1	42956239	42958744	+	Ribonuclease H protein
SoyZH13_07G215100	GWHAAEV00000007.1	42959731	42963663	+	Protein of unknown function (DUF3675)
SoyZH13_07G215200	GWHAAEV00000007.1	42985370	42986446	+	Zinc-Finger homeodomain protein
SoyZH13_07G215300	GWHAAEV00000007.1	43004459	43009869	+	Protein of unknown function (DUF1666)
SoyZH13_07G215400	GWHAAEV00000007.1	43022749	43027064	+	Protein LATERAL ROOT PRIMORDIUM
SoyZH13_07G215500	GWHAAEV00000007.1	43064023	43070115	+	Zinc finger, C3HC4 type (RING finger)
SoyZH13_07G215600	GWHAAEV00000007.1	43082939	43084303	+	Protein kinase C conserved region 2 (CalB)
SoyZH13_07G215700	GWHAAEV00000007.1	43106337	43107113	-	At-Hook motif nuclear-localized protein
SoyZH13_07G219200	GWHAAEV00000007.1	43538735	43539746	+	Catalytic subunit of the molybdopterin synthase complex, a complex that catalyzes the conversion of precursor Z into molybdopterin. Acts by mediating the incorporation of 2 sulfur atoms from thiocarboxylated MOCS2A into precursor Z to generate a dithiolene group
SoyZH13_07G219300	GWHAAEV00000007.1	43545469	43546569	+	Catalytic subunit of the molybdopterin synthase complex, a complex that catalyzes the conversion of precursor Z into molybdopterin. Acts by mediating the incorporation of 2 sulfur atoms from thiocarboxylated MOCS2A into precursor Z to generate a dithiolene group
SoyZH13_07G222000	GWHAAEV00000007.1	43839366	43850930	-	Gal1,Galk
SoyZH13_07G244600	GWHAAEV00000007.1	45501297	45503652	-	Removal of H(2)O(2), oxidation of toxic reductants, biosynthesis and degradation of lignin, suberization, auxin catabolism, response to environmental stresses such as wounding, pathogen attack and oxidative stress
SoyZH13_07G244700	GWHAAEV00000007.1	45508056	45515786	-	Trna wybutosine-synthesizing protein 2 3
SoyZH13_07G245000	GWHAAEV00000007.1	45537398	45539738	+	Senescence regulator
SoyZH13_07G244900	GWHAAEV00000007.1	45529517	45533010	+	-
SoyZH13_07G248000	GWHAAEV00000007.1	45741470	45742959	-	-
SoyZH13_07G248200	GWHAAEV00000007.1	45762507	45763576	+	Transcriptional repressor, ovate
SoyZH13_07G248900	GWHAAEV00000007.1	45803044	45808062	+	Belongs to the TRAFAC class dynamin-like GTPase superfamily. Dynamin Fzo YdjA family
SoyZH13_07G249000	GWHAAEV00000007.1	45810562	45815008	+	Serine threonine-protein kinase
SoyZH13_07G249101	GWHAAEV00000007.1	45831162	45834598	-	Acyl-Protein thioesterase
SoyZH13_07G249200	GWHAAEV00000007.1	45838865	45840474	-	Pddexk-Like family of unknown function
SoyZH13_07G249300	GWHAAEV00000007.1	45846455	45850878	+	Alkaline ceramidase
SoyZH13_07G249600	GWHAAEV00000007.1	45862708	45865662	-	-
SoyZH13_07G249500	GWHAAEV00000007.1	45856697	45860060	-	Rho GDP-dissociation inhibitor
SoyZH13_07G249700	GWHAAEV00000007.1	45869743	45873617	+	Upstream activation factor subunit
SoyZH13_07G249800	GWHAAEV00000007.1	45879458	45882948	+	-
SoyZH13_07G249900	GWHAAEV00000007.1	45882037	45888034	-	E3 ubiquitin-protein ligase
SoyZH13_07G250000	GWHAAEV00000007.1	45891857	45896350	-	E3 ubiquitin-protein ligase
SoyZH13_07G250100	GWHAAEV00000007.1	45897336	45900215	-	F-Box protein
SoyZH13_07G250200	GWHAAEV00000007.1	45898827	45905411	+	Tonoplast dicarboxylate
SoyZH13_07G250300	GWHAAEV00000007.1	45905924	45906380	+	Belongs to the cystatin family. Phytocystatin subfamily
SoyZH13_07G250500	GWHAAEV00000007.1	45913043	45920042	+	Inositol-1-Monophosphatase
SoyZH13_07G250600	GWHAAEV00000007.1	45920007	45922783	-	Auxin-Induced in root cultures protein
SoyZH13_07G250800	GWHAAEV00000007.1	45945562	45950661	-	Belongs to the GRAS family(SCL13)
SoyZH13_07G250700	GWHAAEV00000007.1	45936535	45940960	+	U-Box domain-containing protein
SoyZH13_07G251200	GWHAAEV00000007.1	45973823	45979906	+	Belongs to the NARF family
SoyZH13_07G251300	GWHAAEV00000007.1	45983638	45985887	-	Cytochrome p450
SoyZH13_07G251400	GWHAAEV00000007.1	45987344	45989853	+	Protein of unknown function (DUF751)
SoyZH13_07G251500	GWHAAEV00000007.1	45999989	46004161	+	Microtubule-Associated protein
SoyZH13_07G251600	GWHAAEV00000007.1	46004945	46007265	-	Pentatricopeptide repeat-containing protein At4g16390
SoyZH13_07G251601	GWHAAEV00000007.1	46010045	46011690	-	-
SoyZH13_07G251800	GWHAAEV00000007.1	46039998	46044692	+	Oligopeptide transporter
SoyZH13_07G251801	GWHAAEV00000007.1	46045728	46048671	-	Snf1-Related protein kinase regulatory subunit
SoyZH13_07G251802	GWHAAEV00000007.1	46052354	46054145	-	Pollen proteins Ole e I like
SoyZH13_07G252000	GWHAAEV00000007.1	46060292	46062959	+	Nuclear transcription factor Y subunit
SoyZH13_07G252100	GWHAAEV00000007.1	46065689	46066147	+	-
SoyZH13_07G251700	GWHAAEV00000007.1	46016974	46023726	+	Heavy-Metal-Associated domain
SoyZH13_07G252400	GWHAAEV00000007.1	46095066	46096914	+	Adp-Ribosylation factor GTPase-activating protein
SoyZH13_07G252700	GWHAAEV00000007.1	46107756	46114695	-	Transfer protein
SoyZH13_07G252900	GWHAAEV00000007.1	46127727	46133207	+	Belongs to the DEAD box helicase family
SoyZH13_07G252600	GWHAAEV00000007.1	46100281	46109796	+	Web family protein At1g12150-like
SoyZH13_07G254600	GWHAAEV00000007.1	46246632	46249348	-	Endoglucanase
SoyZH13_07G254900	GWHAAEV00000007.1	46271189	46273465	-	Start domain
SoyZH13_07G255000	GWHAAEV00000007.1	46275444	46280723	+	Yacp-Like NYN domain
SoyZH13_07G255100	GWHAAEV00000007.1	46295270	46297901	+	Nac domain-containing protein
SoyZH13_07G254601	GWHAAEV00000007.1	46253158	46269731	+	Leucine-Rich repeat receptor-like protein kinase
SoyZH13_08G000100	GWHAAEV00000008.1	24616	28179	-	Histone-Lysine N-methyltransferase activity
SoyZH13_08G000300	GWHAAEV00000008.1	52913	54079	-	Ring-Type E3 ubiquitin transferase
SoyZH13_08G000400	GWHAAEV00000008.1	60301	60867	+	Best Arabidopsis thaliana protein match is
SoyZH13_08G000500	GWHAAEV00000008.1	66626	67123	+	Adipocyte plasma membrane-associated
SoyZH13_08G000600	GWHAAEV00000008.1	69184	71357	+	-
SoyZH13_08G000700	GWHAAEV00000008.1	77884	80328	+	Abc transporter G family member
SoyZH13_08G000900	GWHAAEV00000008.1	85061	88322	-	Phosphoribosylformylglycinamidine cyclo-ligase, chloroplastic mitochondrial-like
SoyZH13_08G001000	GWHAAEV00000008.1	90076	93157	-	Protein trichome birefringence-like 14
SoyZH13_08G001100	GWHAAEV00000008.1	99758	105411	+	Methyltransferase
SoyZH13_08G001201	GWHAAEV00000008.1	125860	127666	+	-
SoyZH13_08G001202	GWHAAEV00000008.1	128517	130113	+	E3 ubiquitin-protein ligase
SoyZH13_08G001500	GWHAAEV00000008.1	131433	131594	-	-
SoyZH13_08G001600	GWHAAEV00000008.1	134081	139510	+	Trna uridine 5-carboxymethylaminomethyl modification enzyme
SoyZH13_08G001700	GWHAAEV00000008.1	140445	140843	+	-
SoyZH13_08G000101	GWHAAEV00000008.1	32061	47608	+	-
SoyZH13_08G000800	GWHAAEV00000008.1	80463	83659	-	-
SoyZH13_08G001200	GWHAAEV00000008.1	112618	117421	+	Positive regulation of ATP-dependent microtubule motor activity, plus-end-directed
SoyZH13_08G001900	GWHAAEV00000008.1	151648	155497	+	F-Box protein
SoyZH13_08G002100	GWHAAEV00000008.1	172061	172249	+	Regulator of chromosome condensation (RCC1) repeat(UVR8)
SoyZH13_08G002300	GWHAAEV00000008.1	189341	192913	-	Amino acid permease
SoyZH13_08G002700	GWHAAEV00000008.1	221509	225314	-	Ring-Variant domain
SoyZH13_08G003000	GWHAAEV00000008.1	254216	261160	+	Fatty acid amide
SoyZH13_08G003100	GWHAAEV00000008.1	263672	268801	-	Filament-Like plant protein
SoyZH13_08G002000	GWHAAEV00000008.1	158533	165982	-	Lipase (class 3)(PAD4)
SoyZH13_08G002200	GWHAAEV00000008.1	179210	187866	+	Dnaj molecular chaperone homology domain
SoyZH13_08G002400	GWHAAEV00000008.1	193746	199675	-	Beta-Galactosidase
SoyZH13_08G002600	GWHAAEV00000008.1	207086	218045	-	Aldehyde dehydrogenase family
SoyZH13_08G002800	GWHAAEV00000008.1	228141	239081	-	Belongs to the protein kinase superfamily(CDKE-1)
SoyZH13_08G002900	GWHAAEV00000008.1	242128	248580	+	Alternative NAD(P)H-ubiquinone oxidoreductase C1, chloroplastic mitochondrial
SoyZH13_08G003200	GWHAAEV00000008.1	273040	280183	+	Cbs domain-containing protein
SoyZH13_08G004100	GWHAAEV00000008.1	317281	324125	-	Belongs to the protein kinase superfamily. Ser Thr protein kinase family
SoyZH13_08G004000	GWHAAEV00000008.1	310363	311375	-	Auxin responsive protein
SoyZH13_08G006000	GWHAAEV00000008.1	505792	512074	-	-
SoyZH13_08G006501	GWHAAEV00000008.1	542482	542685	+	-
SoyZH13_08G006600	GWHAAEV00000008.1	544422	544637	+	-
SoyZH13_08G006700	GWHAAEV00000008.1	545201	549164	-	Belongs to the mitochondrial carrier (TC 2.A.29) family
SoyZH13_08G006800	GWHAAEV00000008.1	550894	554031	+	Belongs to the short-chain dehydrogenases reductases (SDR) family
SoyZH13_08G007400	GWHAAEV00000008.1	579045	587166	-	Bonzai 1-like
SoyZH13_08G007500	GWHAAEV00000008.1	593581	596869	-	Wd40 repeats
SoyZH13_08G007600	GWHAAEV00000008.1	600321	608779	-	Mei2-Like
SoyZH13_08G008600	GWHAAEV00000008.1	704972	706874	-	Carrier of the growing fatty acid chain in fatty acid biosynthesis
SoyZH13_08G008700	GWHAAEV00000008.1	708256	711946	+	Belongs to the mitochondrial carrier (TC 2.A.29) family
SoyZH13_08G008800	GWHAAEV00000008.1	712377	718427	-	Belongs to the tRNA nucleotidyltransferase poly(A) polymerase family
SoyZH13_08G008900	GWHAAEV00000008.1	721713	725183	+	Transcription factor
SoyZH13_08G010700	GWHAAEV00000008.1	885920	887557	-	Hva22-Like protein
SoyZH13_08G015200	GWHAAEV00000008.1	1242001	1244789	-	Cytochrome p450
SoyZH13_08G015300	GWHAAEV00000008.1	1254432	1256220	-	Btb POZ domain-containing protein
SoyZH13_08G015400	GWHAAEV00000008.1	1258102	1261157	-	Hydroxyproline-Rich glycoprotein family protein
SoyZH13_08G016800	GWHAAEV00000008.1	1409970	1410673	+	Spiral1-Like 5
SoyZH13_08G016900	GWHAAEV00000008.1	1415285	1418367	+	Belongs to the glycosyl hydrolase 28 family
SoyZH13_08G017000	GWHAAEV00000008.1	1418366	1422078	-	Mitogen-Activated protein kinase
SoyZH13_08G017100	GWHAAEV00000008.1	1425898	1428043	-	40S ribosomal protein
SoyZH13_08G017200	GWHAAEV00000008.1	1430691	1433833	-	Transcription factor
SoyZH13_08G051100	GWHAAEV00000008.1	4186279	4186898	+	Pentatricopeptide repeat domain
SoyZH13_08G051300	GWHAAEV00000008.1	4190001	4191627	+	Tubulin is the major constituent of microtubules. It binds two moles of GTP, one at an exchangeable site on the beta chain and one at a non-exchangeable site on the alpha chain
SoyZH13_08G051401	GWHAAEV00000008.1	4196414	4197313	-	High mobility group B protein
SoyZH13_08G051400	GWHAAEV00000008.1	4192245	4195850	-	Belongs to the mitochondrial carrier (TC 2.A.29) family
SoyZH13_08G051900	GWHAAEV00000008.1	4230163	4234308	+	May act as a component of the auxin efflux carrier(PIN1)
SoyZH13_08G079700	GWHAAEV00000008.1	6417182	6421297	-	Protein of unknown function (DUF561)
SoyZH13_08G079701	GWHAAEV00000008.1	6423062	6423800	-	-
SoyZH13_08G079800	GWHAAEV00000008.1	6429878	6430872	+	Agamous-Like MADS-box protein
SoyZH13_08G080000	GWHAAEV00000008.1	6445215	6448348	-	-
SoyZH13_08G079900	GWHAAEV00000008.1	6435334	6444190	+	Tobamovirus multiplication protein 1-like
SoyZH13_08G080100	GWHAAEV00000008.1	6451820	6456955	+	Belongs to the beta-ketoacyl-ACP synthases family(KAS1)
SoyZH13_08G080800	GWHAAEV00000008.1	6505141	6506266	-	Protein of unknown function (DUF616)
SoyZH13_08G080900	GWHAAEV00000008.1	6510433	6518205	+	-
SoyZH13_08G081100	GWHAAEV00000008.1	6528121	6531174	+	Belongs to the iron ascorbate-dependent oxidoreductase family(GA2ox3)
SoyZH13_08G081200	GWHAAEV00000008.1	6539792	6547010	+	Katanin p60 ATPase-containing subunit
SoyZH13_08G081300	GWHAAEV00000008.1	6558181	6558677	+	-
SoyZH13_08G081201	GWHAAEV00000008.1	6553207	6553777	+	-
SoyZH13_08G081500	GWHAAEV00000008.1	6571218	6575362	-	Wd-40 repeat-containing protein(MSI1)
SoyZH13_08G081600	GWHAAEV00000008.1	6578884	6584259	+	Belongs to the ATCase OTCase family(PYRB)
SoyZH13_08G081800	GWHAAEV00000008.1	6620468	6620848	-	-
SoyZH13_08G082000	GWHAAEV00000008.1	6642880	6644904	-	Pentatricopeptide repeat-containing protein
SoyZH13_08G082100	GWHAAEV00000008.1	6647328	6650982	-	Atp-Dependent zinc metalloprotease FTSH 2
SoyZH13_08G082400	GWHAAEV00000008.1	6673181	6678114	-	Platz transcription factor
SoyZH13_08G082600	GWHAAEV00000008.1	6687470	6690747	+	Thioredoxin
SoyZH13_08G082800	GWHAAEV00000008.1	6692531	6694847	-	Belongs to the eukaryotic ribosomal protein eL27 family
SoyZH13_08G082900	GWHAAEV00000008.1	6702319	6708438	+	Copper-Transporting ATPase(RAN1)
SoyZH13_08G082500	GWHAAEV00000008.1	6682285	6685484	-	Structural constituent of ribosome(RPL35A)
SoyZH13_08G086100	GWHAAEV00000008.1	6920412	6924523	-	Pentatricopeptide repeat-containing protein
SoyZH13_08G086201	GWHAAEV00000008.1	6935237	6936357	-	-
SoyZH13_08G086300	GWHAAEV00000008.1	6941219	6945308	+	Zinc finger CCCH domain-containing protein
SoyZH13_08G086400	GWHAAEV00000008.1	6950727	6956421	-	Protein TOM THREE HOMOLOG
SoyZH13_08G086200	GWHAAEV00000008.1	6928149	6934763	+	Remorin, C-terminal region
SoyZH13_08G230804	GWHAAEV00000008.1	21202561	21202935	-	Protein of unknown function, DUF604
SoyZH13_08G230805	GWHAAEV00000008.1	21207588	21208296	-	Belongs to the UDP-glycosyltransferase family
SoyZH13_08G235300	GWHAAEV00000008.1	21785357	21787960	+	Mediator of RNA polymerase II transcription subunit 15a-like
SoyZH13_08G236201	GWHAAEV00000008.1	21923409	21923915	+	-
SoyZH13_08G242801	GWHAAEV00000008.1	22970432	22970683	+	Ribosome biogenesis GTPase
SoyZH13_08G242802	GWHAAEV00000008.1	22970715	22970930	+	Rsga GTPase
SoyZH13_08G243000	GWHAAEV00000008.1	22974494	22978707	-	Yif1
SoyZH13_08G243001	GWHAAEV00000008.1	22980321	22981834	+	Structural constituent of ribosome
SoyZH13_08G243002	GWHAAEV00000008.1	22984408	22987542	-	-
SoyZH13_08G243003	GWHAAEV00000008.1	22998894	22999799	+	Dna-Directed RNA polymerase III subunit
SoyZH13_08G243200	GWHAAEV00000008.1	23002311	23003070	+	-
SoyZH13_08G243300	GWHAAEV00000008.1	23004781	23009535	+	2,3-Bisphosphoglycerate-Independent phosphoglycerate mutase
SoyZH13_08G243700	GWHAAEV00000008.1	23072835	23078814	+	Proline-Rich receptor-like protein kinase
SoyZH13_08G243701	GWHAAEV00000008.1	23085665	23086000	+	Belongs to the disease resistance NB-LRR family
SoyZH13_08G244700	GWHAAEV00000008.1	23341586	23343055	+	Calcium-Dependent protein kinase
SoyZH13_08G245300	GWHAAEV00000008.1	23436342	23444108	-	Rna polymerase II C-terminal domain phosphatase-like
SoyZH13_08G308400	GWHAAEV00000008.1	46571842	46576878	-	30S ribosomal protein S10
SoyZH13_08G308500	GWHAAEV00000008.1	46577712	46578182	-	B3 domain-containing protein
SoyZH13_08G308600	GWHAAEV00000008.1	46581425	46582831	-	Encoded by
SoyZH13_08G308700	GWHAAEV00000008.1	46584386	46584856	-	B3 domain-containing protein
SoyZH13_08G321600	GWHAAEV00000008.1	47767508	47768443	+	Soybean trypsin inhibitor (Kunitz) family of protease inhibitors
SoyZH13_08G321800	GWHAAEV00000008.1	47771979	47772811	+	Soybean trypsin inhibitor (Kunitz) family of protease inhibitors
SoyZH13_08G322000	GWHAAEV00000008.1	47777590	47778680	+	Soybean trypsin inhibitor (Kunitz) family of protease inhibitors
SoyZH13_08G322001	GWHAAEV00000008.1	47781043	47783014	-	Soybean trypsin inhibitor (Kunitz) family of protease inhibitors
SoyZH13_08G321900	GWHAAEV00000008.1	47775258	47775899	-	Soybean trypsin inhibitor (Kunitz) family of protease inhibitors
SoyZH13_08G322300	GWHAAEV00000008.1	47816647	47817465	-	-
SoyZH13_08G322302	GWHAAEV00000008.1	47827183	47832263	+	Regulator of chromosome condensation (RCC1) repeat
SoyZH13_08G322301	GWHAAEV00000008.1	47819024	47824912	+	-
SoyZH13_08G324902	GWHAAEV00000008.1	48040846	48042832	+	-
SoyZH13_08G325100	GWHAAEV00000008.1	48057501	48061674	+	Ras-Related protein
SoyZH13_08G325400	GWHAAEV00000008.1	48077714	48079769	-	Serine threonine-protein kinase(AGC2-1)
SoyZH13_08G324901	GWHAAEV00000008.1	48037557	48039231	-	Epidermal PATTERNING FACTOR-like protein
SoyZH13_08G325000	GWHAAEV00000008.1	48047441	48056969	+	Fad-Dependent monooxygenase required for the C5-ring hydroxylation during ubiquinone biosynthesis. Catalyzes the hydroxylation of 3-polyprenyl-4-hydroxybenzoic acid to 3- polyprenyl-4,5-dihydroxybenzoic acid. The electrons required for the hydroxylation reaction may be funneled indirectly from NADPH via a ferredoxin ferredoxin reductase system to COQ6(COQ6)
SoyZH13_08G325300	GWHAAEV00000008.1	48068323	48070847	-	Auxin-Induced in root cultures protein
SoyZH13_08G338400	GWHAAEV00000008.1	49188891	49197933	+	U3 small nucleolar RNA-associated protein
SoyZH13_09G006900	GWHAAEV00000009.1	517121	524057	+	Strubbelig-Receptor family
SoyZH13_09G007300	GWHAAEV00000009.1	558987	562947	-	Uba and UBX domain-containing protein(PUX4)
SoyZH13_09G007500	GWHAAEV00000009.1	576479	578939	-	Atp binding
SoyZH13_09G007600	GWHAAEV00000009.1	584716	585648	-	-
SoyZH13_09G007200	GWHAAEV00000009.1	538511	546573	-	Homeobox protein(STM)
SoyZH13_09G007400	GWHAAEV00000009.1	568428	573719	+	Splicing factor 3A subunit
SoyZH13_09G030200	GWHAAEV00000009.1	2573604	2578981	+	Boron transporter
SoyZH13_09G030300	GWHAAEV00000009.1	2580090	2582818	-	Belongs to the complex I LYR family
SoyZH13_09G053900	GWHAAEV00000009.1	5144886	5151546	-	Belongs to the glucose-6-phosphate 1-epimerase family
SoyZH13_09G064800	GWHAAEV00000009.1	6762302	6762868	+	Ring-H2 finger protein
SoyZH13_09G064900	GWHAAEV00000009.1	6780274	6785669	-	Belongs to the SNF7 family
SoyZH13_09G103700	GWHAAEV00000009.1	26278674	26278889	-	-
SoyZH13_09G103801	GWHAAEV00000009.1	26306375	26307470	+	Pre-Mrna-Splicing factor ISY1 homolog
SoyZH13_09G103800	GWHAAEV00000009.1	26282443	26300935	+	Exocyst complex component
SoyZH13_09G149100	GWHAAEV00000009.1	40896305	40898483	-	Plastocyanin-Like domain
SoyZH13_09G149000	GWHAAEV00000009.1	40887630	40895775	+	Belongs to the short-chain dehydrogenases reductases (SDR) family(FEY)
SoyZH13_10G020800	GWHAAEV00000010.1	1966647	1967230	-	Monothiol
SoyZH13_10G020900	GWHAAEV00000010.1	1972791	1973078	-	Monothiol
SoyZH13_10G020901	GWHAAEV00000010.1	1980021	1980686	-	Monothiol
SoyZH13_10G021100	GWHAAEV00000010.1	2001751	2002662	+	Monothiol
SoyZH13_10G060700	GWHAAEV00000010.1	6188012	6192865	+	Threonine dehydratase biosynthetic(OMR1)
SoyZH13_10G135800	GWHAAEV00000010.1	41063649	41069650	+	Belongs to the TRAFAC class myosin-kinesin ATPase superfamily. Kinesin family
SoyZH13_10G135900	GWHAAEV00000010.1	41081433	41084762	+	Phosphatase 2C
SoyZH13_10G136300	GWHAAEV00000010.1	41097807	41106634	-	Topless-Related protein
SoyZH13_10G136200	GWHAAEV00000010.1	41086670	41095730	-	Pre-Mrna-Splicing factor
SoyZH13_10G136201	GWHAAEV00000010.1	41090862	41091533	+	-
SoyZH13_10G137600	GWHAAEV00000010.1	41232865	41236462	-	Belongs to the AAA ATPase family(RPT5B)
SoyZH13_10G137601	GWHAAEV00000010.1	41244091	41245061	-	-
SoyZH13_10G137700	GWHAAEV00000010.1	41248146	41249263	-	Rapid ALkalinization Factor (RALF)
SoyZH13_10G141000	GWHAAEV00000010.1	41544640	41546190	-	Gpi-Anchored protein
SoyZH13_10G140900	GWHAAEV00000010.1	41526149	41538127	-	Isoform X1
SoyZH13_10G160200	GWHAAEV00000010.1	43420825	43422627	-	Upf0481 protein
SoyZH13_10G160400	GWHAAEV00000010.1	43444644	43448276	-	Protein of unknown function, DUF599
SoyZH13_10G160501	GWHAAEV00000010.1	43480913	43482576	+	-
SoyZH13_10G160502	GWHAAEV00000010.1	43484766	43485647	-	Binds to the 60S ribosomal subunit and prevents its association with the 40S ribosomal subunit to form the 80S initiation complex in the cytoplasm. May also be involved in ribosome biogenesis(EIF6)
SoyZH13_10G161102	GWHAAEV00000010.1	43550667	43551613	+	Belongs to the small heat shock protein (HSP20) family
SoyZH13_10G161300	GWHAAEV00000010.1	43552951	43554423	-	Belongs to the class I-like SAM-binding methyltransferase superfamily. Cation-independent O- methyltransferase family
SoyZH13_10G161400	GWHAAEV00000010.1	43558011	43559322	-	Belongs to the class I-like SAM-binding methyltransferase superfamily. Cation-independent O- methyltransferase family
SoyZH13_10G161101	GWHAAEV00000010.1	43548305	43549189	+	Belongs to the class I-like SAM-binding methyltransferase superfamily. Cation-independent O- methyltransferase family
SoyZH13_10G161500	GWHAAEV00000010.1	43572665	43573844	-	Belongs to the class I-like SAM-binding methyltransferase superfamily. Cation-independent O- methyltransferase family
SoyZH13_10G161800	GWHAAEV00000010.1	43594496	43595603	-	Protein of unknown function (DUF861)
SoyZH13_10G162000	GWHAAEV00000010.1	43603048	43606024	+	The light-harvesting complex (LHC) functions as a light receptor, it captures and delivers excitation energy to photosystems with which it is closely associated
SoyZH13_10G162100	GWHAAEV00000010.1	43616957	43620304	+	Receptor-Like serine threonine-protein kinase
SoyZH13_10G162200	GWHAAEV00000010.1	43623716	43624942	-	Protein of unknown function (DUF1442)
SoyZH13_10G161900	GWHAAEV00000010.1	43596855	43598507	-	Belongs to the oxygen-dependent FAD-linked oxidoreductase family
SoyZH13_10G175200	GWHAAEV00000010.1	44860744	44862835	-	Cct motif
SoyZH13_10G175300	GWHAAEV00000010.1	44868752	44873539	-	Oxidation resistance protein
SoyZH13_10G175400	GWHAAEV00000010.1	44877268	44879685	+	Salt stress response/antifungal
SoyZH13_10G175500	GWHAAEV00000010.1	44882201	44885843	-	Pentatricopeptide repeat-containing protein
SoyZH13_10G175800	GWHAAEV00000010.1	44900288	44900733	+	Kiwellin-Like
SoyZH13_10G175900	GWHAAEV00000010.1	44909646	44910119	+	Kiwellin-Like
SoyZH13_10G175100	GWHAAEV00000010.1	44858292	44860035	-	Belongs to the GRAS family
SoyZH13_10G175700	GWHAAEV00000010.1	44889045	44894265	-	-
SoyZH13_10G177100	GWHAAEV00000010.1	44998419	45002696	-	Pre-Mrna-Processing factor
SoyZH13_10G177200	GWHAAEV00000010.1	45005141	45009648	+	Putative peptidoglycan binding domain
SoyZH13_10G205300	GWHAAEV00000010.1	47879906	47880399	-	Domain of unknown function (DUF3511)
SoyZH13_10G205200	GWHAAEV00000010.1	47872652	47877927	+	Serine threonine-protein kinase
SoyZH13_10G209100	GWHAAEV00000010.1	48258463	48267055	-	Pleckstrin homology domain
SoyZH13_10G209200	GWHAAEV00000010.1	48278394	48280451	+	L-Type lectin-domain containing receptor kinase
SoyZH13_10G209400	GWHAAEV00000010.1	48287567	48291825	+	-
SoyZH13_10G209500	GWHAAEV00000010.1	48302194	48310236	+	Abc transporter C family member
SoyZH13_10G209300	GWHAAEV00000010.1	48282277	48285971	+	-
SoyZH13_10G209600	GWHAAEV00000010.1	48313075	48321123	+	Abc transporter C family member
SoyZH13_10G209700	GWHAAEV00000010.1	48324492	48335347	+	Histidine
SoyZH13_10G210100	GWHAAEV00000010.1	48368027	48370645	+	Lrr receptor-like serine threonine-protein kinase
SoyZH13_10G210200	GWHAAEV00000010.1	48379052	48379312	-	-
SoyZH13_10G210600	GWHAAEV00000010.1	48395605	48396030	-	Wd repeat-containing protein
SoyZH13_10G210800	GWHAAEV00000010.1	48403963	48404697	-	Ring-Type zinc-finger
SoyZH13_10G210900	GWHAAEV00000010.1	48405073	48405303	-	-
SoyZH13_10G211000	GWHAAEV00000010.1	48407298	48411470	+	Lrr receptor-like serine threonine-protein kinase
SoyZH13_10G211001	GWHAAEV00000010.1	48414855	48415016	-	-
SoyZH13_10G211002	GWHAAEV00000010.1	48419420	48420095	+	-
SoyZH13_10G211200	GWHAAEV00000010.1	48422903	48429200	-	Wd repeat-containing protein
SoyZH13_10G211300	GWHAAEV00000010.1	48434538	48440581	-	G-Type lectin S-receptor-like serine threonine-protein kinase
SoyZH13_10G211600	GWHAAEV00000010.1	48459499	48463492	-	S-Type anion channel
SoyZH13_10G209900	GWHAAEV00000010.1	48348658	48353796	-	Belongs to the pyruvate kinase family
SoyZH13_10G211400	GWHAAEV00000010.1	48442375	48448554	+	Caax protease self-immunity
SoyZH13_10G212100	GWHAAEV00000010.1	48529409	48531294	+	Abc transporter G family member
SoyZH13_10G212900	GWHAAEV00000010.1	48580328	48581780	-	Heavy-Metal-Associated domain
SoyZH13_10G213100	GWHAAEV00000010.1	48599055	48602952	-	-
SoyZH13_10G213101	GWHAAEV00000010.1	48605540	48608734	-	Belongs to the glycosyl hydrolase 28 family
SoyZH13_10G212800	GWHAAEV00000010.1	48577665	48578799	-	Cellular transition metal ion homeostasis
SoyZH13_10G213000	GWHAAEV00000010.1	48593165	48599056	+	Transcription factor ASG4-like
SoyZH13_10G213800	GWHAAEV00000010.1	48654507	48659915	+	Ferric reduction oxidase 4-like
SoyZH13_10G213900	GWHAAEV00000010.1	48666041	48671352	+	Ferric reduction oxidase 2-like
SoyZH13_10G213901	GWHAAEV00000010.1	48671707	48673029	-	Antiporter activity
SoyZH13_10G214100	GWHAAEV00000010.1	48687550	48689322	+	Belongs to the GRAS family(SCL8)
SoyZH13_10G214101	GWHAAEV00000010.1	48699427	48700575	-	-
SoyZH13_10G214200	GWHAAEV00000010.1	48702732	48707720	+	Belongs to the multi antimicrobial extrusion (MATE) (TC 2.A.66.1) family
SoyZH13_10G214000	GWHAAEV00000010.1	48675424	48677568	-	-
SoyZH13_10G215500	GWHAAEV00000010.1	48799163	48806646	-	U-Box domain-containing protein
SoyZH13_10G215600	GWHAAEV00000010.1	48814884	48818795	+	At3G49055-Like
SoyZH13_10G215900	GWHAAEV00000010.1	48825785	48830458	+	Belongs to the eukaryotic ribosomal protein eL36 family
SoyZH13_10G215800	GWHAAEV00000010.1	48822925	48825198	+	Histone-Lysine n-methyltransferase
SoyZH13_10G216500	GWHAAEV00000010.1	48916461	48920053	-	Belongs to the cytochrome P450 family
SoyZH13_10G216600	GWHAAEV00000010.1	48934344	48936637	-	Belongs to the cytochrome P450 family
SoyZH13_10G216700	GWHAAEV00000010.1	48946382	48953601	-	Dna-Directed RNA polymerase III subunit
SoyZH13_10G272800	GWHAAEV00000010.1	53743253	53749554	+	Homogentisate phytyltransferase 1(HPT1)
SoyZH13_10G272700	GWHAAEV00000010.1	53738766	53739743	-	Zinc finger
SoyZH13_10G273100	GWHAAEV00000010.1	53763007	53768028	+	Transmembrane protein 120
SoyZH13_10G273200	GWHAAEV00000010.1	53772399	53774686	-	The proteasome is a multicatalytic proteinase complex which is characterized by its ability to cleave peptides with Arg, Phe, Tyr, Leu, and Glu adjacent to the leaving group at neutral or slightly basic pH(PBD1)
SoyZH13_10G273300	GWHAAEV00000010.1	53773766	53779614	+	Belongs to the protein kinase superfamily. Tyr protein kinase family
SoyZH13_10G273400	GWHAAEV00000010.1	53779914	53782990	+	Survival motor neuron (SMN) interacting protein 1 (SIP1)
SoyZH13_10G273500	GWHAAEV00000010.1	53783768	53786981	+	Pyrimidine nucleotide-sugar transmembrane transporter activity
SoyZH13_11G038701	GWHAAEV00000011.1	2848275	2848508	+	-
SoyZH13_11G039000	GWHAAEV00000011.1	2865705	2868244	+	E3 ubiquitin-protein ligase
SoyZH13_11G039500	GWHAAEV00000011.1	2973264	2975854	-	Sad/Sra domain
SoyZH13_11G039600	GWHAAEV00000011.1	2977569	2990816	-	Regulator of nonsense transcripts 1 homolog
SoyZH13_11G040000	GWHAAEV00000011.1	3009461	3009991	+	Bon1-Associated protein 2-like
SoyZH13_11G040100	GWHAAEV00000011.1	3011161	3013238	-	Belongs to the expansin family
SoyZH13_11G040101	GWHAAEV00000011.1	3015360	3018158	+	Haloacid dehalogenase-like hydrolase domain-containing protein Sgpp
SoyZH13_11G040102	GWHAAEV00000011.1	3015552	3017817	+	Haloacid dehalogenase-like hydrolase domain-containing protein Sgpp
SoyZH13_11G040400	GWHAAEV00000011.1	3021496	3021735	-	Ppr repeat
SoyZH13_11G040600	GWHAAEV00000011.1	3024794	3027413	-	Vacuolar protein sorting-associated protein 55 homolog
SoyZH13_11G041100	GWHAAEV00000011.1	3081904	3084752	-	-
SoyZH13_11G041200	GWHAAEV00000011.1	3082745	3089701	+	Belongs to the pyruvate kinase family
SoyZH13_11G041300	GWHAAEV00000011.1	3090336	3097331	-	Protein NRT1 PTR FAMILY
SoyZH13_11G041700	GWHAAEV00000011.1	3136722	3139185	-	Protein ABCI7, chloroplastic-like
SoyZH13_11G041900	GWHAAEV00000011.1	3140640	3144717	-	Malate transporter
SoyZH13_11G042300	GWHAAEV00000011.1	3168839	3173386	+	Dna-Binding protein
SoyZH13_11G042200	GWHAAEV00000011.1	3158243	3163859	-	Belongs to the adaptor complexes medium subunit family
SoyZH13_11G042400	GWHAAEV00000011.1	3175103	3180020	+	-
SoyZH13_11G042600	GWHAAEV00000011.1	3205011	3205793	+	Transcriptional regulator(PALM1)
SoyZH13_11G050800	GWHAAEV00000011.1	3896999	3908216	-	F-Box-Like WD repeat-containing protein
SoyZH13_11G064700	GWHAAEV00000011.1	4976654	4976815	-	-
SoyZH13_11G064701	GWHAAEV00000011.1	4977637	4979610	+	Belongs to the major facilitator superfamily. Sugar transporter (TC 2.A.1.1) family
SoyZH13_11G064800	GWHAAEV00000011.1	4986417	4987802	+	Belongs to the major facilitator superfamily. Sugar transporter (TC 2.A.1.1) family
SoyZH13_11G125200	GWHAAEV00000011.1	9777228	9778761	+	-
SoyZH13_11G125100	GWHAAEV00000011.1	9764442	9772341	-	E3 ubiquitin-protein ligase
SoyZH13_11G125400	GWHAAEV00000011.1	9799210	9803008	+	Belongs to the glycosyl hydrolase 1 family
SoyZH13_11G126200	GWHAAEV00000011.1	9889118	9901809	-	Plant lipoxygenase may be involved in a number of diverse aspects of plant physiology including growth and development, pest resistance, and senescence or responses to wounding
SoyZH13_11G164900	GWHAAEV00000011.1	16784571	16786393	-	Protein of unknown function (DUF1635)
SoyZH13_11G164800	GWHAAEV00000011.1	16773265	16781954	+	Dna ligase
SoyZH13_11G166200	GWHAAEV00000011.1	16985501	16990151	+	Abc transporter F family member
SoyZH13_11G166300	GWHAAEV00000011.1	16991582	16991992	-	Auxin responsive protein
SoyZH13_11G166400	GWHAAEV00000011.1	16996575	17003491	+	Cell division cycle protein 48
SoyZH13_11G166500	GWHAAEV00000011.1	17004228	17005132	-	-
SoyZH13_11G178301	GWHAAEV00000011.1	19122867	19123425	+	-
SoyZH13_11G178400	GWHAAEV00000011.1	19123546	19126757	-	Myb/Sant-Like DNA-binding domain
SoyZH13_11G209300	GWHAAEV00000011.1	36228500	36233839	-	Belongs to the Casparian strip membrane proteins (CASP) family
SoyZH13_11G209400	GWHAAEV00000011.1	36266383	36268060	+	Rna binding
SoyZH13_11G209401	GWHAAEV00000011.1	36275556	36276595	-	Minor allergen Alt a
SoyZH13_11G209402	GWHAAEV00000011.1	36277435	36278267	-	Eukaryotic initiation factor
SoyZH13_11G213000	GWHAAEV00000011.1	36762275	36763811	+	Ring-Type E3 ubiquitin transferase
SoyZH13_11G213100	GWHAAEV00000011.1	36766043	36766771	-	Agamous-Like MADS-box protein
SoyZH13_11G213200	GWHAAEV00000011.1	36768956	36775644	+	Nicastrin
SoyZH13_11G213300	GWHAAEV00000011.1	36782640	36789064	+	Belongs to the complex I 75 kDa subunit family
SoyZH13_11G213400	GWHAAEV00000011.1	36789587	36789997	-	Centromere protein
SoyZH13_11G213600	GWHAAEV00000011.1	36797001	36799276	-	Centromere protein
SoyZH13_11G214000	GWHAAEV00000011.1	36850738	36855081	-	Glutamine synthetase
SoyZH13_11G214200	GWHAAEV00000011.1	36913894	36916273	+	Nudix hydrolase
SoyZH13_11G214100	GWHAAEV00000011.1	36891825	36899046	+	Condensin complex subunit
SoyZH13_11G214800	GWHAAEV00000011.1	37022768	37028059	-	Glutathione S-transferase DHAR3(DHAR2)
SoyZH13_11G215000	GWHAAEV00000011.1	37102090	37103659	-	Uncharacterized protein At4g22758-like
SoyZH13_11G216100	GWHAAEV00000011.1	37213693	37218032	+	U-Box domain-containing protein
SoyZH13_11G216300	GWHAAEV00000011.1	37249548	37250571	-	-
SoyZH13_11G216400	GWHAAEV00000011.1	37256282	37257104	-	Glycosyl hydrolase family 9
SoyZH13_11G216401	GWHAAEV00000011.1	37269647	37269952	-	Trafficking protein particle complex(TRS120)
SoyZH13_11G216402	GWHAAEV00000011.1	37277106	37277336	+	-
SoyZH13_11G216500	GWHAAEV00000011.1	37278323	37282627	+	Inositol-Tetrakisphosphate 1-kinase
SoyZH13_11G217500	GWHAAEV00000011.1	37400310	37403075	-	Fizzy-Related
SoyZH13_11G217600	GWHAAEV00000011.1	37403718	37404648	-	Fizzy-Related
SoyZH13_11G217700	GWHAAEV00000011.1	37406750	37412959	-	Belongs to the actin family
SoyZH13_11G217701	GWHAAEV00000011.1	37426939	37427391	+	G-Type lectin S-receptor-like serine threonine-protein kinase
SoyZH13_11G217702	GWHAAEV00000011.1	37427571	37427768	+	-
SoyZH13_11G217800	GWHAAEV00000011.1	37434949	37435448	+	G-Type lectin S-receptor-like serine threonine-protein kinase
SoyZH13_11G217900	GWHAAEV00000011.1	37500339	37500668	+	Dvl11,Rtfl8
SoyZH13_11G218000	GWHAAEV00000011.1	37512585	37515711	+	Peptidyl-Prolyl cis-trans isomerase
SoyZH13_11G218100	GWHAAEV00000011.1	37516210	37521354	-	E3 ubiquitin-protein ligase
SoyZH13_11G220300	GWHAAEV00000011.1	37718138	37723523	+	Tropinone reductase homolog
SoyZH13_11G220200	GWHAAEV00000011.1	37711244	37717493	+	Tropinone reductase homolog
SoyZH13_11G220400	GWHAAEV00000011.1	37732702	37735166	+	Phosphatase 2c
SoyZH13_12G097200	GWHAAEV00000012.1	9744912	9746507	+	Cytochrome b6-f complex iron-sulfur subunit
SoyZH13_12G097300	GWHAAEV00000012.1	9754175	9757961	+	Equilibrative nucleotide transporter 3-like
SoyZH13_12G097400	GWHAAEV00000012.1	9760972	9761559	+	-
SoyZH13_12G099200	GWHAAEV00000012.1	10011493	10018531	-	Secretory carrier-associated membrane protein
SoyZH13_12G099300	GWHAAEV00000012.1	10020062	10020793	+	At2G29880-Like
SoyZH13_12G107300	GWHAAEV00000012.1	11998836	12006368	-	26S proteasome non-ATPase regulatory subunit
SoyZH13_12G107700	GWHAAEV00000012.1	12181663	12185488	+	Dnaj homolog subfamily B member
SoyZH13_12G107800	GWHAAEV00000012.1	12187746	12189043	-	Two-Component response regulator
SoyZH13_12G108008	GWHAAEV00000012.1	12442382	12442710	-	-
SoyZH13_12G108800	GWHAAEV00000012.1	12625366	12627620	-	Zinc finger protein
SoyZH13_12G110500	GWHAAEV00000012.1	12984833	12989470	+	Glucosidase 2 subunit
SoyZH13_12G110600	GWHAAEV00000012.1	12990061	12991480	-	Belongs to the peptidase C1 family
SoyZH13_12G110700	GWHAAEV00000012.1	12997363	13001196	+	Transcription factor
SoyZH13_12G110800	GWHAAEV00000012.1	13022681	13025370	-	-
SoyZH13_12G111100	GWHAAEV00000012.1	13159665	13162828	-	Transcription factor
SoyZH13_12G111300	GWHAAEV00000012.1	13199116	13203336	-	Lignin degradation and detoxification of lignin-derived products
SoyZH13_12G126800	GWHAAEV00000012.1	18935049	18938066	+	Removes the phosphate from trehalose 6-phosphate to produce free trehalose
SoyZH13_12G126900	GWHAAEV00000012.1	19099197	19103355	+	Udp-Glucuronic acid decarboxylase(UXS1)
SoyZH13_12G127401	GWHAAEV00000012.1	19293204	19293814	+	Hydroxyproline-Rich glycoprotein family protein
SoyZH13_12G127402	GWHAAEV00000012.1	19297300	19297724	+	-
SoyZH13_12G128000	GWHAAEV00000012.1	19649717	19653029	+	Serine threonine-protein kinase
SoyZH13_12G136100	GWHAAEV00000012.1	25231993	25232475	+	Reverse transcriptase-like
SoyZH13_12G136201	GWHAAEV00000012.1	25324995	25325285	+	Adenosylhomocysteinase
SoyZH13_12G136500	GWHAAEV00000012.1	25678147	25680498	-	Cytochrome p450
SoyZH13_12G136501	GWHAAEV00000012.1	25749264	25751370	+	Metallothionein-Like protein type 3-like(met2)
SoyZH13_12G147100	GWHAAEV00000012.1	36268869	36274324	+	Serine threonine-protein kinase
SoyZH13_12G153100	GWHAAEV00000012.1	37126821	37131179	+	Catalyzes the isomerization of citrate to isocitrate via cis-aconitate
SoyZH13_12G153300	GWHAAEV00000012.1	37145831	37148900	-	Double-Stranded RNA-binding protein(DRB2)
SoyZH13_12G153301	GWHAAEV00000012.1	37153208	37153709	+	Type I inositol 1,4,5-trisphosphate 5-phosphatase CVP2-like
SoyZH13_12G153400	GWHAAEV00000012.1	37161360	37164881	+	Synaptonemal complex protein
SoyZH13_12G153500	GWHAAEV00000012.1	37179945	37184607	-	Vacuolar fusion protein
SoyZH13_12G153600	GWHAAEV00000012.1	37192539	37193249	-	Ubiquitin modification-dependent histone binding
SoyZH13_12G154500	GWHAAEV00000012.1	37318020	37324599	-	The RING-variant domain is a C4HC3 zinc-finger like motif found in a number of cellular and viral proteins. Some of these proteins have been shown both in vivo and in vitro to have ubiquitin E3 ligase activity.
SoyZH13_12G158500	GWHAAEV00000012.1	38025496	38026800	+	Alpha-L-Fucosidase
SoyZH13_12G158600	GWHAAEV00000012.1	38028171	38032361	-	Belongs to the peptidase S10 family
SoyZH13_12G159600	GWHAAEV00000012.1	38232485	38233063	+	Histone H2B
SoyZH13_12G159601	GWHAAEV00000012.1	38233996	38236061	-	Phenazine biosynthesis-like domain-containing protein
SoyZH13_12G159700	GWHAAEV00000012.1	38241046	38247974	-	Tpl-Binding domain in jasmonate signalling
SoyZH13_12G161100	GWHAAEV00000012.1	38424008	38427932	+	Protein RETICULATA-related
SoyZH13_12G162201	GWHAAEV00000012.1	38577010	38578857	+	Transcriptional activator
SoyZH13_12G162300	GWHAAEV00000012.1	38580782	38582253	-	Phytosulfokines 6
SoyZH13_13G046900	GWHAAEV00000013.1	16659233	16660030	-	Ethylene-Responsive transcription factor
SoyZH13_13G046800	GWHAAEV00000013.1	16640753	16651926	+	Snf1-Related protein kinase catalytic subunit alpha
SoyZH13_13G049900	GWHAAEV00000013.1	17170928	17173662	+	Transcription factor
SoyZH13_13G049901	GWHAAEV00000013.1	17182212	17182699	-	-
SoyZH13_13G058200	GWHAAEV00000013.1	18276327	18279245	+	E3 ubiquitin-protein ligase
SoyZH13_13G073900	GWHAAEV00000013.1	21433003	21437508	+	Gpi mannosyltransferase
SoyZH13_13G074000	GWHAAEV00000013.1	21434772	21439089	-	Acetyltransferase (GNAT) domain
SoyZH13_13G074200	GWHAAEV00000013.1	21466300	21468823	+	Ring-H2 finger protein
SoyZH13_13G074300	GWHAAEV00000013.1	21473899	21474602	+	Ring-H2 finger protein
SoyZH13_13G074301	GWHAAEV00000013.1	21477012	21477560	+	Belongs to the disease resistance NB-LRR family(ADR1)
SoyZH13_13G074400	GWHAAEV00000013.1	21480318	21481421	+	-
SoyZH13_13G073800	GWHAAEV00000013.1	21428337	21431735	+	Auxin canalisation
SoyZH13_13G074100	GWHAAEV00000013.1	21446198	21453328	-	E3 ubiquitin-protein ligase
SoyZH13_13G074900	GWHAAEV00000013.1	21569846	21574097	-	Bnr repeat-like domain
SoyZH13_13G074800	GWHAAEV00000013.1	21558851	21563797	-	Bnr repeat-like domain
SoyZH13_13G075000	GWHAAEV00000013.1	21575584	21580054	+	Uncharacterised protein family UPF0066
SoyZH13_13G075300	GWHAAEV00000013.1	21622390	21624646	-	Belongs to the glutamate-gated ion channel (TC 1.A.10.1) family
SoyZH13_13G075400	GWHAAEV00000013.1	21629664	21631726	+	Small nuclear ribonucleoprotein
SoyZH13_13G075500	GWHAAEV00000013.1	21651360	21651827	+	Protein GLUTAMINE DUMPER
SoyZH13_13G075600	GWHAAEV00000013.1	21664292	21665882	+	Belongs to the protein kinase superfamily
SoyZH13_13G075700	GWHAAEV00000013.1	21668282	21672263	+	Receptor-Like serine threonine-protein kinase
SoyZH13_13G075900	GWHAAEV00000013.1	21697994	21699737	-	Cla,Cla1,Def,Dxps2,Dxs
SoyZH13_13G076000	GWHAAEV00000013.1	21699849	21708584	-	Belongs to the small GTPase superfamily. Arf family
SoyZH13_13G077500	GWHAAEV00000013.1	21821239	21821733	-	Zinc FINGER protein
SoyZH13_13G077400	GWHAAEV00000013.1	21806415	21808226	+	Belongs to the Casparian strip membrane proteins (CASP) family
SoyZH13_13G080000	GWHAAEV00000013.1	22109479	22110102	+	Transcription factor transcription regulator
SoyZH13_13G080100	GWHAAEV00000013.1	22113698	22115956	+	-
SoyZH13_13G081900	GWHAAEV00000013.1	22306515	22307030	+	Domain of unknown function (DUF4228)
SoyZH13_13G082000	GWHAAEV00000013.1	22308488	22310583	-	Belongs to the OSBP family
SoyZH13_13G082200	GWHAAEV00000013.1	22320037	22327450	-	Belongs to the peptidase S8 family
SoyZH13_13G082100	GWHAAEV00000013.1	22313517	22318974	-	Belongs to the OSBP family
SoyZH13_13G083100	GWHAAEV00000013.1	22387186	22388935	+	Macrophage migration inhibitory factor homolog
SoyZH13_13G083200	GWHAAEV00000013.1	22389703	22394505	-	Mitotic checkpoint regulator, MAD2B-interacting
SoyZH13_13G083000	GWHAAEV00000013.1	22379926	22385699	+	Poly(Rc)-Binding protein
SoyZH13_13G085600	GWHAAEV00000013.1	22648787	22654710	+	Beta-Galactosidase
SoyZH13_13G089200	GWHAAEV00000013.1	22978997	22984368	-	Membrane protein C776.05-like
SoyZH13_13G089500	GWHAAEV00000013.1	22989615	22993429	-	Phd finger protein ALFIN-LIKE
SoyZH13_13G089501	GWHAAEV00000013.1	22994011	22994354	-	-
SoyZH13_13G092601	GWHAAEV00000013.1	23269902	23271727	+	2-Amino-3-Ketobutyrate coenzyme A ligase
SoyZH13_13G093901	GWHAAEV00000013.1	23406748	23408458	+	Ribonuclease H protein
SoyZH13_13G094000	GWHAAEV00000013.1	23412165	23421576	+	3-Oxoacyl- acyl-carrier-protein synthase II
SoyZH13_13G094400	GWHAAEV00000013.1	23438916	23444424	-	-
SoyZH13_13G094600	GWHAAEV00000013.1	23463515	23466334	-	Peroxiredoxin Q
SoyZH13_13G094700	GWHAAEV00000013.1	23466840	23467732	+	-
SoyZH13_13G094800	GWHAAEV00000013.1	23468642	23472548	-	2Fe-2S iron-sulfur cluster binding domain
SoyZH13_13G095000	GWHAAEV00000013.1	23481084	23482751	+	Ribosomal RNA small subunit methyltransferase NEP1-like
SoyZH13_13G095100	GWHAAEV00000013.1	23484249	23487619	-	Pectinesterase
SoyZH13_13G095200	GWHAAEV00000013.1	23499963	23500346	-	Auxin responsive protein
SoyZH13_13G095201	GWHAAEV00000013.1	23521444	23521812	+	-
SoyZH13_13G095202	GWHAAEV00000013.1	23521853	23522086	+	-
SoyZH13_13G094500	GWHAAEV00000013.1	23459020	23464627	+	Flavin-Containing monooxygenase(FMO1)
SoyZH13_13G095400	GWHAAEV00000013.1	23547951	23553504	-	Sucrose-Cleaving enzyme that provides UDP-glucose and fructose for various metabolic pathways
SoyZH13_13G095600	GWHAAEV00000013.1	23579547	23582395	+	Component of the eukaryotic translation initiation factor 3 (eIF-3) complex, which is involved in protein synthesis of a specialized repertoire of mRNAs and, together with other initiation factors, stimulates binding of mRNA and methionyl-tRNAi to the 40S ribosome. The eIF-3 complex specifically targets and initiates translation of a subset of mRNAs involved in cell proliferation
SoyZH13_13G095601	GWHAAEV00000013.1	23593159	23593596	-	F-Box kelch-repeat protein
SoyZH13_13G095602	GWHAAEV00000013.1	23594098	23595098	+	A Receptor for Ubiquitination Targets
SoyZH13_13G095700	GWHAAEV00000013.1	23595823	23605679	-	Phosphoinositide phosphatase
SoyZH13_13G095500	GWHAAEV00000013.1	23571714	23578846	+	Belongs to the TRAFAC class myosin-kinesin ATPase superfamily. Kinesin family
SoyZH13_13G095800	GWHAAEV00000013.1	23617270	23621225	+	Las17-Binding protein actin regulator
SoyZH13_13G096100	GWHAAEV00000013.1	23650007	23652952	-	Binds to single and double-stranded DNA and exhibits DNA-dependent ATPase activity. Unwinds duplex DNA. Component of the meiotic recombination pathway. Seems to play a role in mediating chromosome homology search, chromosome pairing and synapsis at early stages and probably chromosome crossing-over at later stages in meiosis. Probably is involved in the repair of meiotic double strand breaks (DBS…
SoyZH13_13G096200	GWHAAEV00000013.1	23654455	23655014	-	Plant invertase/pectin methylesterase inhibitor
SoyZH13_13G096300	GWHAAEV00000013.1	23658959	23661747	-	Pectinesterase
SoyZH13_13G096400	GWHAAEV00000013.1	23662226	23665474	-	Pectinesterase
SoyZH13_13G096500	GWHAAEV00000013.1	23667297	23671838	-	Pectinesterase pectinesterase inhibitor
SoyZH13_13G096700	GWHAAEV00000013.1	23696970	23700363	-	5' nucleotidase, deoxy (Pyrimidine), cytosolic type C protein (NT5C)
SoyZH13_13G096800	GWHAAEV00000013.1	23702457	23704499	-	Belongs to the glycosyl hydrolase 17 family
SoyZH13_13G097000	GWHAAEV00000013.1	23730274	23735545	-	Vacuolar protein sorting-associated protein
SoyZH13_13G097100	GWHAAEV00000013.1	23741417	23744738	+	Tify 3B-like
SoyZH13_13G097200	GWHAAEV00000013.1	23745557	23749220	-	Pyridoxamine 5'-phosphate oxidase
SoyZH13_13G097300	GWHAAEV00000013.1	23749870	23752768	-	Transmembrane proteins 14C
SoyZH13_13G097401	GWHAAEV00000013.1	23767506	23768675	-	1,3-Beta-Glucan synthase component
SoyZH13_13G097600	GWHAAEV00000013.1	23770685	23771101	+	Plant self-incompatibility protein S1
SoyZH13_13G095900	GWHAAEV00000013.1	23622814	23633414	+	1-Phosphatidylinositol-3-Phosphate 5-kinase
SoyZH13_13G096000	GWHAAEV00000013.1	23634542	23649569	-	Conserved oligomeric Golgi complex subunit
SoyZH13_13G096600	GWHAAEV00000013.1	23685278	23696027	+	Alpha-Aminoadipic semialdehyde
SoyZH13_13G096900	GWHAAEV00000013.1	23706879	23723431	-	Brefeldin A-inhibited guanine nucleotide-exchange protein
SoyZH13_13G097400	GWHAAEV00000013.1	23756014	23759883	-	Cation H( ) antiporter
SoyZH13_13G106500	GWHAAEV00000013.1	24657924	24670789	-	Dna repair
SoyZH13_13G106600	GWHAAEV00000013.1	24666616	24671076	+	Abc transporter I family member
SoyZH13_13G106400	GWHAAEV00000013.1	24655903	24658584	+	Protein of unknown function (DUF1681)
SoyZH13_13G114400	GWHAAEV00000013.1	25363445	25370522	-	Type I inositol 1,4,5-trisphosphate 5-phosphatase
SoyZH13_13G118200	GWHAAEV00000013.1	25825132	25828515	+	Pwwp domain
SoyZH13_13G118300	GWHAAEV00000013.1	25829305	25830997	-	Belongs to the universal ribosomal protein uS12 family
SoyZH13_13G118400	GWHAAEV00000013.1	25834334	25839315	-	Interactor of constitutive active ROPs
SoyZH13_13G120100	GWHAAEV00000013.1	26012005	26015327	+	Zinc FINGER protein
SoyZH13_13G121500	GWHAAEV00000013.1	26189212	26192936	+	Belongs to the NPH3 family
SoyZH13_13G121501	GWHAAEV00000013.1	26196514	26196977	-	-
SoyZH13_13G121600	GWHAAEV00000013.1	26198148	26202060	-	Cytokinin-Activating enzyme working in the direct activation pathway. Phosphoribohydrolase that converts inactive cytokinin nucleotides to the biologically active free-base forms
SoyZH13_13G122000	GWHAAEV00000013.1	26259214	26261124	+	Ppr repeat
SoyZH13_13G122200	GWHAAEV00000013.1	26267356	26270549	-	Catalyzes the formation of S-adenosylmethionine from methionine and ATP
SoyZH13_13G122300	GWHAAEV00000013.1	26272930	26275620	-	Protein of unknown function (DUF4079)
SoyZH13_13G121400	GWHAAEV00000013.1	26180833	26186345	-	Diaminopimelate decarboxylase
SoyZH13_13G121700	GWHAAEV00000013.1	26229693	26238139	-	Cyclic nucleotide-monophosphate binding domain
SoyZH13_13G121900	GWHAAEV00000013.1	26242073	26251152	-	Catalyzes xyloglucan endohydrolysis (XEH) and or endotransglycosylation (XET). Cleaves and religates xyloglucan polymers, an essential constituent of the primary cell wall, and thereby participates in cell wall construction of growing tissues
SoyZH13_13G122100	GWHAAEV00000013.1	26262373	26264549	+	Mterf
SoyZH13_13G122400	GWHAAEV00000013.1	26276308	26283246	-	Glycogen recognition site of AMP-activated protein kinase
SoyZH13_13G129800	GWHAAEV00000013.1	27100380	27103036	+	Embryonic protein DC-8-like
SoyZH13_13G129900	GWHAAEV00000013.1	27118127	27121561	+	Sulfite exporter TauE/SafE
SoyZH13_13G131200	GWHAAEV00000013.1	27253551	27258554	+	Domain of unknown function (DUF296)
SoyZH13_13G131400	GWHAAEV00000013.1	27298416	27299294	-	-
SoyZH13_13G131500	GWHAAEV00000013.1	27303326	27311200	+	Ergosterol biosynthesis ERG4/ERG24 family(FK)
SoyZH13_13G131300	GWHAAEV00000013.1	27277736	27284961	+	Glucomannan 4-beta-mannosyltransferase 9-like
SoyZH13_13G131501	GWHAAEV00000013.1	27312056	27312917	-	-
SoyZH13_13G131700	GWHAAEV00000013.1	27340253	27352428	+	Permuted single zf-CXXC unit
SoyZH13_13G131800	GWHAAEV00000013.1	27371238	27380945	+	Serine threonine-protein kinase(CTR1)
SoyZH13_13G132100	GWHAAEV00000013.1	27401957	27403499	-	Phytosulfokine precursor protein (PSK)
SoyZH13_13G132200	GWHAAEV00000013.1	27410582	27412618	-	60S ribosomal Protein
SoyZH13_13G132300	GWHAAEV00000013.1	27419547	27422984	+	Fructose-Bisphosphate aldolase
SoyZH13_13G132000	GWHAAEV00000013.1	27391735	27394971	-	Ribosome production factor 2 homolog
SoyZH13_13G132400	GWHAAEV00000013.1	27469804	27471460	+	Dna-Binding domain in plant proteins such as APETALA2 and EREBPs
SoyZH13_13G132500	GWHAAEV00000013.1	27485648	27486235	-	Dehydration-Responsive element-binding protein
SoyZH13_13G132601	GWHAAEV00000013.1	27527546	27529219	-	Belongs to the 14-3-3 family
SoyZH13_13G132700	GWHAAEV00000013.1	27543996	27547497	+	Growth-Regulating factor
SoyZH13_13G133100	GWHAAEV00000013.1	27594713	27596347	-	Belongs to the eukaryotic ribosomal protein P1 P2 family
SoyZH13_13G135300	GWHAAEV00000013.1	27895981	27900421	+	Gdsl esterase lipase
SoyZH13_13G135400	GWHAAEV00000013.1	27906962	27908311	-	Purple acid phosphatase
SoyZH13_13G135401	GWHAAEV00000013.1	27923286	27925082	+	Zpr3 zpr3 (little zipper 3)
SoyZH13_13G135500	GWHAAEV00000013.1	27929481	27941881	-	Caax prenyl protease
SoyZH13_13G217600	GWHAAEV00000013.1	36047808	36051563	-	Phosphoglycerate mutase family
SoyZH13_13G217700	GWHAAEV00000013.1	36056121	36058724	+	E3 ubiquitin-protein ligase RMA1H1-like
SoyZH13_13G217800	GWHAAEV00000013.1	36064487	36065299	-	Pentatricopeptide repeat-containing protein
SoyZH13_13G218700	GWHAAEV00000013.1	36116796	36123992	-	Allantoinase(Aln)
SoyZH13_13G218800	GWHAAEV00000013.1	36129782	36132646	-	Sphingolipid delta(4)-desaturase DES1-like
SoyZH13_13G219000	GWHAAEV00000013.1	36146151	36148809	-	Cbs domain-containing protein CBSX5-like
SoyZH13_13G219100	GWHAAEV00000013.1	36160547	36162708	+	Acetolactate synthase
SoyZH13_13G219200	GWHAAEV00000013.1	36168278	36182368	-	Mediator of RNA polymerase II transcription subunit
SoyZH13_13G219400	GWHAAEV00000013.1	36200154	36203589	-	Clathrin is the major protein of the polyhedral coat of coated pits and vesicles
SoyZH13_13G219600	GWHAAEV00000013.1	36218251	36221938	-	Nadh dehydrogenase ubiquinone iron-sulfur protein
SoyZH13_13G219700	GWHAAEV00000013.1	36228962	36230544	+	Alpha 1,4-glycosyltransferase conserved region
SoyZH13_13G219800	GWHAAEV00000013.1	36232278	36235712	-	Belongs to the major facilitator superfamily. Sugar transporter (TC 2.A.1.1) family
SoyZH13_13G220000	GWHAAEV00000013.1	36250775	36252130	+	Dof zinc finger protein
SoyZH13_13G220200	GWHAAEV00000013.1	36258490	36261143	-	Stem-Specific protein TSJT1-like
SoyZH13_13G219500	GWHAAEV00000013.1	36206226	36215308	-	Rna polymerase II C-terminal domain phosphatase-like
SoyZH13_13G219900	GWHAAEV00000013.1	36237219	36244316	+	Splicing factor 3B subunit
SoyZH13_13G220100	GWHAAEV00000013.1	36257235	36257885	+	Polyphenol oxidase
SoyZH13_13G220700	GWHAAEV00000013.1	36309997	36310685	+	Tmv resistance protein
SoyZH13_13G220900	GWHAAEV00000013.1	36328213	36330353	+	Nac transcription factor
SoyZH13_13G221000	GWHAAEV00000013.1	36343466	36344589	+	Enoyl-Coa delta isomerase 2, peroxisomal-like
SoyZH13_13G221001	GWHAAEV00000013.1	36351027	36351653	+	Belongs to the terpene synthase family
SoyZH13_13G221002	GWHAAEV00000013.1	36352382	36352630	+	-
SoyZH13_13G220800	GWHAAEV00000013.1	36320276	36323399	-	60S ribosomal Protein
SoyZH13_13G221100	GWHAAEV00000013.1	36354153	36359014	-	Belongs to the peptidase S10 family
SoyZH13_13G221300	GWHAAEV00000013.1	36377690	36382620	+	Ct11-Ranbpm
SoyZH13_13G221301	GWHAAEV00000013.1	36383525	36383797	-	-
SoyZH13_13G221200	GWHAAEV00000013.1	36367279	36376838	-	Snf2 family N-terminal domain
SoyZH13_13G248200	GWHAAEV00000013.1	38528616	38534079	+	Belongs to the Ca(2 ) cation antiporter (CaCA) (TC 2.A.19) family
SoyZH13_13G248300	GWHAAEV00000013.1	38537312	38542178	+	Glutamate-Gated receptor that probably acts as non- selective cation channel
SoyZH13_13G248400	GWHAAEV00000013.1	38544230	38547941	-	Transcription factor
SoyZH13_13G254700	GWHAAEV00000013.1	39149863	39151995	+	Stem-Specific protein
SoyZH13_13G255000	GWHAAEV00000013.1	39191859	39194643	-	Protein of unknown function (DUF1218)
SoyZH13_13G255100	GWHAAEV00000013.1	39198341	39203360	-	Cop1-Interacting protein 7(CIP7)
SoyZH13_13G255101	GWHAAEV00000013.1	39198351	39199324	+	-
SoyZH13_13G258400	GWHAAEV00000013.1	39524019	39524393	-	Calcium-Binding protein
SoyZH13_13G258600	GWHAAEV00000013.1	39543739	39547758	+	Serine threonine-protein kinase
SoyZH13_13G258800	GWHAAEV00000013.1	39558937	39561727	+	Serine threonine-protein kinase
SoyZH13_13G259000	GWHAAEV00000013.1	39572878	39576991	-	Fbd
SoyZH13_13G259200	GWHAAEV00000013.1	39575365	39583727	+	Serine threonine-protein kinase
SoyZH13_13G259300	GWHAAEV00000013.1	39584228	39587257	-	Dehydration-Responsive protein
SoyZH13_13G258700	GWHAAEV00000013.1	39550202	39554512	+	Serine threonine-protein kinase
SoyZH13_13G258900	GWHAAEV00000013.1	39566069	39570699	-	G-Type lectin S-receptor-like serine threonine-protein kinase
SoyZH13_13G259400	GWHAAEV00000013.1	39597967	39598338	-	Nuclear transcription factor Y subunit
SoyZH13_13G261000	GWHAAEV00000013.1	39767004	39767733	+	Histone H2A
SoyZH13_13G261100	GWHAAEV00000013.1	39770237	39772010	+	Histone H2A
SoyZH13_13G261200	GWHAAEV00000013.1	39773115	39778439	-	Belongs to the formin-like family
SoyZH13_13G261300	GWHAAEV00000013.1	39779809	39784608	+	Belongs to the small heat shock protein (HSP20) family
SoyZH13_13G262200	GWHAAEV00000013.1	39851145	39856502	-	Polycomb group protein(FIE)
SoyZH13_13G262300	GWHAAEV00000013.1	39860423	39861633	+	-
SoyZH13_13G262400	GWHAAEV00000013.1	39862566	39872392	-	Pentatricopeptide repeat-containing protein
SoyZH13_13G262600	GWHAAEV00000013.1	39872892	39873560	-	Ndr1-Like
SoyZH13_13G262100	GWHAAEV00000013.1	39842292	39851053	+	N-Terminal region of Chorein or VPS13
SoyZH13_13G263200	GWHAAEV00000013.1	40102342	40103130	-	-
SoyZH13_13G263400	GWHAAEV00000013.1	40109468	40112705	-	Cobra-Like protein
SoyZH13_13G263500	GWHAAEV00000013.1	40114641	40122552	-	Tbc1 domain family member
SoyZH13_13G263600	GWHAAEV00000013.1	40125474	40127342	+	Early nodulin-like protein
SoyZH13_13G263300	GWHAAEV00000013.1	40104053	40108796	+	Ddrgk domain-containing protein
SoyZH13_13G263900	GWHAAEV00000013.1	40151677	40155788	+	Zipper protein
SoyZH13_13G264000	GWHAAEV00000013.1	40164499	40165884	-	Belongs to the UDP-glycosyltransferase family
SoyZH13_13G264100	GWHAAEV00000013.1	40170178	40171584	-	Belongs to the UDP-glycosyltransferase family
SoyZH13_13G264200	GWHAAEV00000013.1	40175313	40176849	-	Belongs to the UDP-glycosyltransferase family
SoyZH13_13G264300	GWHAAEV00000013.1	40179514	40184640	+	Ras-Related protein
SoyZH13_13G264400	GWHAAEV00000013.1	40186634	40189861	-	Dna binding domain(WRKY69)
SoyZH13_13G264500	GWHAAEV00000013.1	40198803	40199928	+	Protein of unknown function (DUF1685)
SoyZH13_13G264600	GWHAAEV00000013.1	40201638	40206394	-	4Fe-4S single cluster domain of Ferredoxin I
SoyZH13_13G265300	GWHAAEV00000013.1	40261567	40264879	-	Protein of unknown function (DUF688)
SoyZH13_13G265100	GWHAAEV00000013.1	40253047	40256659	+	Myb-Like DNA-binding domain
SoyZH13_13G265000	GWHAAEV00000013.1	40235349	40245418	+	2-Aminoethanethiol dioxygenase-like
SoyZH13_13G265500	GWHAAEV00000013.1	40292996	40297914	+	Alcohol dehydrogenase transcription factor Myb/SANT-like
SoyZH13_13G265800	GWHAAEV00000013.1	40337476	40338382	+	Heavy metal-associated isoprenylated plant protein
SoyZH13_13G265900	GWHAAEV00000013.1	40344339	40347689	+	Belongs to the 14-3-3 family
SoyZH13_13G269200	GWHAAEV00000013.1	40594420	40595886	-	-
SoyZH13_13G269300	GWHAAEV00000013.1	40603092	40607821	+	Transcription(Glk2)
SoyZH13_13G269600	GWHAAEV00000013.1	40626201	40628011	-	-
SoyZH13_13G269700	GWHAAEV00000013.1	40632694	40633920	+	-
SoyZH13_13G296700	GWHAAEV00000013.1	43024884	43026541	-	Nitrate transporter(NRT2)
SoyZH13_13G300900	GWHAAEV00000013.1	43468846	43478106	-	E3 SUMO-protein ligase(SIZ1)
SoyZH13_13G301000	GWHAAEV00000013.1	43481964	43482840	-	-
SoyZH13_13G301100	GWHAAEV00000013.1	43490876	43493607	-	Protein disulfide isomerase-like 5-1(PDIL5-1)
SoyZH13_13G308400	GWHAAEV00000013.1	44144324	44149511	+	Domain of unknown function (DUF4378)
SoyZH13_13G308500	GWHAAEV00000013.1	44150347	44152066	+	Pentatricopeptide repeat-containing protein At1g07590
SoyZH13_13G309300	GWHAAEV00000013.1	44220552	44224502	+	Pgr5-Like protein
SoyZH13_13G309501	GWHAAEV00000013.1	44237663	44246845	+	Belongs to the GRAS family
SoyZH13_13G309500	GWHAAEV00000013.1	44225337	44237455	+	Telomere repeat-binding protein
SoyZH13_13G309900	GWHAAEV00000013.1	44270519	44273601	+	Belongs to the GRAS family
SoyZH13_13G310200	GWHAAEV00000013.1	44274008	44283318	-	Haloacid dehalogenase-like hydrolase
SoyZH13_13G310300	GWHAAEV00000013.1	44296335	44296631	+	Dvl family
SoyZH13_13G310400	GWHAAEV00000013.1	44299675	44301848	-	Lignin degradation and detoxification of lignin-derived products
SoyZH13_13G310500	GWHAAEV00000013.1	44305794	44306252	-	Zinc transporter
SoyZH13_13G310600	GWHAAEV00000013.1	44308110	44309888	-	Zinc transporter
SoyZH13_13G311500	GWHAAEV00000013.1	44347661	44350133	+	-
SoyZH13_13G311700	GWHAAEV00000013.1	44358013	44360248	+	Transcription elongation factor B polypeptide
SoyZH13_13G311600	GWHAAEV00000013.1	44351126	44356717	-	-
SoyZH13_13G322900	GWHAAEV00000013.1	45253498	45259821	+	Flx-Like 3
SoyZH13_13G323000	GWHAAEV00000013.1	45262253	45263501	+	-
SoyZH13_13G323100	GWHAAEV00000013.1	45264060	45266436	-	Hydrolyzes glycerol-phospholipids at the terminal phosphodiesteric bond
SoyZH13_13G323200	GWHAAEV00000013.1	45272302	45273074	+	May be involved in both secretory and endocytic intracellular trafficking in the endosomal prevacuolar compartments
SoyZH13_13G325000	GWHAAEV00000013.1	45413196	45416040	+	Carbohydrate-Binding protein of the ER
SoyZH13_13G325200	GWHAAEV00000013.1	45416469	45422785	-	Protein CHUP1, chloroplastic-like
SoyZH13_13G325201	GWHAAEV00000013.1	45416469	45418496	+	Belongs to the 'GDSL' lipolytic enzyme family
SoyZH13_13G325400	GWHAAEV00000013.1	45425151	45430488	-	Catalyzes the phosphorylation of D-fructose 6-phosphate to fructose 1,6-bisphosphate by ATP, the first committing step of glycolysis
SoyZH13_14G086901	GWHAAEV00000014.1	8661530	8661757	+	-
SoyZH13_14G090900	GWHAAEV00000014.1	9127946	9128993	+	At2G29880-Like
SoyZH13_14G090800	GWHAAEV00000014.1	9121689	9126746	-	Baat / Acyl-CoA thioester hydrolase C terminal
SoyZH13_14G097800	GWHAAEV00000014.1	10488834	10493060	-	Wrky transcription factor
SoyZH13_14G108500	GWHAAEV00000014.1	13848567	13849188	-	Dead-Box ATP-dependent RNA helicase
SoyZH13_14G108600	GWHAAEV00000014.1	13850080	13850983	-	Dead-Box ATP-dependent RNA helicase
SoyZH13_14G111804	GWHAAEV00000014.1	15725699	15727023	+	Rrna-Processing protein fcf2-like
SoyZH13_14G111805	GWHAAEV00000014.1	15729135	15732598	-	Amino acid transporter
SoyZH13_14G112100	GWHAAEV00000014.1	15733718	15734730	+	Arogenate dehydrogenase 1
SoyZH13_14G112101	GWHAAEV00000014.1	15734644	15734853	-	Arogenate dehydrogenase 1
SoyZH13_14G117500	GWHAAEV00000014.1	18616780	18624261	-	Predicted integral membrane zinc-ribbon metal-binding protein
SoyZH13_14G117601	GWHAAEV00000014.1	18652356	18653540	+	-
SoyZH13_14G117600	GWHAAEV00000014.1	18643103	18647225	-	Rna methyltransferase
SoyZH13_14G117701	GWHAAEV00000014.1	18810031	18813216	+	Selenoprotein
SoyZH13_14G117800	GWHAAEV00000014.1	18826766	18827985	+	Fasciclin-Like arabinogalactan protein
SoyZH13_14G117801	GWHAAEV00000014.1	18919453	18920518	-	Belongs to the GPI family
SoyZH13_14G117802	GWHAAEV00000014.1	18947437	18947700	-	-
SoyZH13_14G118700	GWHAAEV00000014.1	19188245	19198750	+	Plasma membrane ATPase
SoyZH13_14G118801	GWHAAEV00000014.1	19230596	19231360	-	-
SoyZH13_14G128601	GWHAAEV00000014.1	27065404	27069287	-	Glycosyltransferase
SoyZH13_14G128900	GWHAAEV00000014.1	27302891	27303262	-	-
SoyZH13_14G128901	GWHAAEV00000014.1	27336529	27337088	+	-
SoyZH13_14G129000	GWHAAEV00000014.1	27352446	27356134	+	Morn repeat-containing protein
SoyZH13_14G169600	GWHAAEV00000014.1	48965539	48969807	+	Aux IAA proteins are short-lived transcriptional factors that function as repressors of early auxin response genes at low auxin concentrations
SoyZH13_14G169601	GWHAAEV00000014.1	48998503	48999148	-	-
SoyZH13_14G169700	GWHAAEV00000014.1	49006549	49009426	+	Von Willebrand factor type A domain
SoyZH13_14G169900	GWHAAEV00000014.1	49022255	49026477	-	Belongs to the glutamyl-tRNA reductase family(HEMA1)
SoyZH13_14G170000	GWHAAEV00000014.1	49031554	49035394	-	Wrky transcription factor(WRKY54)
SoyZH13_14G170201	GWHAAEV00000014.1	49094138	49094356	+	-
SoyZH13_14G170500	GWHAAEV00000014.1	49103586	49104316	-	-
SoyZH13_14G170600	GWHAAEV00000014.1	49105307	49113568	-	E3 ubiquitin-protein ligase
SoyZH13_14G170400	GWHAAEV00000014.1	49100635	49102965	+	Pentatricopeptide repeat-containing protein
SoyZH13_14G171000	GWHAAEV00000014.1	49159042	49165103	-	Probable zinc-ribbon domain
SoyZH13_14G170900	GWHAAEV00000014.1	49150540	49155932	+	Aarf domain-containing protein kinase At5g05200
SoyZH13_14G172200	GWHAAEV00000014.1	49336608	49339859	+	Splicing factor(SCL25A)
SoyZH13_14G172300	GWHAAEV00000014.1	49348257	49348607	+	Cellular response to sulfur starvation
SoyZH13_15G000010	GWHAAEV00000015.1	89752	99351	-	-
SoyZH13_15G000700	GWHAAEV00000015.1	137247	139782	+	Probably inactive leucine-rich repeat receptor-like protein kinase
SoyZH13_15G000800	GWHAAEV00000015.1	148358	153401	+	U-Box domain-containing protein
SoyZH13_15G000900	GWHAAEV00000015.1	155954	160240	+	Mterf
SoyZH13_15G001400	GWHAAEV00000015.1	198227	203679	+	E3 ubiquitin-protein ligase
SoyZH13_15G001500	GWHAAEV00000015.1	205580	209597	-	Membrane protein At1g16860-like
SoyZH13_15G001501	GWHAAEV00000015.1	213192	214217	+	This magnesium-dependent enzyme catalyzes the hydrolysis of ATP coupled with the transport of calcium
SoyZH13_15G001700	GWHAAEV00000015.1	231129	234607	-	Gdp-Fucose protein O-fucosyltransferase
SoyZH13_15G001000	GWHAAEV00000015.1	161895	188069	-	Aaa domain
SoyZH13_15G001001	GWHAAEV00000015.1	192340	196696	+	Protein of unknown function (DUF3754)
SoyZH13_15G001502	GWHAAEV00000015.1	221268	230815	+	This magnesium-dependent enzyme catalyzes the hydrolysis of ATP coupled with the transport of calcium
SoyZH13_15G000500	GWHAAEV00000015.1	130539	134325	+	-
SoyZH13_15G001800	GWHAAEV00000015.1	245755	249810	-	Belongs to the protein kinase superfamily. Ser Thr protein kinase family
SoyZH13_15G004000	GWHAAEV00000015.1	410951	413906	-	Cinnamoyl-Coa reductase(CCR2)
SoyZH13_15G004100	GWHAAEV00000015.1	420297	422217	-	Belongs to the eukaryotic ribosomal protein eS12 family
SoyZH13_15G004200	GWHAAEV00000015.1	427643	427747	-	-
SoyZH13_15G004300	GWHAAEV00000015.1	432720	438199	+	Belongs to the MIP aquaporin (TC 1.A.8) family
SoyZH13_15G004400	GWHAAEV00000015.1	434356	438227	-	-
SoyZH13_15G003900	GWHAAEV00000015.1	402816	410659	+	Metal transporter
SoyZH13_15G014002	GWHAAEV00000015.1	1252389	1252517	-	-
SoyZH13_15G014200	GWHAAEV00000015.1	1253483	1257084	+	Ras-Related protein
SoyZH13_15G014400	GWHAAEV00000015.1	1263021	1266567	-	Methyltransferase-Like protein
SoyZH13_15G014500	GWHAAEV00000015.1	1268544	1269672	-	Viral capsid secondary envelopment(IST1)
SoyZH13_15G014300	GWHAAEV00000015.1	1257797	1261674	-	Protein of unknown function (DUF632)
SoyZH13_15G047800	GWHAAEV00000015.1	3952597	3954437	-	Mediates both low-affinity uptake and efflux of sugar across the membrane
SoyZH13_15G047901	GWHAAEV00000015.1	3973316	3974243	-	-
SoyZH13_15G047900	GWHAAEV00000015.1	3964725	3971369	+	Protein FAM135B-like isoform X1
SoyZH13_15G048000	GWHAAEV00000015.1	3977405	3982256	-	Tubby-Like F-box protein
SoyZH13_15G048501	GWHAAEV00000015.1	4034732	4037000	-	Belongs to the FBPase class 1 family
SoyZH13_15G048502	GWHAAEV00000015.1	4039428	4042471	-	Belongs to the actin family(actin)
SoyZH13_15G049000	GWHAAEV00000015.1	4051094	4052390	+	Vacuolar iron transporter homolog
SoyZH13_15G048700	GWHAAEV00000015.1	4044606	4048840	+	Belongs to the cytochrome P450 family
SoyZH13_15G049800	GWHAAEV00000015.1	4101784	4103627	-	Nac transcription factor
SoyZH13_15G049801	GWHAAEV00000015.1	4104608	4107191	+	Belongs to the peroxidase family. Classical plant (class III) peroxidase subfamily
SoyZH13_15G049900	GWHAAEV00000015.1	4108535	4110587	+	Belongs to the UDP-glycosyltransferase family
SoyZH13_15G052500	GWHAAEV00000015.1	4317462	4320332	-	Encoded by
SoyZH13_15G052300	GWHAAEV00000015.1	4305963	4316653	+	Outer envelope protein 64
SoyZH13_15G052600	GWHAAEV00000015.1	4323054	4328697	-	Encoded by
SoyZH13_15G056900	GWHAAEV00000015.1	4626883	4628688	+	Pentatricopeptide repeat-containing protein
SoyZH13_15G057000	GWHAAEV00000015.1	4629244	4633157	-	Zein-Binding
SoyZH13_15G057100	GWHAAEV00000015.1	4640950	4642995	-	L-Type lectin-domain containing receptor kinase IX.1-like
SoyZH13_15G057400	GWHAAEV00000015.1	4646008	4649576	+	U3 small nucleolar RNA-associated protein 18 homolog
SoyZH13_15G057700	GWHAAEV00000015.1	4686740	4694964	-	Oligopeptide transporter
SoyZH13_15G057500	GWHAAEV00000015.1	4652455	4655277	-	Cinnamyl alcohol dehydrogenase
SoyZH13_15G057600	GWHAAEV00000015.1	4662630	4677304	+	Mads-Box transcription factor
SoyZH13_15G057800	GWHAAEV00000015.1	4695667	4703447	-	Oligopeptide transporter
SoyZH13_15G059200	GWHAAEV00000015.1	4797189	4800500	-	Soluble inorganic pyrophosphatase
SoyZH13_15G059300	GWHAAEV00000015.1	4804999	4808586	+	Transcription factor
SoyZH13_15G059400	GWHAAEV00000015.1	4811651	4813493	+	-
SoyZH13_15G060500	GWHAAEV00000015.1	4891591	4892115	-	Peptidase inhibitor activity
SoyZH13_15G060600	GWHAAEV00000015.1	4899800	4903047	-	Transcription factor ILR3-like
SoyZH13_15G060700	GWHAAEV00000015.1	4903853	4906739	-	Thioredoxin-Like protein
SoyZH13_15G060800	GWHAAEV00000015.1	4908230	4914853	-	Belongs to the TRAFAC class myosin-kinesin ATPase superfamily. Kinesin family
SoyZH13_15G060900	GWHAAEV00000015.1	4918097	4919410	+	Mediator-Associated protein 1-like
SoyZH13_15G061000	GWHAAEV00000015.1	4921479	4923476	-	Catalyzes the aldol cleavage of 4-hydroxy-4-methyl-2- oxoglutarate (HMG) into 2 molecules of pyruvate. Also contains a secondary oxaloacetate (OAA) decarboxylase activity due to the common pyruvate enolate transition state formed following C-C bond cleavage in the retro-aldol and decarboxylation reactions
SoyZH13_15G061100	GWHAAEV00000015.1	4925521	4927193	-	Protein of unknown function (DUF1218)
SoyZH13_15G061300	GWHAAEV00000015.1	4934198	4936397	+	-
SoyZH13_15G060201	GWHAAEV00000015.1	4880277	4884897	+	Peptidase inhibitor activity
SoyZH13_15G060501	GWHAAEV00000015.1	4894429	4898967	+	Peptidase inhibitor activity
SoyZH13_15G061200	GWHAAEV00000015.1	4930572	4932473	+	Zinc finger
SoyZH13_15G061700	GWHAAEV00000015.1	4951691	4953150	-	Protein of unknown function, DUF538
SoyZH13_15G061800	GWHAAEV00000015.1	4955341	4956524	-	Best Arabidopsis thaliana protein match is glycine-rich protein (TAIR AT3G29075.1)
SoyZH13_15G061900	GWHAAEV00000015.1	4959355	4962270	-	Dag protein
SoyZH13_15G070900	GWHAAEV00000015.1	5687417	5687776	+	-
SoyZH13_15G071000	GWHAAEV00000015.1	5688973	5696890	-	Methylates the 2'-O-ribose of nucleotides at positions 32 and 34 of the tRNA anticodon loop of substrate tRNAs
SoyZH13_15G082400	GWHAAEV00000015.1	6631375	6631641	+	-
SoyZH13_15G102000	GWHAAEV00000015.1	8382299	8388366	+	Adenosine deaminase-like
SoyZH13_15G102200	GWHAAEV00000015.1	8392467	8400588	-	Belongs to the protein kinase superfamily
SoyZH13_15G102500	GWHAAEV00000015.1	8408474	8409630	-	15.4 kDa class V heat shock
SoyZH13_15G102600	GWHAAEV00000015.1	8410847	8413696	-	Zinc finger MYND domain-containing protein
SoyZH13_15G102700	GWHAAEV00000015.1	8416277	8420659	+	Polyadenylate-Binding protein
SoyZH13_15G102800	GWHAAEV00000015.1	8421841	8423508	-	Annexin D5-like
SoyZH13_15G102400	GWHAAEV00000015.1	8401698	8405042	-	May be involved in the degradation of misfolded endoplasmic reticulum (ER) luminal proteins
SoyZH13_15G131200	GWHAAEV00000015.1	11061105	11077369	+	Udp-Arabinose 4-epimerase
SoyZH13_15G132401	GWHAAEV00000015.1	11218242	11219445	-	F-Box kelch-repeat protein
SoyZH13_15G134400	GWHAAEV00000015.1	11490299	11491378	-	Transcription factor
SoyZH13_15G134500	GWHAAEV00000015.1	11503236	11504337	-	-
SoyZH13_15G134600	GWHAAEV00000015.1	11514709	11515585	+	-
SoyZH13_15G134700	GWHAAEV00000015.1	11518041	11524386	-	Phosphatase 2c
SoyZH13_15G134800	GWHAAEV00000015.1	11529771	11533436	-	Belongs to the 'GDSL' lipolytic enzyme family
SoyZH13_15G134901	GWHAAEV00000015.1	11552299	11553324	+	Pectinesterase
SoyZH13_15G134902	GWHAAEV00000015.1	11562070	11563095	+	Pectinesterase
SoyZH13_15G135400	GWHAAEV00000015.1	11586423	11593622	-	Regulatory photoreceptor which exists in two forms that are reversibly interconvertible by light the Pr form that absorbs maximally in the red region of the spectrum and the Pfr form that absorbs maximally in the far-red region(PHYB)
SoyZH13_15G134903	GWHAAEV00000015.1	11563898	11572418	-	-
SoyZH13_15G135300	GWHAAEV00000015.1	11578620	11584405	+	Huntingtin-Interacting protein
SoyZH13_15G135500	GWHAAEV00000015.1	11612061	11618520	-	Atp-Citrate synthase beta chain protein(ACLB-1)
SoyZH13_15G138600	GWHAAEV00000015.1	11940515	11943153	+	Chitinase-Like protein
SoyZH13_15G139300	GWHAAEV00000015.1	12047307	12049796	+	Protein FAR1-RELATED SEQUENCE 11-like
SoyZH13_15G139400	GWHAAEV00000015.1	12052263	12052490	-	-
SoyZH13_15G139500	GWHAAEV00000015.1	12055680	12058126	+	Protein of unknown function (DUF1218)
SoyZH13_15G139600	GWHAAEV00000015.1	12063175	12067926	+	Belongs to the importin alpha family
SoyZH13_15G139700	GWHAAEV00000015.1	12079295	12082068	-	Leucine-Rich repeat extensin-like protein
SoyZH13_15G140201	GWHAAEV00000015.1	12164750	12165608	+	Major allergen Pru
SoyZH13_15G140300	GWHAAEV00000015.1	12169948	12171792	+	Major allergen Pru
SoyZH13_15G140500	GWHAAEV00000015.1	12182547	12183501	+	Major allergen Pru
SoyZH13_15G140400	GWHAAEV00000015.1	12173209	12174062	+	Major allergen Pru
SoyZH13_15G140600	GWHAAEV00000015.1	12185017	12190363	-	Melanoma-Associated antigen
SoyZH13_15G226800	GWHAAEV00000015.1	48450341	48456319	-	Belongs to the cytochrome P450 family
SoyZH13_15G227300	GWHAAEV00000015.1	48509293	48510547	+	-
SoyZH13_15G249100	GWHAAEV00000015.1	52389030	52392810	+	Belongs to the glycosyl hydrolase 1 family
SoyZH13_16G006300	GWHAAEV00000016.1	614631	616305	+	Leucine-Rich repeat extensin-like protein 3
SoyZH13_16G016900	GWHAAEV00000016.1	1641790	1644254	+	Subtilisin-Like
SoyZH13_16G017000	GWHAAEV00000016.1	1647009	1649174	+	Subtilisin-Like
SoyZH13_16G018600	GWHAAEV00000016.1	1864662	1866622	-	Auxin responsive protein
SoyZH13_16G018700	GWHAAEV00000016.1	1881576	1881947	-	Auxin-Induced protein
SoyZH13_16G018701	GWHAAEV00000016.1	1886902	1890043	-	-
SoyZH13_16G018900	GWHAAEV00000016.1	1950747	1953191	+	Cytochrome p450
SoyZH13_16G018902	GWHAAEV00000016.1	1972067	1976235	-	-
SoyZH13_16G018903	GWHAAEV00000016.1	1987649	1989147	-	-
SoyZH13_16G019100	GWHAAEV00000016.1	1991011	1991664	-	Vegetative cell wall protein
SoyZH13_16G019200	GWHAAEV00000016.1	1996138	1998311	-	Protein of unknown function (DUF4079)
SoyZH13_16G019300	GWHAAEV00000016.1	2011412	2012839	+	Domain associated at C-terminal with AAA
SoyZH13_16G018901	GWHAAEV00000016.1	1962722	1967813	-	Cytochrome
SoyZH13_16G019500	GWHAAEV00000016.1	2032646	2039789	+	Ring-Type E3 ubiquitin transferase
SoyZH13_16G019800	GWHAAEV00000016.1	2060164	2063507	+	Arginine serine-rich-splicing factor
SoyZH13_16G019900	GWHAAEV00000016.1	2065594	2066979	-	Calcium-Binding protein
SoyZH13_16G019901	GWHAAEV00000016.1	2072461	2074175	-	-
SoyZH13_16G019700	GWHAAEV00000016.1	2040670	2049944	-	Belongs to the cation transport ATPase (P-type) (TC 3.A.3) family(ECA2)
SoyZH13_16G020201	GWHAAEV00000016.1	2106991	2107212	+	-
SoyZH13_16G020401	GWHAAEV00000016.1	2140219	2140948	+	Catalyzes xyloglucan endohydrolysis (XEH) and or endotransglycosylation (XET). Cleaves and religates xyloglucan polymers, an essential constituent of the primary cell wall, and thereby participates in cell wall construction of growing tissues
SoyZH13_16G020600	GWHAAEV00000016.1	2149501	2161858	+	Nephrocystin-3-Like
SoyZH13_16G020400	GWHAAEV00000016.1	2129476	2131193	+	Sant SWI3, ADA2, N-CoR and TFIIIB'' DNA-binding domains(MYBPA1)
SoyZH13_16G020200	GWHAAEV00000016.1	2096702	2099158	-	Dof zinc finger protein
SoyZH13_16G020800	GWHAAEV00000016.1	2185798	2188756	+	-
SoyZH13_16G020900	GWHAAEV00000016.1	2192281	2194807	-	At4G00950-Like
SoyZH13_16G021000	GWHAAEV00000016.1	2202817	2208100	-	Auxin response factors (ARFs) are transcriptional factors that bind specifically to the DNA sequence 5'-TGTCTC-3' found in the auxin-responsive promoter elements (AuxREs)(ARF11)
SoyZH13_16G021300	GWHAAEV00000016.1	2250409	2250993	-	Ethylene-Responsive transcription factor
SoyZH13_16G021301	GWHAAEV00000016.1	2268430	2269633	-	-
SoyZH13_16G021400	GWHAAEV00000016.1	2270203	2273207	+	Transcription factor
SoyZH13_16G040000	GWHAAEV00000016.1	4048878	4054701	-	Belongs to the GDA1 CD39 NTPase family
SoyZH13_16G040200	GWHAAEV00000016.1	4066417	4071088	+	Calcium-Selective channel required to prevent calcium stores from overfilling
SoyZH13_16G039800	GWHAAEV00000016.1	4028585	4035601	-	Belongs to the GDA1 CD39 NTPase family
SoyZH13_16G040100	GWHAAEV00000016.1	4056818	4063581	-	Belongs to the MIP aquaporin (TC 1.A.8) family
SoyZH13_16G040401	GWHAAEV00000016.1	4092066	4092883	-	Phosphatidylethanolamine binding
SoyZH13_16G040800	GWHAAEV00000016.1	4166983	4170348	+	Eukaryotic peptide chain release factor subunit(ERF1-2)
SoyZH13_16G041000	GWHAAEV00000016.1	4185426	4187719	-	Pentatricopeptide repeat-containing protein
SoyZH13_16G041200	GWHAAEV00000016.1	4202461	4205710	+	Belongs to the glyceraldehyde-3-phosphate dehydrogenase family
SoyZH13_16G040900	GWHAAEV00000016.1	4173086	4181748	-	Acetate--Coa ligase ACS, chloroplastic(ACSS2)
SoyZH13_16G041100	GWHAAEV00000016.1	4194052	4196815	+	Wd repeat-containing protein
SoyZH13_17G082600	GWHAAEV00000017.1	6672406	6676475	+	Belongs to the histone deacetylase family. HD Type 1 subfamily
SoyZH13_17G082700	GWHAAEV00000017.1	6677010	6679294	+	-
SoyZH13_17G082702	GWHAAEV00000017.1	6693792	6698744	+	Protein serine/threonine phosphatase activity
SoyZH13_17G082900	GWHAAEV00000017.1	6708239	6710544	+	Protein LATERAL ORGAN
SoyZH13_17G083000	GWHAAEV00000017.1	6718666	6719148	+	Oleosin 16.4 kDa-like
SoyZH13_17G082701	GWHAAEV00000017.1	6681040	6686169	+	-
SoyZH13_17G083200	GWHAAEV00000017.1	6736497	6743151	-	Fkbp12-Interacting protein of 37
SoyZH13_17G083300	GWHAAEV00000017.1	6750454	6753977	+	Belongs to the short-chain dehydrogenases reductases (SDR) family
SoyZH13_17G083400	GWHAAEV00000017.1	6754328	6763417	-	Kinetochore protein
SoyZH13_17G084100	GWHAAEV00000017.1	6824855	6837158	+	Protein MODIFIER OF SNC1
SoyZH13_17G086700	GWHAAEV00000017.1	7052452	7055953	-	Serine threonine-protein kinase HT1-like
SoyZH13_17G086800	GWHAAEV00000017.1	7067841	7069363	-	Belongs to the Casparian strip membrane proteins (CASP) family
SoyZH13_17G086401	GWHAAEV00000017.1	7043731	7045505	-	Tetratricopeptide repeat
SoyZH13_17G087000	GWHAAEV00000017.1	7088051	7090169	-	Calcium-Dependent protein kinase
SoyZH13_17G087100	GWHAAEV00000017.1	7099764	7101130	+	Helix loop helix domain
SoyZH13_17G087101	GWHAAEV00000017.1	7113601	7114432	-	-
SoyZH13_17G087200	GWHAAEV00000017.1	7118499	7123701	+	Serine threonine-protein kinase
SoyZH13_17G093601	GWHAAEV00000017.1	7678882	7681590	+	Nitrate transporter
SoyZH13_17G093602	GWHAAEV00000017.1	7682263	7682475	+	-
SoyZH13_17G093603	GWHAAEV00000017.1	7695977	7696467	+	-
SoyZH13_17G094000	GWHAAEV00000017.1	7703019	7704418	-	Mitochondrial outer membrane protein porin
SoyZH13_17G094200	GWHAAEV00000017.1	7713907	7716532	-	Belongs to the small heat shock protein (HSP20) family
SoyZH13_17G094300	GWHAAEV00000017.1	7717433	7727222	-	Nuclear protein
SoyZH13_17G094400	GWHAAEV00000017.1	7727737	7729014	-	-
SoyZH13_17G094500	GWHAAEV00000017.1	7733986	7741162	-	Dehydrogenase
SoyZH13_17G093900	GWHAAEV00000017.1	7700446	7701885	+	Hypersensitive-Induced response protein
SoyZH13_17G094001	GWHAAEV00000017.1	7710935	7718541	+	-
SoyZH13_17G094700	GWHAAEV00000017.1	7757389	7762423	+	Wrky transcription factor
SoyZH13_17G095200	GWHAAEV00000017.1	7807227	7809526	+	Converts alpha-aldose to the beta-anomer
SoyZH13_17G097400	GWHAAEV00000017.1	7987638	7991185	+	Cyclic dof factor
SoyZH13_17G097600	GWHAAEV00000017.1	8001582	8006245	+	Mads-Box protein
SoyZH13_17G097700	GWHAAEV00000017.1	8006516	8010202	-	Belongs to the expansin family
SoyZH13_17G097500	GWHAAEV00000017.1	7994703	7997646	-	Hnh nucleases
SoyZH13_17G111700	GWHAAEV00000017.1	9220180	9221503	+	Glyoxalase/Bleomycin resistance protein/Dioxygenase superfamily
SoyZH13_17G111800	GWHAAEV00000017.1	9228580	9230878	+	Dynein light chain type 1
SoyZH13_17G111900	GWHAAEV00000017.1	9234458	9234757	-	Domain of unknown function (DUF4666)
SoyZH13_17G112100	GWHAAEV00000017.1	9241740	9242897	+	F-Box kelch-repeat protein
SoyZH13_17G112200	GWHAAEV00000017.1	9245173	9251253	-	Belongs to the flavoprotein pyridine nucleotide cytochrome reductase family
SoyZH13_17G112000	GWHAAEV00000017.1	9238056	9241085	-	Zinc finger CCCH domain-containing protein
SoyZH13_17G112300	GWHAAEV00000017.1	9256368	9259056	+	Asp/Glu/Hydantoin racemase
SoyZH13_17G115900	GWHAAEV00000017.1	9544536	9551232	+	Sodium pyruvate cotransporter BASS2(BASS2)
SoyZH13_17G116300	GWHAAEV00000017.1	9609364	9613223	-	The B regulatory subunit might modulate substrate selectivity and catalytic activity, and also might direct the localization of the catalytic enzyme to a particular subcellular compartment
SoyZH13_17G116200	GWHAAEV00000017.1	9598839	9602223	+	Transmembrane protein 19-like
SoyZH13_17G117000	GWHAAEV00000017.1	9691538	9693308	-	Transcription factor
SoyZH13_17G117200	GWHAAEV00000017.1	9706193	9714629	-	Transmembrane Fragile-X-F protein
SoyZH13_17G117300	GWHAAEV00000017.1	9719536	9731097	-	Component of the post-replicative DNA mismatch repair system (MMR)(MSH2)
SoyZH13_17G117400	GWHAAEV00000017.1	9749093	9751579	+	Transcription factor(TB1)
SoyZH13_17G117100	GWHAAEV00000017.1	9697002	9701747	-	Stabilization of polarity axis
SoyZH13_17G117900	GWHAAEV00000017.1	9814625	9815053	+	-
SoyZH13_17G118000	GWHAAEV00000017.1	9819505	9823830	-	Oleosin 1-like
SoyZH13_17G118100	GWHAAEV00000017.1	9825072	9829720	+	Belongs to the eIF-2B alpha beta delta subunits family
SoyZH13_17G118401	GWHAAEV00000017.1	9850699	9851053	+	-
SoyZH13_17G118600	GWHAAEV00000017.1	9852528	9856397	+	Peptidyl-Prolyl cis-trans isomerase
SoyZH13_17G118400	GWHAAEV00000017.1	9844223	9847260	-	Universal stress protein family
SoyZH13_17G119300	GWHAAEV00000017.1	9885970	9890717	+	Belongs to the TRAFAC class myosin-kinesin ATPase superfamily. Kinesin family
SoyZH13_17G119701	GWHAAEV00000017.1	9938062	9938241	-	Calcium-Binding protein
SoyZH13_17G119800	GWHAAEV00000017.1	9940473	9941015	-	-
SoyZH13_17G124202	GWHAAEV00000017.1	10367353	10369124	-	Gamma-Irradiation and mitomycin c induced
SoyZH13_17G124400	GWHAAEV00000017.1	10376514	10378617	-	Lrr-Repeat protein
SoyZH13_17G124500	GWHAAEV00000017.1	10381934	10382617	+	Calcium-Binding protein
SoyZH13_17G127700	GWHAAEV00000017.1	10642370	10646058	+	-
SoyZH13_17G127900	GWHAAEV00000017.1	10667224	10669528	+	Molybdenum cofactor
SoyZH13_17G129400	GWHAAEV00000017.1	10814220	10817467	+	Myb-Like DNA-binding domain
SoyZH13_17G131300	GWHAAEV00000017.1	11001489	11003403	+	Endonuclease activity
SoyZH13_17G142300	GWHAAEV00000017.1	12208578	12211191	-	Belongs to the expansin family
SoyZH13_17G160300	GWHAAEV00000017.1	15398046	15400892	+	Oxidoreductase
SoyZH13_17G160301	GWHAAEV00000017.1	15443478	15443860	-	-
SoyZH13_17G237501	GWHAAEV00000017.1	41183431	41185370	+	Protein of unknown function (DUF1195)
SoyZH13_17G237600	GWHAAEV00000017.1	41185640	41194003	-	Gyf domain
SoyZH13_17G243700	GWHAAEV00000017.1	41703697	41715244	-	3-Isopropylmalate
SoyZH13_17G243900	GWHAAEV00000017.1	41731918	41734404	+	Putative S-adenosyl-L-methionine-dependent methyltransferase
SoyZH13_17G243800	GWHAAEV00000017.1	41723266	41730976	+	Pre-Mrna-Splicing factor ATP-dependent RNA
SoyZH13_18G050100	GWHAAEV00000018.1	4473423	4476538	+	Belongs to the NPH3 family
SoyZH13_18G059402	GWHAAEV00000018.1	5572419	5573673	-	Belongs to the protein kinase superfamily
SoyZH13_18G059600	GWHAAEV00000018.1	5584098	5586343	-	Phosphatase 2c
SoyZH13_18G060601	GWHAAEV00000018.1	5748755	5749276	-	-
SoyZH13_18G060600	GWHAAEV00000018.1	5733288	5736210	+	Omega-3 fatty acid desaturase(FAD3)
SoyZH13_18G060800	GWHAAEV00000018.1	5761946	5765437	-	Zinc finger CCCH domain-containing protein
SoyZH13_18G060900	GWHAAEV00000018.1	5767920	5774303	-	Double Clp-N motif-containing P-loop nucleoside triphosphate hydrolases superfamily protein
SoyZH13_18G062200	GWHAAEV00000018.1	5949235	5950015	-	Non-Specific phospholipase
SoyZH13_18G062500	GWHAAEV00000018.1	5964455	5965758	+	E3 ubiquitin-protein ligase
SoyZH13_18G062600	GWHAAEV00000018.1	5968387	5968920	+	E3 ubiquitin-protein ligase
SoyZH13_18G062700	GWHAAEV00000018.1	5980777	5982411	+	Upf0503 protein At3g09070, chloroplastic-like
SoyZH13_18G205800	GWHAAEV00000018.1	54814326	54816831	+	Anion transporter 2
SoyZH13_18G205900	GWHAAEV00000018.1	54817503	54821374	-	Complex subunit 5(ORC5)
SoyZH13_19G031900	GWHAAEV00000019.1	4574305	4576602	+	Phospholipase D
SoyZH13_19G032000	GWHAAEV00000019.1	4585149	4587362	+	Pollen proteins Ole e I like
SoyZH13_19G032100	GWHAAEV00000019.1	4588988	4589284	+	Dehydration-Responsive element-binding protein
SoyZH13_19G032101	GWHAAEV00000019.1	4596582	4596920	+	-
SoyZH13_19G032500	GWHAAEV00000019.1	4647168	4648185	+	Pollen Ole e 1 allergen and extensin
SoyZH13_19G032602	GWHAAEV00000019.1	4737399	4737647	+	Clathrin assembly protein
SoyZH13_19G032604	GWHAAEV00000019.1	4804776	4804987	+	-
SoyZH13_19G033400	GWHAAEV00000019.1	5076463	5076932	-	Belongs to the mitochondrial carrier (TC 2.A.29) family
SoyZH13_19G033500	GWHAAEV00000019.1	5081908	5088141	-	Leucine-Rich repeat receptor-like serine threonine-protein kinase
SoyZH13_19G040100	GWHAAEV00000019.1	6613909	6616079	-	Transcription factor
SoyZH13_19G040503	GWHAAEV00000019.1	6761224	6763472	-	-
SoyZH13_19G067502	GWHAAEV00000019.1	29082348	29082852	+	Protein of unknown function (DUF3752)
SoyZH13_19G067600	GWHAAEV00000019.1	29094331	29096330	+	Transducin beta-like protein
SoyZH13_19G114300	GWHAAEV00000019.1	40217434	40226374	+	Cdpk-Related kinase
SoyZH13_19G115100	GWHAAEV00000019.1	40318483	40333003	-	A type II topoisomerase that negatively supercoils closed circular double-stranded DNA in an ATP-dependent manner
SoyZH13_19G115800	GWHAAEV00000019.1	40419664	40429045	+	Phosphatidylinositol 4-phosphate 5-kinase
SoyZH13_19G116100	GWHAAEV00000019.1	40527891	40531980	+	Regulatory protein
SoyZH13_19G138600	GWHAAEV00000019.1	42727126	42727575	-	-
SoyZH13_19G138700	GWHAAEV00000019.1	42730574	42735223	+	This protein promotes the GTP-dependent binding of aminoacyl-tRNA to the A-site of ribosomes during protein biosynthesis
SoyZH13_19G138800	GWHAAEV00000019.1	42735861	42741029	-	-
SoyZH13_19G138801	GWHAAEV00000019.1	42742866	42747777	+	Btb POZ and MATH domain-containing protein
SoyZH13_19G141500	GWHAAEV00000019.1	43094873	43096796	-	Lipolytic acyl hydrolase (LAH)
SoyZH13_19G149200	GWHAAEV00000019.1	43913496	43915819	+	Myb-Related protein
SoyZH13_19G149300	GWHAAEV00000019.1	43920628	43921848	+	Pre-Mrna-Splicing factor
SoyZH13_19G149400	GWHAAEV00000019.1	43922619	43923152	-	-
SoyZH13_19G150300	GWHAAEV00000019.1	44049911	44055491	+	Methyltransferase
SoyZH13_19G150500	GWHAAEV00000019.1	44072875	44080431	+	Serine threonine-protein kinase
SoyZH13_19G156900	GWHAAEV00000019.1	44657988	44658444	-	-
SoyZH13_19G157000	GWHAAEV00000019.1	44660658	44661376	-	Glycine-Rich cell wall structural protein 1-like
SoyZH13_19G158700	GWHAAEV00000019.1	44757920	44762626	-	Soluble inorganic
SoyZH13_19G159600	GWHAAEV00000019.1	44844724	44846299	+	Plant protein 1589 of unknown function (A_thal_3526)
SoyZH13_19G159700	GWHAAEV00000019.1	44850001	44858323	+	Protein SLOW GREEN 1
SoyZH13_19G160000	GWHAAEV00000019.1	44860985	44865261	-	Heavy-Metal-Associated domain
SoyZH13_19G160001	GWHAAEV00000019.1	44861151	44862516	+	-
SoyZH13_19G160100	GWHAAEV00000019.1	44886391	44888545	+	Exocyst complex component
SoyZH13_19G160200	GWHAAEV00000019.1	44894136	44897707	+	Ankyrin repeat-containing protein
SoyZH13_19G160300	GWHAAEV00000019.1	44899972	44903964	+	Ankyrin repeat-containing protein
SoyZH13_19G160400	GWHAAEV00000019.1	44910950	44915700	-	Membrane-Associated kinase regulator
SoyZH13_19G160600	GWHAAEV00000019.1	44931431	44933147	+	Gpr107-Like
SoyZH13_19G160700	GWHAAEV00000019.1	44939196	44939645	-	-
SoyZH13_19G161200	GWHAAEV00000019.1	44978823	44983280	-	-
SoyZH13_19G161201	GWHAAEV00000019.1	44987553	44987741	+	-
SoyZH13_19G163103	GWHAAEV00000019.1	45155438	45155647	+	-
SoyZH13_19G163500	GWHAAEV00000019.1	45175556	45183011	+	Lrr receptor-like serine threonine-protein kinase
SoyZH13_19G163700	GWHAAEV00000019.1	45190374	45200020	-	Belongs to the MCM family(MCM8)
SoyZH13_19G163800	GWHAAEV00000019.1	45203813	45208248	+	-
SoyZH13_19G163900	GWHAAEV00000019.1	45209625	45212204	-	Belongs to the universal ribosomal protein uS12 family
SoyZH13_19G164000	GWHAAEV00000019.1	45214119	45218989	-	Interactor of constitutive active ROPs
SoyZH13_19G164100	GWHAAEV00000019.1	45226490	45231128	-	Iq-Domain 1-like
SoyZH13_19G163600	GWHAAEV00000019.1	45184568	45189759	+	Nuclear transcription factor Y subunit
SoyZH13_19G164400	GWHAAEV00000019.1	45242038	45245200	+	Pentatricopeptide repeat-containing protein At3g53360
SoyZH13_19G164500	GWHAAEV00000019.1	45246217	45251597	-	Dead-Box ATP-dependent RNA helicase
SoyZH13_19G164600	GWHAAEV00000019.1	45257895	45259780	+	Protamine P1 family protein
SoyZH13_19G164800	GWHAAEV00000019.1	45265233	45268189	+	Cell number regulator
SoyZH13_19G165600	GWHAAEV00000019.1	45317804	45319544	-	Nac transcription factor
SoyZH13_19G166100	GWHAAEV00000019.1	45370941	45377296	+	Wd repeat-containing
SoyZH13_19G166101	GWHAAEV00000019.1	45377928	45379370	-	The RING-variant domain is a C4HC3 zinc-finger like motif found in a number of cellular and viral proteins. Some of these proteins have been shown both in vivo and in vitro to have ubiquitin E3 ligase activity.
SoyZH13_19G166102	GWHAAEV00000019.1	45379839	45383422	-	The RING-variant domain is a C4HC3 zinc-finger like motif found in a number of cellular and viral proteins. Some of these proteins have been shown both in vivo and in vitro to have ubiquitin E3 ligase activity.
SoyZH13_19G166800	GWHAAEV00000019.1	45445689	45446147	+	Senescence regulator
SoyZH13_19G166900	GWHAAEV00000019.1	45458521	45462943	-	Auxin response factors (ARFs) are transcriptional factors that bind specifically to the DNA sequence 5'-TGTCTC-3' found in the auxin-responsive promoter elements (AuxREs)
SoyZH13_19G167000	GWHAAEV00000019.1	45474784	45480077	-	Diaminopimelate decarboxylase
SoyZH13_19G193800	GWHAAEV00000019.1	47744268	47747383	-	Rrna processing
SoyZH13_19G193900	GWHAAEV00000019.1	47748942	47750984	+	Belongs to the Casparian strip membrane proteins (CASP) family
SoyZH13_19G194000	GWHAAEV00000019.1	47754228	47758880	-	Zinc FINGER protein
SoyZH13_19G237200	GWHAAEV00000019.1	51299097	51304861	+	Common plant regulatory factor(GBF3)
SoyZH13_19G237300	GWHAAEV00000019.1	51311107	51315733	+	Belongs to the glucose-6-phosphate 1-epimerase family
SoyZH13_20G034402	GWHAAEV00000020.1	5260072	5262852	-	Vacuolar amino acid transporter 1-like
SoyZH13_20G038602	GWHAAEV00000020.1	7394265	7396432	+	Vacuolar proton-transporting V-type ATPase complex assembly
SoyZH13_20G038603	GWHAAEV00000020.1	7404314	7405147	-	Belongs to the ABC transporter superfamily. ABCG family. PDR (TC 3.A.1.205) subfamily
SoyZH13_20G039102	GWHAAEV00000020.1	7660660	7662814	-	-
SoyZH13_20G039103	GWHAAEV00000020.1	7666725	7667581	-	Zinc finger BED domain-containing protein
SoyZH13_20G039104	GWHAAEV00000020.1	7669252	7671145	-	-
SoyZH13_20G039300	GWHAAEV00000020.1	7753293	7756073	-	Belongs to the disease resistance NB-LRR family
SoyZH13_20G039400	GWHAAEV00000020.1	7803183	7806194	-	-
SoyZH13_20G039700	GWHAAEV00000020.1	7842266	7842529	-	-
SoyZH13_20G039900	GWHAAEV00000020.1	7943818	7944423	-	At-Hook motif nuclear-localized protein
SoyZH13_20G039901	GWHAAEV00000020.1	7950325	7952028	-	Membrane-Associated 30 kDa protein
SoyZH13_20G039902	GWHAAEV00000020.1	7951328	7952064	+	Nucleoside transmembrane transporter activity
SoyZH13_20G041601	GWHAAEV00000020.1	8605683	8612471	-	-
SoyZH13_20G041900	GWHAAEV00000020.1	8679126	8681700	-	Nucleoside diphosphate kinase(NDPK2)
SoyZH13_20G042700	GWHAAEV00000020.1	8890715	8893763	-	E3 ubiquitin-protein ligase
SoyZH13_20G042800	GWHAAEV00000020.1	8928567	8938789	+	Receptor-Like protein kinase
SoyZH13_20G042801	GWHAAEV00000020.1	8986274	8986970	-	-
SoyZH13_20G042900	GWHAAEV00000020.1	8987485	8989232	-	Belongs to the FPP GGPP synthase family
SoyZH13_20G042901	GWHAAEV00000020.1	9014159	9014509	+	Adenosylhomocysteinase
SoyZH13_20G042902	GWHAAEV00000020.1	9017125	9019075	-	Xh domain
SoyZH13_20G043000	GWHAAEV00000020.1	9019859	9021589	-	Translation machinery associated TMA7(TMA7)
SoyZH13_20G043400	GWHAAEV00000020.1	9081681	9083171	+	C2H2-Type zinc finger
SoyZH13_20G043300	GWHAAEV00000020.1	9076600	9078689	+	C2H2-Type zinc finger
SoyZH13_20G043701	GWHAAEV00000020.1	9183671	9184986	+	-
SoyZH13_20G043706	GWHAAEV00000020.1	9232364	9235608	+	Transposition, RNA-mediated
SoyZH13_20G043801	GWHAAEV00000020.1	9264451	9266116	-	Pentatricopeptide repeat-containing protein
SoyZH13_20G043802	GWHAAEV00000020.1	9266162	9269102	-	Ribonuclease H protein
SoyZH13_20G043803	GWHAAEV00000020.1	9269678	9272028	-	Gag-Polypeptide of LTR copia-type
SoyZH13_20G043804	GWHAAEV00000020.1	9274494	9275190	-	-
SoyZH13_20G043805	GWHAAEV00000020.1	9279279	9280037	+	Gag-Polypeptide of LTR copia-type
SoyZH13_20G043800	GWHAAEV00000020.1	9259316	9273350	+	Cyclin-Dependent kinase
SoyZH13_20G043807	GWHAAEV00000020.1	9301118	9301850	+	-
SoyZH13_20G043806	GWHAAEV00000020.1	9289461	9290075	-	Transposition, RNA-mediated
SoyZH13_20G044402	GWHAAEV00000020.1	9820053	9820877	-	Exocyst complex component
SoyZH13_20G045701	GWHAAEV00000020.1	11304847	11305401	+	Transposition, RNA-mediated
SoyZH13_20G045804	GWHAAEV00000020.1	11365457	11371955	+	Uncharacterized protein K02A2.6-like
SoyZH13_20G045809	GWHAAEV00000020.1	11455003	11463042	+	Integrase core domain
SoyZH13_20G045810	GWHAAEV00000020.1	11471878	11476474	+	Transposition, RNA-mediated
SoyZH13_20G045900	GWHAAEV00000020.1	11480243	11490898	+	Non-Structural maintenance of chromosomes element 1 homolog
SoyZH13_20G045902	GWHAAEV00000020.1	11522314	11522701	-	-
SoyZH13_20G046200	GWHAAEV00000020.1	11593318	11595238	+	-
SoyZH13_20G051802	GWHAAEV00000020.1	15216426	15220982	-	Uncharacterized protein K02A2.6-like
SoyZH13_20G079900	GWHAAEV00000020.1	37472297	37474545	-	Germin-Like protein
SoyZH13_20G079800	GWHAAEV00000020.1	37465887	37470939	+	Belongs to the class-I aminoacyl-tRNA synthetase family
