# Supplementary material for: SoyOD: An Integrated Soybean Multi-omics Database for Mining Genes and Biological Research
Source: Genomics Proteomics Bioinformatics. 2024 Nov 13;22(6):qzae080. doi: 10.1093/gpbjnl/qzae080 (PMC11757165; doi:10.1093/gpbjnl/qzae080)
Supplement: qzae080_Supplementary_Data [file qzae080_supplementary_data.zip › Table S6.xlsx]

## Sheet: Table S6
Table S6 Screening of selective signals for improvement-related genes
Gene ID	Chromosome	Star	End	Strand	Description
SoyZH13_01G057200	GWHAAEV00000001.1	8902623	8904099	-	Germin-Like protein subfamily 1 member
SoyZH13_01G057300	GWHAAEV00000001.1	8912670	8913835	-	High mobility group B protein
SoyZH13_01G057600	GWHAAEV00000001.1	8981102	8981899	+	-
SoyZH13_01G057500	GWHAAEV00000001.1	8976645	8979311	+	Spiral1-Like
SoyZH13_01G058701	GWHAAEV00000001.1	9282791	9283636	-	Cotton fibre expressed protein
SoyZH13_01G060800	GWHAAEV00000001.1	10278305	10282770	-	Act domain(ACR4)
SoyZH13_01G088701	GWHAAEV00000001.1	35334342	35334605	-	-
SoyZH13_01G094402	GWHAAEV00000001.1	38650614	38651555	+	Malate dehydrogenase(MDHG)
SoyZH13_01G094403	GWHAAEV00000001.1	38652741	38653247	-	-
SoyZH13_01G182700	GWHAAEV00000001.1	55767435	55770417	-	Regulation of plant-type hypersensitive response
SoyZH13_02G021900	GWHAAEV00000002.1	2060215	2063638	+	Regulator of chromosome condensation (RCC1) repeat
SoyZH13_02G022100	GWHAAEV00000002.1	2072502	2077230	+	Protein NRT1 PTR FAMILY 2.13-like
SoyZH13_02G022000	GWHAAEV00000002.1	2063796	2069772	-	Starch biosynthetic process
SoyZH13_05G133300	GWHAAEV00000005.1	36794366	36801822	-	Auxin response factors (ARFs) are transcriptional factors that bind specifically to the DNA sequence 5'-TGTCTC-3' found in the auxin-responsive promoter elements (AuxREs)(ARF6)
SoyZH13_06G195901	GWHAAEV00000006.1	20059462	20060029	+	-
SoyZH13_06G214601	GWHAAEV00000006.1	36362845	36363563	+	Transcription initiation factor TFIID subunit
SoyZH13_08G103600	GWHAAEV00000008.1	8494130	8501116	+	Filamin-Type immunoglobulin domains
SoyZH13_08G103700	GWHAAEV00000008.1	8509516	8510943	+	Chaperone protein DNAj
SoyZH13_08G105600	GWHAAEV00000008.1	8645267	8648819	+	Geranylgeranyl transferase type-2 subunit
SoyZH13_08G105500	GWHAAEV00000008.1	8632105	8643968	-	Methyltransferase-Like protein
SoyZH13_08G207300	GWHAAEV00000008.1	17839155	17840997	-	Ccr4-Associated factor
SoyZH13_10G059800	GWHAAEV00000010.1	6102158	6104182	-	Permease
SoyZH13_10G059900	GWHAAEV00000010.1	6111867	6114082	-	Platz transcription factor
SoyZH13_10G060000	GWHAAEV00000010.1	6116001	6116345	+	-
SoyZH13_10G189100	GWHAAEV00000010.1	46171234	46171746	-	Coiled-Coil domain-containing protein
SoyZH13_10G189101	GWHAAEV00000010.1	46177625	46177957	+	-
SoyZH13_10G192300	GWHAAEV00000010.1	46603142	46612000	+	Amino acid transporter
SoyZH13_13G118400	GWHAAEV00000013.1	25834334	25839315	-	Interactor of constitutive active ROPs
SoyZH13_13G281701	GWHAAEV00000013.1	41614862	41620681	-	Glutamate-Gated receptor that probably acts as non- selective cation channel
SoyZH13_13G327100	GWHAAEV00000013.1	45606827	45611830	+	Nuclear pore complex protein NUP35
SoyZH13_13G327300	GWHAAEV00000013.1	45620103	45621066	+	Early nodulin-like protein
SoyZH13_13G327200	GWHAAEV00000013.1	45612421	45619342	+	Atp-Dependent zinc metalloprotease
SoyZH13_13G328501	GWHAAEV00000013.1	45705419	45705946	-	Plac8 family
SoyZH13_13G328800	GWHAAEV00000013.1	45718098	45718550	-	Pentatricopeptide repeat-containing protein
SoyZH13_13G328801	GWHAAEV00000013.1	45718573	45719730	-	Pentatricopeptide repeat-containing protein
SoyZH13_13G328600	GWHAAEV00000013.1	45707335	45717037	-	Golgin candidate
SoyZH13_14G179200	GWHAAEV00000014.1	50081204	50094837	-	Clathrin is the major protein of the polyhedral coat of coated pits and vesicles
SoyZH13_15G017100	GWHAAEV00000015.1	1455396	1458371	-	Ala-Interacting subunit
SoyZH13_15G017500	GWHAAEV00000015.1	1476966	1483519	-	Akap7 2'5' RNA ligase-like domain
SoyZH13_15G017700	GWHAAEV00000015.1	1483827	1486998	+	Vhs domain-containing protein
SoyZH13_15G017800	GWHAAEV00000015.1	1489838	1490485	+	Ethylene-Responsive transcription factor
SoyZH13_17G012500	GWHAAEV00000017.1	1002419	1005010	-	Uridine 5-monophosphate
SoyZH13_17G012600	GWHAAEV00000017.1	1006069	1009155	+	Ankyrin repeat domain-containing protein
SoyZH13_17G012601	GWHAAEV00000017.1	1007063	1007790	-	-
SoyZH13_17G028300	GWHAAEV00000017.1	2195908	2203420	-	Pumilio homolog
SoyZH13_17G028200	GWHAAEV00000017.1	2195125	2196598	+	Dnaj molecular chaperone homology domain
SoyZH13_17G028400	GWHAAEV00000017.1	2211773	2214726	+	Belongs to the glycosyl hydrolase 28 family
SoyZH13_17G028600	GWHAAEV00000017.1	2223169	2224518	-	Heavy-Metal-Associated domain
SoyZH13_17G029300	GWHAAEV00000017.1	2270986	2275541	+	Two-Component response regulator
SoyZH13_17G029400	GWHAAEV00000017.1	2278581	2281232	-	Cobra-Like protein
SoyZH13_17G029500	GWHAAEV00000017.1	2286864	2287791	+	Leucine-Rich repeat extensin-like protein
SoyZH13_17G029600	GWHAAEV00000017.1	2296150	2297401	-	Gata transcription factor
SoyZH13_17G029800	GWHAAEV00000017.1	2310501	2311937	-	Protein of unknown function (DUF1218)
SoyZH13_17G029801	GWHAAEV00000017.1	2313813	2314070	+	-
SoyZH13_17G029900	GWHAAEV00000017.1	2318714	2319145	+	Zinc FINGER protein
SoyZH13_17G032800	GWHAAEV00000017.1	2541386	2546085	-	Belongs to the ubiquitin-conjugating enzyme family
SoyZH13_17G032900	GWHAAEV00000017.1	2548597	2549598	+	Belongs to the ubiquitin-conjugating enzyme family
SoyZH13_17G033100	GWHAAEV00000017.1	2561382	2564182	+	Pentatricopeptide repeat-containing protein At3g06430
SoyZH13_17G033200	GWHAAEV00000017.1	2566513	2566878	+	Belongs to the ABC transporter superfamily. ABCG family. PDR (TC 3.A.1.205) subfamily
SoyZH13_17G033000	GWHAAEV00000017.1	2553845	2558316	+	Phosphatase 2c
SoyZH13_17G033400	GWHAAEV00000017.1	2582244	2582951	+	Ef-Hand domain pair
SoyZH13_17G033600	GWHAAEV00000017.1	2592077	2592745	+	-
SoyZH13_17G033500	GWHAAEV00000017.1	2585533	2591026	-	Dna replication licensing factor
SoyZH13_17G035300	GWHAAEV00000017.1	2726650	2727123	+	Protein of unknown function, DUF538
SoyZH13_17G035400	GWHAAEV00000017.1	2728333	2731544	-	Belongs to the peptidase S10 family
SoyZH13_17G035600	GWHAAEV00000017.1	2737255	2743204	-	Belongs to the glycosyl hydrolase 1 family(SFR2)
SoyZH13_17G035200	GWHAAEV00000017.1	2717078	2722163	-	Er membrane protein complex subunit
SoyZH13_17G035500	GWHAAEV00000017.1	2732688	2736370	-	Belongs to the peptidase S10 family
SoyZH13_17G035800	GWHAAEV00000017.1	2759090	2764297	+	Belongs to the iron ascorbate-dependent oxidoreductase family
SoyZH13_17G035900	GWHAAEV00000017.1	2767146	2772761	-	Alkaline neutral invertase(NIN1)
SoyZH13_17G048301	GWHAAEV00000017.1	3816662	3824542	-	12-Oxophytodienoate reductase(OPR3)
SoyZH13_19G246002	GWHAAEV00000019.1	52022022	52027727	+	Belongs to the eIF-2B alpha beta delta subunits family
SoyZH13_19G246500	GWHAAEV00000019.1	52030377	52033171	+	Subtilisin-Like protease
SoyZH13_19G246600	GWHAAEV00000019.1	52036416	52038173	+	Ethylene-Responsive transcription factor
SoyZH13_19G248100	GWHAAEV00000019.1	52187973	52189750	-	Eukaryotic translation initiation factor(EIF5)
