# Supplementary material for: SoyOD: An Integrated Soybean Multi-omics Database for Mining Genes and Biological Research
Source: Genomics Proteomics Bioinformatics. 2024 Nov 13;22(6):qzae080. doi: 10.1093/gpbjnl/qzae080 (PMC11757165; doi:10.1093/gpbjnl/qzae080)
Supplement: qzae080_Supplementary_Data [file qzae080_supplementary_data.zip › Table S1.xlsx]

## Sheet: Table S1
Table S1 Chromosome- and T2T-level genome assemblies collected and used in SoyOD
Species name	Simple name	Type	Genome size (Mb)	Genomic sequence	GFF annotation info	Protein sequence	Coding sequence	Transcript sequence	Non-coding RNA info/Feature	Genomic source
Williams_82_T2T	W82_T2T	Cultivar	1011.79	W82_T2T_Genome	W82_T2T_GFF	W82_T2T_Protein	W82_T2T_CDS	W82_T2T_mRNA	W82_T2T_Feture	10.1016/j.molp.2023.08.012
Zhong_Huang_13_T2T	ZH13_T2T	Cultivar	1007.24	ZH13_T2T_Genome	ZH13_T2T_GFF	ZH13_T2T_Protein	ZH13_82_T2T_CDS	ZH13_T2T_mRNA	ZH13_T2T_Feture	10.1016/j.molp.2023.10.003
Jack_T2T	Jack	Cultivar	1011.76	Jack_T2T_Genome	Jack_T2T.annotation.gff	Jack_T2T.protein.fasta	Jack_T2T.CDS.fasta	Jack_T2T.mRNA.fasta	--	10.1016/j.xplc.2023.100765
58-161	SoyL04	Landrace	1005.17	58-161.genome.fasta	58-161.annotation.gff	58-161.protein.fasta	58-161.CDS.fasta	58-161.mRNA.fasta	58-161.ncRNA.gff3	10.1016/j.cell.2020.05.023
Amsoy	SoyC05	Cultivar	992.342	Amsoy.genome.fasta	Amsoy.annotation.gff	Amsoy.protein.fasta	Amsoy.CDS.fasta	Amsoy.mRNA.fasta	Amsoy.ncRNA.gff3	10.1016/j.cell.2020.05.023
Chang_Chun_Man_Cang_Jin	SoyL06	Landrace	997.751	Chang_Chun_Man_Cang_Jin.genome.fasta	Chang_Chun_Man_Cang_Jin.annotation.gff	Chang_Chun_Man_Cang_Jin.protein.fasta	Chang_Chun_Man_Cang_Jin.CDS.fasta	Chang_Chun_Man_Cang_Jin.mRNA.fasta	Chang_Chun_Man_Cang_Jin.ncRNA.gff3	10.1016/j.cell.2020.05.023
Dong_Nong_50	SoyC12	Cultivar	1025.11	Dong_Nong_50.genome.fasta	Dong_Nong_50.annotation.gff	Dong_Nong_50.protein.fasta	Dong_Nong_50.CDS.fasta	Dong_Nong_50.mRNA.fasta	Dong_Nong_50.ncRNA.gff3	10.1016/j.cell.2020.05.023
Embrapa_BRS537	BRS537	Cultivar	1000.03	Embrapa_BRS537.genome.fna	Embrapa_BRS537.annotation.gff	Embrapa_BRS537.protein.faa	Embrapa_BRS537.CDS.fna	Embrapa_BRS537.mRNA.fna	--	PRJNA603670
ENREI	ENREI	Cultivar	990.867	ENREI.genome.fna	--	--	--	--	--	PRJNA935991
Feng_Di_Huang	SoyL07	Landrace	1004.69	Feng_Di_Huang.genome.fasta	Feng_Di_Huang.annotation.gff	Feng_Di_Huang.protein.fasta	Feng_Di_Huang.CDS.fasta	Feng_Di_Huang.mRNA.fasta	Feng_Di_Huang.ncRNA.gff3	10.1016/j.cell.2020.05.023
FiskebyIII (PI 438471)	FiskebyIII	Cultivar	992.21	FiskebyIII.genome.fna	FiskebyIII.annotation.gff3	FiskebyIII.protein.faa	FiskebyIII.CDS.fna	FiskebyIII.mRNA.fna	--	JGI
Glycine_cyrtoloba	Glycy.G1267	Perennial Glycine	1279.82	Glycine_cyrtoloba.genome.fasta	Glycine_cyrtoloba.annotation.gff3	Glycine_cyrtoloba.protein.fasta	Glycine_cyrtoloba.CDS.fasta	--	--	10.1038/s41477-022-01102-4
Glycine_dolichocarpa	Glydo.G1134	Perennial Glycine	1944.78	Glycine_dolichocarpa.genome.fasta	Glycine_dolichocarpa.annotation.gff3	Glycine_dolichocarpa.protein.fasta	Glycine_dolichocarpa.CDS.fasta	--	--	10.1038/s41477-022-01102-4
Glycine_falcata	Glyfa.G1718	Perennial Glycine	1373.46	Glycine_falcata.genome.fasta	Glycine_falcata.annotation.gff3	Glycine_falcata.protein.fasta	Glycine_falcata.CDS.fasta	--	--	10.1038/s41477-022-01102-4
Glycine_stenophita	Glyst.G1974	Perennial Glycine	935.558	Glycine_stenophita.genome.fasta	Glycine_stenophita.annotation.gff3	Glycine_stenophita.protein.fasta	Glycine_stenophita.CDS.fasta	--	--	10.1038/s41477-022-01102-4
Glycine_syndetika	Glysy.G1300	Perennial Glycine	942.909	Glycine_syndetika.genome.fasta	Glycine_syndetika.annotation.gff3	Glycine_syndetika.protein.fasta	Glycine_syndetika.CDS.fasta	--	--	10.1038/s41477-022-01102-4
Glycine_tomentella_D3	Glyd3.G1403	Perennial Glycine	992.855	Glycine_tomentella_D3.genome.fasta	Glycine_tomentella_D3.annotation.gff3	Glycine_tomentella_D3.protein.fasta	Glycine_tomentella_D3.CDS.fasta	--	--	10.1038/s41477-022-01102-4
GsojaF	GsojaF	Glycine soja	975.919	GsojaF.genome.fna	GsojaF.annotation.gff3	GsojaF.protein.faa	GsojaF.CDS.fna	GsojaF.mRNA.fna	--	10.1038/s41597-021-00947-2
Han_Dou_5	SoyC09	Cultivar	1004.11	Han_Dou_5.genome.fasta	Han_Dou_5.annotation.gff	Han_Dou_5.protein.fasta	Han_Dou_5.CDS.fasta	Han_Dou_5.mRNA.fasta	Han_Dou_5.ncRNA.gff3	10.1016/j.cell.2020.05.023
He_Feng_25	Hefeng25	Cultivar	987.26	He_Feng_25.genome.fna	He_Feng_25.annotation.gff3	He_Feng_25.protein.faa	He_Feng_25.CDS.fna	He_Feng_25.mRNA.fna	--	10.1038/s41597-021-00947-2
Hei_He_43	SoyC13	Cultivar	1010.09	Hei_He_43.genome.fasta	Hei_He_43.annotation.gff	Hei_He_43.protein.fasta	Hei_He_43.CDS.fasta	Hei_He_43.mRNA.fasta	--	10.1016/j.cell.2020.05.023
Hua_Xia_3	Huaxia3	Cultivar	985.988	Hua_Xia_3.genome.fna	Hua_Xia_3.annotation.gff3	Hua_Xia_3.protein.faa	Hua_Xia_3.CDS.fna	Hua_Xia_3.mRNA.fna	--	10.1038/s41597-021-00947-2
Hwangkeum	Hwangkeum	Cultivar	933.123	Hwangkeum.genome.fna	Hwangkeum.annotation.gff3	Hwangkeum.protein.faa	Hwangkeum.CDS.fna	Hwangkeum.mRNA.fna	--	10.1093/g3journal/jkab272
Ji_Dou_17	SoyC11	Cultivar	1024.48	Ji_Dou_17.genome.fasta	Ji_Dou_17.annotation.gff	Ji_Dou_17.protein.fasta	Ji_Dou_17.CDS.fasta	Ji_Dou_17.mRNA.fasta	Ji_Dou_17.ncRNA.gff3	10.1016/j.cell.2020.05.023
Jin_Dou_23	SoyC07	Cultivar	1008.77	Jin_Dou_23.genome.fasta	Jin_Dou_23.annotation.gff	Jin_Dou_23.protein.fasta	Jin_Dou_23.CDS.fasta	Jin_Dou_23.mRNA.fasta	Jin_Dou_23.ncRNA.gff3	10.1016/j.cell.2020.05.023
Jing_Yuan	Jingyuan	Cultivar	995.708	Jing_Yuan.genome.fna	Jing_Yuan.annoyation.gff3	Jing_Yuan.protein.faa	Jing_Yuan.CDS.fna	Jing_Yuan.mRNA.fna	--	10.1038/s41597-021-00947-2
Ju_Xuan23	SoyC03	Cultivar	1007.76	Ju_Xuan23.genome.fasta	Ju_Xuan23.annotation.gff	Ju_Xuan23.protein.fasta	Ju_Xuan23.CDS.fasta	Ju_Xuan23.mRNA.fasta	Ju_Xuan23.ncRNA.gff3	10.1016/j.cell.2020.05.023
Ke_Shan_1	SoyC14	Cultivar	1007.37	Ke_Shan_1.genome.fasta	Ke_Shan_1.annotation.gff	Ke_Shan_1.protein.fasta	Ke_Shan_1.CDS.fasta	Ke_Shan_1.mRNA.fasta	Ke_Shan_1.ncRNA.gff3	10.1016/j.cell.2020.05.023
Lee_v2 (PI 548656)	Lee.v2	Cultivar	1015.36	Lee_v2.genome.fna	Lee_v2.annotation.gff3	Lee_v2.protein.faa	Lee_v2.CDS.fna	Lee_v2.mRNA.fna	--	10.1111/tpj.14500
PI398296	SoyL05	Landrace	1059.79	PI398296.genome.fasta	PI398296.annotation.gff	PI398296.protein.fasta	PI398296.CDS.fasta	PI398296.mRNA.fasta	PI398296.ncRNA.gff3	10.1016/j.cell.2020.05.023
PI483463	PI483463	Glycine soja	985.26	PI483463.genome.fasta	PI483463.annotation	PI483463.protein.fasta	PI483463.CDS.fasta	PI483463.mRNA.fasta	--	10.1111/tpj.14500
PI548362	SoyC10	Cultivar	1004.9	PI548362.genome.fasta	PI548362.annotation.gff	PI548362.protein.fasta	PI548362.CDS.fasta	PI548362.mRNA.fasta	PI548362.ncRNA.gff3	10.1016/j.cell.2020.05.023
PI549046	SoyW02	Glycine soja	1006.96	PI549046.genome.fasta	PI549046.annotation.gff	PI549046.protein.fasta	PI549046.CDS.fasta	PI549046.mRNA.fasta	PI549046.ncRNA.gff3	10.1016/j.cell.2020.05.023
PI562565	SoyW01	Glycine soja	1021.35	PI562565.genome.fasta	PI562565.annotation.gff	PI562565.protein.fasta	PI562565.CDS.fasta	PI562565.mRNA.fasta	PI562565.ncRNA.gff3	10.1016/j.cell.2020.05.023
PI578357	SoyW03	Glycine soja	1014.55	PI578357.genome.fasta	PI578357.annotation.gff	PI578357.protein.fasta	PI578357.CDS.fasta	PI578357.mRNA.fasta	PI578357.ncRNA.gff3	10.1016/j.cell.2020.05.023
PI594527	PI594527	Landrace	992.121	PI594527.genome.fna	--	--	--	--	--	10.1038/s41467-021-26554-8
Qi_Huang_34	SoyC08	Cultivar	1002.28	Qi_Huang_34.genome.fasta	Qi_Huang_34.annotation.gff	Qi_Huang_34.protein.fasta	Qi_Huang_34.CDS.fasta	Qi_Huang_34.mRNA.fasta	Qi_Huang_34.ncRNA.gff3	10.1016/j.cell.2020.05.023
Shi_Sheng_Chang_Ye	SoyL09	Landrace	1028.22	Shi_Sheng_Chang_Ye.genome.fasta	Shi_Sheng_Chang_Ye.annotation.gff	Shi_Sheng_Chang_Ye.protein.fasta	Shi_Sheng_Chang_Ye.CDS.fasta	Shi_Sheng_Chang_Ye.mRNA.fasta	Shi_Sheng_Chang_Ye.ncRNA.gff3	10.1016/j.cell.2020.05.023
Tian_Long_1	Tianlong1	Cultivar	1020.98	Tian_Long_1.genome.fna	Tian_Long_1.annotation	Tian_Long_1.protein	Tian_Long_1.CDS	Tian_Long_1.Mrna	--	10.1105/tpc.20.00562
Tie_Feng_18	SoyC02	Cultivar	1011.07	Tie_Feng_18.genome.fasta	Tie_Feng_18.annotation.gff	Tie_Feng_18.protein.fasta	Tie_Feng_18.CDS.fasta	Tie_Feng_18.mRNA.fasta	Tie_Feng_18.ncRNA.gff3	10.1016/j.cell.2020.05.023
Tie_Jia_Si_Li_Huang	SoyL08	Landrace	999.713	Tie_Jia_Si_Li_Huang.genome.fasta	Tie_Jia_Si_Li_Huang.annotation.gff	Tie_Jia_Si_Li_Huang.protein.fasta	Tie_Jia_Si_Li_Huang.CDS.fasta	Tie_Jia_Si_Li_Huang.mRNA.fasta	Tie_Jia_Si_Li_Huang.ncRNA.gff3	10.1016/j.cell.2020.05.023
Tong_Shan_Tian_E_Dan	SoyL03	Landrace	1039.51	Tong_Shan_Tian_E_Dan.genome.fasta	Tong_Shan_Tian_E_Dan.annotation.gff	Tong_Shan_Tian_E_Dan.protein.fasta	Tong_Shan_Tian_E_Dan.CDS.fasta	Tong_Shan_Tian_E_Dan.mRNA.fasta	Tong_Shan_Tian_E_Dan.ncRNA.gff3	10.1016/j.cell.2020.05.023
W05	W05	Glycine soja	1013.21	W05.genome.fasta	W05.annotation.gff3	W05.protein.fasta	W05.CDS.fasta	W05.mRNA.fasta	--	10.1038/s41467-019-09142-9
Wan_Dou_28	SoyC04	Cultivar	1001.5	Wan_Dou_28.genome.fasta	Wan_Dou_28.annotation.gff	Wan_Dou_28.protein.fasta	Wan_Dou_28.CDS.fasta	Wan_Dou_28.mRNA.fasta	Wan_Dou_28.ncRNA.gff3	10.1016/j.cell.2020.05.023
Wen_Feng_7	Wenfeng7	Cultivar	996.72	Wen_Feng_7.genome.fna	Wen_Feng_7.annotation.gff3	Wen_Feng_7.protein.faa	Wen_Feng_7.cds.fna	Wen_Feng_7.mRNA.fna	--	10.1038/s41597-021-00947-2
Williams82.a1.v1	W82.a1	Cultivar	973.344	Williams82.a1.v1.genome.fna	Williams82.a1.v1.annotation.gff3	Williams82.a1.v1.protein.faa	Williams82.a1.v1.CDS.fna	Williams82.a1.v1.mRNA.fna	--	10.1038/nature08670
Williams82.a2.v1	W82.a2	Cultivar	978.495	Williams82.a2.v1.genome.fa	Williams82.a2.v1.annotation.gff3	Williams82.a2.v1.protein.fa	Williams82.a2.v1.CDS.fa	Williams82.a2.v1.mRNA.fa	--	10.1038/nature08670
Williams82.a4.v1	W82.a4	Cultivar	978.387	Williams82.a4.v1.genome.fasta	Williams82.a4.v1.annotation.gff3	Williams82.a4.v1.protein.faa	Williams82.a4.v1.CDS.fasta	Williams82.a4.v1.mRNA.fasta	--	10.1111/tpj.14500
Xu_Dou_1	SoyC01	Cultivar	1003.8	Xu_Dou_1.genome.fasta	Xu_Dou_1.annotation.gff	Xu_Dou_1.protein.fasta	Xu_Dou_1.CDS.fasta	Xu_Dou_1.mRNA.fasta	Xu_Dou_1.ncRNA.gff3	10.1016/j.cell.2020.05.023
Yu_Dou_22	SoyC06	Cultivar	1007.88	Yu_Dou_22.genome.fasta	Yu_Dou_22.annotation.gff	Yu_Dou_22.protein.fasta	Yu_Dou_22.CDS.fasta	Yu_Dou_22.mRNA.fasta	Yu_Dou_22.ncRNA.gff3	10.1016/j.cell.2020.05.023
Zhe_Nong_6	ZN6	Cultivar	1011.4	Zhe_Nong_6_genome.fna	--	--	--	--	--	10.1093/hr/uhab052
Zhong_Huang_13.v1	ZH13.v1	Cultivar	1020.3	Zhong_Huang_13.v1.genome.fasta	Zhong_Huang_13.v1.annotation.gff	Zhong_Huang_13.v1.Protein.faa	Zhong_Huang_13.v1.CDS.fasta	Zhong_Huang_13.v1.mRNA.fasta	--	10.1007/s11427-018-9360-0
Zhong_Huang_13.v2	ZH13.v2	Cultivar	1011.84	Zhong_Huang_13.v2.genome.fasta	Zhong_Huang_13.v2.annotation.gff	Zhong_Huang_13.v2.protein.fasta	Zhong_Huang_13.v2.CDS.fasta	Zhong_Huang_13.v2.mRNA.fasta	Zhong_Huang_13.v2.ncRNA.gff3	10.1007/s11427-019-9822-2
Zhong_Huang_35	ZH35	Cultivar	1001.33	Zhong_Huang_35.genome.fna	Zhong_Huang_35.annotation.gff3	Zhong_Huang_35.protein.faa	Zhong_Huang_35.CDS.fna	Zhong_Huang_35.mRNA.fna	--	10.1038/s41597-021-00947-2
Zhutwinning2	SoyL01	Landrace	999.201	Zhutwinning2.genome.fasta	Zhutwinning2.annotation.gff	Zhutwinning2.protein.fasta	Zhutwinning2.CDS.fasta	Zhutwinning2.mRNA.fasta	Zhutwinning2.ncRNA.gff3	10.1016/j.cell.2020.05.023
Zi_Hua_4	SoyL02	Landrace	1011.67	Zi_Hua_4.genome.fasta	Zi_Hua_4.annotation.gff	Zi_Hua_4.protein.fasta	Zi_Hua_4.CDS.fasta	Zi_Hua_4.mRNA.fasta	Zi_Hua_4.ncRNA.gff3	10.1016/j.cell.2020.05.023
Yesheng71_T2T	Yesheng71	Glycine soja	1025.1	Yesheng71.genome.fasta	Yesheng71.annotation.gff	Yesheng71.protein.fasta	Yesheng71.CDS.fasta	Yesheng71.mRNA.fasta	--	10.1016/j.xplc.2024.100919
Yundou1_T2T	Yundou1	Cultivar	1015.17	Yundou1.genome.fasta	Yundou1.annotation.gff	Yundou1.protein.fasta	Yundou1.CDS.fasta	Yundou1.mRNA.fasta	--	10.1016/j.xplc.2024.100919
Zhong_Huang_13_T2T-2	ZH13_T2T-2	Cultivar	1015.02	ZH13_T2T-2.genome.fasta	--	--	--	--	--	10.1016/j.cj.2023.10.003
